# Supplementary material for: Turning Vice into Virtue: Using Batch-Effects to Detect Errors in Large Genomic Data Sets
Source: Genome Biol Evol. 2018 Sep 10;10(10):2697–708. doi: 10.1093/gbe/evy199 (PMC6185451; doi:10.1093/gbe/evy199)
Supplement: Supplementary Data [file evy199_supp.zip]

Archive with 7 entries (7 files):
- SI.pdf
- TableS1.txt
- TableS4.bed
- TableS5.bed
- TableS6.bed
- TableS7.bed
- TableS8.bed
