# Supplementary material for: Turning Vice into Virtue: Using Batch-Effects to Detect Errors in Large Genomic Data Sets
Source: Genome Biol Evol. 2018 Sep 10;10(10):2697–708. doi: 10.1093/gbe/evy199 (PMC6185451; doi:10.1093/gbe/evy199)
Supplement: Supplementary Data [file evy199_supp.zip › TableS1.txt]

#sample
NA20502
NA20503
NA20504
NA20505
NA20506
NA20507
NA20508
NA20509
NA20510
NA20511
NA20512
NA20513
NA20514
NA20515
NA20516
NA20517
NA20518
NA20519
NA20520
NA20521
NA20522
NA20524
NA20525
NA20527
NA20528
NA20529
NA20530
NA20531
NA20532
NA20533
NA20534
NA20535
NA20536
NA20537
NA20538
NA20539
NA20540
NA20541
NA20542
NA20543
NA20544
NA20581
NA20582
NA20585
NA20586
NA20587
NA20588
NA20589
NA20752
NA20753
NA20754
NA20755
NA20756
NA20757
NA20758
NA20759
NA20760
NA20761
NA20762
NA20763
NA20764
NA20765
NA20766
NA20767
NA20768
NA20769
NA20770
NA20771
NA20772
NA20773
NA20774
NA20775
NA20778
NA20783
NA20785
NA20786
NA20787
NA20790
NA20795
NA20796
NA20797
NA20798
NA20799
NA20800
NA20801
NA20802
NA20803
NA20804
NA20805
NA20806
NA20807
NA20808
NA20809
NA20810
NA20811
NA20812
NA20813
NA20814
NA20815
NA20816
NA20818
NA20819
NA20821
NA20822
NA20826
NA20827
NA20828
NA20829
NA20831
NA20832
HG01500
HG01501
HG01503
HG01504
HG01506
HG01507
HG01509
HG01510
HG01512
HG01513
HG01515
HG01516
HG01518
HG01519
HG01521
HG01522
HG01524
HG01525
HG01527
HG01528
HG01530
HG01531
HG01536
HG01537
HG01631
HG01632
HG01628
HG01630
HG01625
HG01626
HG01623
HG01624
HG01619
HG01620
HG01617
HG01618
HG01613
HG01615
HG01610
HG01612
HG01607
HG01608
HG01605
HG01606
HG01602
HG01603
HG01668
HG01669
HG01670
HG01672
HG01673
HG01675
HG01676
HG01678
HG01679
HG01680
HG01682
HG01684
HG01685
HG01686
HG01694
HG01695
HG01697
HG01699
HG01700
HG01702
HG01704
HG01705
HG01707
HG01708
HG01709
HG01710
HG01746
HG01747
HG01756
HG01757
HG01761
HG01762
HG01765
HG01766
HG01767
HG01768
HG01770
HG01771
HG01773
HG01775
HG01776
HG01777
HG01779
HG01781
HG01783
HG01784
HG01785
HG01786
HG02218
HG02219
HG02220
HG02221
HG02223
HG02224
HG02230
HG02231
HG02232
HG02233
HG02235
HG02236
HG02238
HG02239
HG00551
HG01075
HG00553
HG00554
HG00637
HG00638
HG00640
HG00641
HG00731
HG00732
HG00734
HG01047
HG00736
HG00737
HG01048
HG01049
HG00739
HG00740
HG00742
HG00743
HG01051
HG01052
HG01054
HG01055
HG01058
HG01060
HG01061
HG01063
HG01064
HG01066
HG01067
HG01069
HG01070
HG01101
HG01102
HG01077
HG01079
HG01080
HG01241
HG01242
HG01170
HG01171
HG01104
HG01105
HG01085
HG01086
HG01088
HG01089
HG01082
HG01083
HG01094
HG01095
HG01092
HG01097
HG01098
HG01247
HG01248
HG01107
HG01108
HG01110
HG01111
HG01161
HG01162
HG01173
HG01174
HG01164
HG01187
HG01188
HG01167
HG01168
HG01190
HG01191
HG01176
HG01177
HG01182
HG01183
HG01195
HG01197
HG01198
HG01200
HG01204
HG01205
HG01286
HG01302
HG01303
HG01305
HG01308
HG01311
HG01312
HG01322
HG01323
HG01325
HG01326
HG01392
HG01393
HG01395
HG01396
HG01398
HG01402
HG01403
HG01405
HG01412
HG01413
HG01414
HG03024
HG03025
HG03027
HG03028
HG03033
HG03034
HG03039
HG03040
HG03045
HG03046
HG03048
HG03049
HG03240
HG03241
HG03246
HG03247
HG03249
HG03250
HG03258
HG03259
HG03538
HG03539
HG02461
HG02462
HG02464
HG02465
HG02561
HG02562
HG02567
HG02568
HG02570
HG02571
HG02573
HG02574
HG02582
HG02583
HG02585
HG02586
HG02588
HG02589
HG02594
HG02595
HG02611
HG02613
HG02614
HG02620
HG02621
HG02624
HG02628
HG02629
HG02634
HG02635
HG02642
HG02643
HG02645
HG02646
HG02667
HG02675
HG02676
HG02678
HG02679
HG02702
HG02703
HG02715
HG02716
HG02721
HG02722
HG02756
HG02757
HG02759
HG02762
HG02768
HG02769
HG02771
HG02772
HG02798
HG02799
HG02804
HG02805
HG02807
HG02808
HG02810
HG02811
HG02813
HG02814
HG02816
HG02817
HG02819
HG02820
HG02836
HG02837
HG02839
HG02840
HG02851
HG02852
HG02854
HG02855
HG02860
HG02861
HG02869
HG02870
HG02878
HG02879
HG02881
HG02882
HG02884
HG02885
HG02887
HG02888
HG02890
HG02891
HG02895
HG02896
HG02982
HG02983
NA18525
NA18526
NA18527
NA18528
NA18530
NA18531
NA18532
NA18533
NA18534
NA18535
NA18536
NA18537
NA18538
NA18539
NA18541
NA18542
NA18543
NA18544
NA18545
NA18546
NA18547
NA18548
NA18549
NA18550
NA18552
NA18553
NA18555
NA18557
NA18558
NA18559
NA18560
NA18561
NA18562
NA18563
NA18564
NA18565
NA18566
NA18567
NA18570
NA18571
NA18572
NA18573
NA18574
NA18576
NA18577
NA18579
NA18582
NA18591
NA18592
NA18593
NA18595
NA18596
NA18597
NA18599
NA18602
NA18603
NA18605
NA18606
NA18608
NA18609
NA18610
NA18611
NA18612
NA18613
NA18614
NA18615
NA18616
NA18617
NA18618
NA18619
NA18620
NA18621
NA18622
NA18623
NA18624
NA18625
NA18626
NA18627
NA18628
NA18629
NA18630
NA18631
NA18632
NA18633
NA18634
NA18635
NA18636
NA18637
NA18638
NA18639
NA18640
NA18641
NA18642
NA18643
NA18644
NA18645
NA18646
NA18647
NA18648
NA18740
NA18745
NA18747
NA18748
NA18749
NA18757
NA18791
NA18794
NA18795
NA18939
NA18940
NA18941
NA18942
NA18943
NA18944
NA18945
NA18946
NA18947
NA18948
NA18949
NA18950
NA18951
NA18952
NA18953
NA18954
NA18955
NA18956
NA18957
NA18959
NA18960
NA18961
NA18962
NA18963
NA18964
NA18965
NA18966
NA18967
NA18968
NA18969
NA18970
NA18971
NA18972
NA18973
NA18974
NA18975
NA18976
NA18977
NA18978
NA18979
NA18980
NA18981
NA18982
NA18983
NA18984
NA18985
NA18986
NA18988
NA18989
NA18990
NA18991
NA18993
NA18994
NA18995
NA18997
NA18998
NA18999
NA19000
NA19001
NA19002
NA19003
NA19004
NA19005
NA19006
NA19007
NA19009
NA19010
NA19011
NA19012
NA19054
NA19055
NA19056
NA19057
NA19058
NA19059
NA19060
NA19062
NA19063
NA19064
NA19065
NA19066
NA19067
NA19068
NA19070
NA19072
NA19074
NA19075
NA19076
NA19077
NA19078
NA19079
NA19080
NA19081
NA19082
NA19083
NA19084
NA19085
NA19086
NA19087
NA19088
NA19089
NA19090
NA19091
HG00403
HG00404
HG00406
HG00407
HG00409
HG00410
HG00419
HG00421
HG00422
HG00428
HG00436
HG00437
HG00442
HG00443
HG00445
HG00446
HG00448
HG00449
HG00451
HG00452
HG00457
HG00458
HG00463
HG00464
HG00472
HG00473
HG00475
HG00476
HG00478
HG00479
HG00500
HG00513
HG00525
HG00530
HG00531
HG00533
HG00534
HG00536
HG00537
HG00542
HG00543
HG00556
HG00557
HG00559
HG00560
HG00565
HG00566
HG00580
HG00583
HG00589
HG00590
HG00592
HG00593
HG00595
HG00596
HG00598
HG00599
HG00607
HG00608
HG00610
HG00611
HG00613
HG00614
HG00619
HG00620
HG00622
HG00623
HG00625
HG00626
HG00628
HG00629
HG00631
HG00632
HG00634
HG00650
HG00651
HG00653
HG00654
HG00662
HG00663
HG00671
HG00672
HG00674
HG00675
HG00683
HG00684
HG00689
HG00690
HG00692
HG00693
HG00698
HG00699
HG00701
HG00704
HG00705
HG00707
HG00708
HG00716
HG00717
HG00728
HG00729
HG00171
HG00173
HG00174
HG00176
HG00177
HG00178
HG00179
HG00180
HG00181
HG00182
HG00183
HG00185
HG00186
HG00187
HG00188
HG00189
HG00190
HG00266
HG00267
HG00268
HG00269
HG00270
HG00271
HG00272
HG00273
HG00274
HG00275
HG00276
HG00277
HG00278
HG00280
HG00281
HG00282
HG00284
HG00285
HG00288
HG00290
HG00302
HG00303
HG00304
HG00306
HG00308
HG00309
HG00310
HG00311
HG00312
HG00313
HG00315
HG00318
HG00319
HG00320
HG00321
HG00323
HG00324
HG00325
HG00326
HG00327
HG00328
HG00329
HG00330
HG00331
HG00332
HG00334
HG00335
HG00336
HG00337
HG00338
HG00339
HG00341
HG00342
HG00343
HG00344
HG00345
HG00346
HG00349
HG00350
HG00351
HG00353
HG00355
HG00356
HG00357
HG00358
HG00359
HG00360
HG00361
HG00362
HG00364
HG00365
HG00366
HG00367
HG00368
HG00369
HG00371
HG00372
HG00373
HG00375
HG00376
HG00377
HG00378
HG00379
HG00380
HG00381
HG00382
HG00383
HG00384
HG01879
HG01880
HG01882
HG01883
HG01885
HG01956
HG01886
HG02014
HG01889
HG01890
HG01894
HG01912
HG01896
HG02013
HG01985
HG01914
HG01915
HG01958
HG01986
HG01988
HG01989
HG01990
HG02012
HG02009
HG02010
HG02051
HG02052
HG02053
HG02054
HG02095
HG02332
HG02107
HG02108
HG02111
HG02143
HG02144
HG02255
HG02256
HG02314
HG02315
HG02307
HG02308
HG02281
HG02282
HG02283
HG02309
HG02284
HG02317
HG02318
HG02322
HG02323
HG02325
HG02337
HG02334
HG02330
HG02339
HG02343
HG02419
HG02420
HG02427
HG02429
HG02436
HG02433
HG02439
HG02442
HG02445
HG02489
HG02449
HG02450
HG02455
HG02470
HG02471
HG02476
HG02477
HG02478
HG02479
HG02481
HG02484
HG02485
HG02511
HG02496
HG02497
HG02501
HG02502
HG02505
HG02508
HG02536
HG02537
HG02541
HG02545
HG02546
HG02549
HG02554
HG02555
HG02557
HG02558
HG02577
HG02580
NA18486
NA18488
NA18487
NA18489
NA18498
NA18499
NA18501
NA18502
NA18504
NA18505
NA19107
NA19108
NA18867
NA18868
NA18507
NA18508
NA18511
NA18858
NA18859
NA18516
NA18517
NA18519
NA18520
NA18522
NA18523
NA18870
NA18871
NA18852
NA18853
NA18873
NA18874
NA18876
NA18877
NA18878
NA18879
NA18881
NA18855
NA18856
NA18861
NA18862
NA18907
NA18864
NA18865
NA18909
NA18910
NA18912
NA18915
NA18916
NA18917
NA18923
NA18924
NA19197
NA19198
NA18933
NA18934
NA19185
NA19093
NA19095
NA19096
NA19102
NA19137
NA19138
NA19175
NA19176
NA19201
NA19171
NA19172
NA19204
NA19209
NA19210
NA19206
NA19207
NA19159
NA19160
NA19225
NA19226
NA19222
NA19223
NA19116
NA19119
NA19121
NA19122
NA19140
NA19141
NA19152
NA19149
NA19150
NA19143
NA19144
NA19146
NA19147
NA19127
NA19128
NA19113
NA19114
NA19256
NA19257
NA19117
NA19118
NA19131
NA19098
NA19099
NA19214
NA19189
NA19190
NA19235
NA19236
NA19238
NA19239
NA19247
NA19248
HG01595
HG01596
HG01597
HG01598
HG01599
HG01600
HG01840
HG01841
HG01842
HG01843
HG01844
HG01845
HG01846
HG01847
HG01848
HG01849
HG01850
HG01851
HG01852
HG01853
HG01855
HG01857
HG01858
HG01859
HG01860
HG01861
HG01862
HG01863
HG01864
HG01865
HG01866
HG01867
HG01868
HG01869
HG01870
HG01871
HG01872
HG01873
HG01874
HG01878
HG02016
HG02017
HG02019
HG02020
HG02023
HG02025
HG02028
HG02029
HG02031
HG02032
HG02035
HG02040
HG02047
HG02048
HG02049
HG02050
HG02057
HG02058
HG02060
HG02061
HG02064
HG02069
HG02070
HG02072
HG02073
HG02075
HG02076
HG02078
HG02079
HG02081
HG02082
HG02084
HG02085
HG02086
HG02087
HG02088
HG02113
HG02116
HG02121
HG02122
HG02127
HG02128
HG02130
HG02131
HG02133
HG02134
HG02136
HG02137
HG02138
HG02139
HG02140
HG02141
HG02142
HG02512
HG02513
HG02521
HG02522
HG02524
HG02525
HG03646
HG03645
HG03643
HG03644
HG03642
HG03679
HG04215
HG03680
HG03673
HG03948
HG03681
HG03682
HG03684
HG03685
HG03951
HG03686
HG03687
HG03885
HG03886
HG03689
HG03690
HG03691
HG03692
HG03693
HG03995
HG03694
HG03695
HG03696
HG03835
HG03697
HG03698
HG03711
HG03740
HG03741
HG03884
HG03736
HG03738
HG03743
HG03757
HG03744
HG03745
HG03746
HG03888
HG03750
HG03754
HG03755
HG03756
HG03752
HG03753
HG03760
HG03836
HG03842
HG03844
HG04033
HG03838
HG04006
HG03837
HG03845
HG03849
HG03850
HG03847
HG03848
HG03851
HG03858
HG03950
HG03857
HG03982
HG03856
HG03854
HG04035
HG03887
HG03986
HG03895
HG03890
HG03894
HG03896
HG03898
HG03899
HG03897
HG03900
HG03943
HG03944
HG04036
HG03945
HG03947
HG03955
HG03953
HG03949
HG03990
HG03991
HG03985
HG03988
HG03989
HG03998
HG04003
HG04029
HG04037
HG04038
HG04042
HG04039
HG04047
HG04106
HG04107
HG04210
HG04075
HG04127
HG04099
HG04100
HG04227
HG04229
