# Supplementary material for: Turning Vice into Virtue: Using Batch-Effects to Detect Errors in Large Genomic Data Sets
Source: Genome Biol Evol. 2018 Sep 10;10(10):2697–708. doi: 10.1093/gbe/evy199 (PMC6185451; doi:10.1093/gbe/evy199)
Supplement: Supplementary Data [file evy199_supp.zip › TableS4.bed]

#chr init end pvalue_glmm_all pvalue_glm_filt pvalue_glmm_filt fdr_glmm_all fdr_glm_filt fdr_glmm_filt
1	9427507	9427508	3.37900933282701e-17	3.24194578950923e-30	5.83050921745262e-18	8.07243493194257e-15	8.26132359665809e-28	1.36326919641582e-15
1	12855843	12855844	0.00612377760962087	8.71843026169498e-06	1.34479493267479e-05	0.695570941278836	0.00118650278089306	0.00166517811980428
1	13183572	13183573	0.000769036130478898	0.000268998853787691	0.000995701855006099	0.0941640827451982	0.0341255905205553	0.0825043624720652
1	16262236	16262237	9.72744038119989e-35	1.66976558683985e-40	4.72782117538852e-35	3.47637366306174e-32	5.3771956617958e-38	1.65596174754694e-32
1	16862501	16862502	3.95289544106475e-06	3.95289544106475e-06	1.46480895515667e-05	0.000589014919832555	0.000546413211794351	0.00180615258474893
1	16909051	16909052	2.72216758271291e-05	2.72216758271291e-05	3.29460077582602e-06	0.00384140229589415	0.00363707238653808	0.0004469827580351
1	16913676	16913677	2.32734632962018e-10	2.32734632962018e-10	6.11600779814539e-11	4.40966923639134e-08	3.81732560762235e-08	1.11785618622443e-08
1	17030476	17030477	8.17257957995711e-67	1.26590219517508e-74	1.13780511863344e-65	6.53174848883572e-64	1.22298671965733e-71	8.77457342146131e-63
1	17030479	17030480	8.17257957995711e-67	1.26590219517508e-74	1.13780511863344e-65	6.53174848883572e-64	1.22298671965733e-71	8.77457342146131e-63
1	17085994	17085995	0.000277792708033563	1.71898108992609e-07	4.05519604647271e-05	0.0363966407254407	2.50620601195443e-05	0.00472708690994366
1	17086869	17086870	2.37370029039177e-06	2.37370029039177e-06	2.95565894090494e-06	0.000359180483700159	0.000333894177647668	0.000404116260948146
1	19491814	19491815	7.32379448210048e-64	1.21233736676058e-68	5.08224685228112e-65	5.19251122495051e-61	8.13607935868369e-66	3.75467001696046e-62
1	22315758	22315759	9.69489002218785e-06	5.22835617267506e-08	9.69489002218353e-06	0.00140880372942255	7.84387257543904e-06	0.00124245809956307
1	22315761	22315762	1.28435731222871e-19	6.00515986428184e-14	2.66739347139974e-18	3.24466302024675e-17	1.07743597850681e-11	6.30386819994914e-16
1	25611100	25611101	5.13988111361807e-50	5.11524357535623e-52	8.08420743201527e-52	2.49653396742394e-47	2.08197518021964e-49	4.13211102549781e-49
1	25628072	25628073	1.27803589197477e-09	5.67080234628196e-12	2.64249733866743e-12	2.33108973948054e-07	9.75633245153383e-10	5.00679210191696e-10
1	25629942	25629943	9.87098671379579e-56	1.46591870006103e-57	1.26831679554065e-56	5.4924544110339e-53	6.89177767464521e-55	6.96900444249727e-54
1	28527841	28527842	7.16613958516604e-63	1.39466234084777e-67	2.25659804019992e-71	4.77281183052934e-60	8.94976202157896e-65	2.44924465066884e-68
1	32794754	32794755	1.77260073576069e-62	2.32637057714585e-73	3.00788019154531e-59	1.17171574198798e-59	1.96656605086324e-70	1.79889651047419e-56
1	33557681	33557682	2.42307011637433e-80	1.93615113047527e-82	1.37397423446851e-80	7.60800747432319e-77	3.54618180491111e-79	4.4738127712333e-77
1	34011684	34011685	0.00135208354857157	0.000196163848268485	4.85484019893054e-12	0.161506012462866	0.0251029763035282	9.13947058006378e-10
1	40309877	40309878	1.05012206133842e-82	3.97845785799381e-92	3.6634471888591e-81	4.85902531697722e-79	4.37207653231907e-88	1.34196649836895e-77
1	41948172	41948173	8.96196100358155e-31	1.49429557464617e-31	7.68853066630711e-32	2.88604689241711e-28	4.00521327576275e-29	2.51277759675981e-29
1	45469365	45469366	0.00689511417212918	2.39172166175887e-08	5.42595436588673e-09	0.773671337835117	3.67601765548131e-06	9.08614815384632e-07
1	45475130	45475131	6.79706036228267e-21	2.02829381711633e-43	4.75604531624229e-22	1.77318564317531e-18	6.96552542702274e-41	1.22978742346306e-19
1	46073662	46073663	5.07447252523164e-84	8.07005404395043e-88	4.52706157481916e-85	2.97414834703826e-80	2.83791520509561e-84	3.0615124488479e-81
1	55136182	55136183	8.77557849469881e-06	8.59615243191659e-21	8.77557849469751e-06	0.00128156973980307	1.7657260304952e-18	0.00113123897853568
1	65129490	65129491	3.40689658141e-20	1.98371758387609e-24	6.6621180930162e-34	8.75781616826492e-18	4.38187264790117e-22	2.25269273902892e-31
1	67154848	67154849	1.16856817014632e-15	1.85445930603019e-48	5.54898472073172e-16	2.68236738063743e-13	6.99720128281735e-46	1.24767005555788e-13
1	67154849	67154850	1.38534781627761e-14	7.47188485424222e-44	9.34718576512785e-20	3.09118916923975e-12	2.62756302784282e-41	2.30184267938716e-17
1	67390480	67390481	1.49124860581508e-71	1.33145357627912e-74	2.60785774091703e-77	1.48980819522992e-68	1.25865313073741e-71	5.45880507839811e-74
1	67447550	67447551	2.58399272374965e-73	3.37061913736599e-81	3.84505742228378e-70	3.02895627077934e-70	5.10910312864709e-78	3.97692027388328e-67
1	110561726	110561727	1.79244471076628e-06	9.83958062116428e-19	1.79244471076561e-06	0.000275013571984324	1.93956665988712e-16	0.000247771661551822
1	114437833	114437834	1.40002999945226e-52	2.10412260277753e-58	2.57861861233162e-53	7.15602543033985e-50	1.03342982471054e-55	1.32572663919962e-50
1	114483146	114483147	1.62660271217832e-90	1.22823022643726e-99	1.75155159232634e-92	2.86005554882314e-86	2.69949650893079e-95	3.0797531647874e-88
1	114483150	114483151	1.62660271217832e-90	1.22823022643726e-99	1.75155159232634e-92	2.86005554882314e-86	2.69949650893079e-95	3.0797531647874e-88
1	115124202	115124203	8.15373976412265e-36	1.1262457930188e-53	8.78859079473597e-37	2.9744233666508e-33	4.80649994627417e-51	3.19276429636038e-34
1	116579976	116579977	9.62582076114729e-83	1.79336644825547e-86	3.03316950640918e-79	4.70141129009036e-79	5.43668314821999e-83	8.08063930775646e-76
1	117158966	117158967	4.49628202182389e-05	2.55711970373964e-06	1.32929697461886e-05	0.006225049353522	0.000358547334536316	0.00165297232706672
1	118501941	118501942	1.32491308197862e-26	1.65173669756616e-28	2.46245959749282e-37	3.92187655226096e-24	4.056213177836e-26	8.9828686935096e-35
1	143767642	143767643	1.95873590182718e-19	1.95873590182718e-19	6.37689544707266e-29	4.92006476597533e-17	3.93155860294832e-17	1.93987807345811e-26
1	144813754	144813755	2.83793516715471e-07	4.01490544838909e-07	5.03233723751791e-06	4.56118958355405e-05	5.79590168300701e-05	0.000669316079026304
1	144828547	144828548	0.000296375713468104	0.00027170881367368	1.41910474340817e-06	0.0387160042340986	0.0344197123258236	0.000198032688121792
1	145299757	145299758	0.000100735742555536	1.14286917263754e-06	1.13765226041951e-06	0.0137092613107894	0.000163109323559139	0.000159771083825529
1	145326105	145326106	3.62262265055623e-06	2.41811226183164e-06	5.42233586584085e-08	0.000540717946220121	0.000339597986420014	8.52781140689442e-06
1	145585594	145585595	7.96430130901824e-44	8.30246753131434e-74	9.74185918101748e-45	3.39893956107931e-41	7.299114330155e-71	4.19831151911349e-42
1	146395446	146395447	6.34663907873588e-22	6.34663907873588e-22	2.95946082233985e-21	1.68061679098514e-19	1.31285829319309e-19	7.47646546540253e-19
1	146406559	146406560	3.2145628118378e-05	3.2145628118378e-05	1.2388703971515e-05	0.00450730924406252	0.00426256847062926	0.00154709220121554
1	147090752	147090753	1.08162984790699e-22	1.08162984790699e-22	5.32794445665157e-28	2.91691681223138e-20	2.28585307881594e-20	1.5878177522255e-25
1	147955245	147955246	2.43729458062374e-05	2.43729458062374e-05	5.88224729338246e-07	0.00345604440412155	0.00326141176644652	8.44996357512613e-05
1	147955255	147955256	4.76235363114051e-05	4.76235363114051e-05	4.46148729615011e-05	0.00656241880065389	0.00623967689242501	0.00516094283738206
1	148004566	148004567	3.92467946168724e-07	3.1489000316475e-09	3.70871470340678e-14	6.2393886957366e-05	4.98802786094216e-07	7.6537946748828e-12
1	148004567	148004568	3.92467946168724e-07	3.1489000316475e-09	3.70871470340678e-14	6.2393886957366e-05	4.98802786094216e-07	7.6537946748828e-12
1	148004748	148004749	1.59866226323556e-05	5.64232935000751e-05	1.20364688213588e-09	0.0022927633421265	0.00735972381017671	2.09127698899162e-07
1	148023123	148023124	1.46948609818782e-05	1.19983551404782e-05	5.34516349932696e-05	0.00211440049627139	0.00161784569352016	0.00613472648881631
1	148756445	148756446	2.35815312311009e-28	5.78127221665379e-32	5.49447881012238e-32	7.27428181818328e-26	1.56870539175036e-29	1.80916518573749e-29
1	148756449	148756450	1.03436848017372e-27	1.90581132735976e-31	1.9241888680962e-31	3.13574154946457e-25	5.07725463166162e-29	6.21930383598079e-29
1	148756514	148756515	2.57277325291585e-30	2.57277325291585e-30	5.63577955438205e-38	8.22492220109443e-28	6.63300177507616e-28	2.09944728611652e-35
1	148756647	148756648	7.27745676278142e-09	7.27745676278142e-09	3.06587692124841e-08	1.2847341592368e-06	1.13640783534623e-06	4.90959143044725e-06
1	148756663	148756664	3.98307495684055e-31	3.98307495684055e-31	1.50489473216481e-29	1.30111868196687e-28	1.04841926595999e-28	4.62597274049893e-27
1	148756664	148756665	3.98307495684055e-31	3.98307495684055e-31	1.50489473216481e-29	1.30111868196687e-28	1.04841926595999e-28	4.62597274049893e-27
1	150235522	150235523	7.26515745710452e-72	1.24138426149163e-75	2.34591407495978e-68	7.60376568858743e-69	1.26344925520252e-72	2.12619624639267e-65
1	150239590	150239591	2.83806482739947e-57	9.24971906082445e-64	7.66525055743866e-54	1.66338979533883e-54	5.2127503284127e-61	3.9875177677942e-51
1	151372134	151372135	2.23969851897175e-13	1.20156756260651e-18	8.32165831818084e-15	4.82605625724023e-11	2.36321727665663e-16	1.79753953573186e-12
1	152276281	152276282	5.61980674596355e-07	4.34034893480485e-07	4.00634219817262e-05	8.88606672790262e-05	6.25543896071096e-05	0.0046775242277868
1	152284548	152284549	0.00139931287416062	2.05550577134244e-05	4.15226430476941e-05	0.166694568200313	0.00275472240682272	0.00482227630586265
1	152327501	152327502	1.36936142457432e-11	1.25335304752094e-11	1.38989540053989e-13	2.77390344795971e-09	2.13543668939542e-09	2.78978662416585e-11
1	152770502	152770503	3.99432125449086e-09	2.00061237197177e-16	3.15104375108259e-12	7.15195016473654e-07	3.79059992848918e-14	5.94472127417223e-10
1	152882511	152882512	2.20870196852485e-19	6.41876502866323e-23	6.3850952433461e-20	5.53213770834365e-17	1.36967409586148e-20	1.57681361887296e-17
1	153631650	153631651	1.61946654061484e-33	2.94301004863806e-42	1.49119027486008e-33	5.56153909836538e-31	9.83782237361274e-40	5.00374019138641e-31
1	154680635	154680636	2.16265103625006e-55	1.12094844393679e-64	1.95006475465814e-54	1.19578280410015e-52	6.35794725475503e-62	1.02658648446569e-51
1	154932109	154932110	0.000157331342344529	4.01356580917465e-08	0.000205940990467194	0.0211495182908551	6.04199722797242e-06	0.021839930249606
1	154942631	154942632	5.36527014686205e-11	7.49825467782163e-17	4.75793532207017e-09	1.04932438948092e-08	1.43932109170456e-14	7.98270770686639e-07
1	155296517	155296518	1.29600015129506e-09	1.74392956994225e-14	5.62244544342738e-10	2.35896176606843e-07	3.16771835003043e-12	9.86621339638559e-08
1	156849795	156849796	7.67275086494973e-19	3.94672563147445e-34	7.05629690853126e-19	1.91633492128425e-16	1.11927865771315e-31	1.69960093894117e-16
1	158913640	158913641	5.3240831360783e-49	4.65955874957748e-66	8.1245637532853e-48	2.50303084977713e-46	2.86465110118255e-63	3.68180939366019e-45
1	161090490	161090491	2.20018222180486e-42	3.70360293129936e-49	5.24131288997254e-42	8.87289082706304e-40	1.4218438939091e-46	2.12345632590754e-39
1	161642773	161642774	4.92284512975374e-09	5.05252695939038e-09	9.52670413542426e-11	8.76097023445951e-07	7.93201620776438e-07	1.72688699807386e-08
1	166829472	166829473	2.60087994811294e-12	6.34707105861562e-32	8.24981678770561e-14	5.39283869430069e-10	1.71166488379814e-29	1.68670382067707e-11
1	168059862	168059863	7.98405258673986e-34	6.25594517275595e-36	8.33248876497125e-38	2.78538882207633e-31	1.8643776944503e-33	3.09093143363902e-35
1	183262874	183262875	5.99338386336189e-73	9.86317507985152e-75	1.10075038829993e-72	6.6697258524995e-70	9.85364814937666e-72	1.32565027927929e-69
1	184764506	184764507	1.308919524991e-77	5.14947991105158e-88	5.26610640542907e-76	2.50160130520834e-74	1.96833272339174e-84	8.90326431987109e-73
1	184764509	184764510	1.308919524991e-77	5.14947991105158e-88	5.26610640542907e-76	2.50160130520834e-74	1.96833272339174e-84	8.90326431987109e-73
1	196659341	196659342	5.71849876112548e-80	3.93638019377967e-82	6.0662579994897e-80	1.62174780188499e-76	6.65513201415653e-79	1.83901748974185e-76
1	200968562	200968563	1.23396975619496e-09	2.01025397576608e-21	3.68976601400211e-10	2.26009273158083e-07	4.13891049834836e-19	6.51377066508023e-08
1	201063040	201063041	6.39781098576822e-85	1.06254992564559e-88	1.0508448537727e-85	4.68719627344844e-81	4.448289367292e-85	7.69875210995224e-82
1	201179391	201179392	0.000171269748658048	5.5938454351076e-06	1.53559842085434e-09	0.0229530182214517	0.000766017011569291	2.6419204534131e-07
1	205308913	205308914	6.0029892872794e-35	6.0029892872794e-35	3.05450236055509e-30	2.15409307424967e-32	1.74752583838135e-32	9.59059196529288e-28
1	205767096	205767097	4.0534309954451e-26	1.13854672635994e-24	5.40284699444716e-27	1.18391158127759e-23	2.54695510045634e-22	1.56762803140865e-24
1	206903391	206903392	4.8744874469338e-67	3.06890505774929e-69	1.10678647360674e-66	3.9679681842332e-64	2.14129196946055e-66	9.09375073150809e-64
1	206903394	206903395	4.8744874469338e-67	3.06890505774929e-69	1.10678647360674e-66	3.9679681842332e-64	2.14129196946055e-66	9.09375073150809e-64
1	207134547	207134548	5.16978745643321e-10	2.54727987963653e-18	1.06217909337179e-08	9.58864692473261e-08	4.97653579151657e-16	1.76191462252417e-06
1	220324635	220324636	4.87089269621941e-08	4.5123418434937e-16	5.43325074349622e-17	8.17222388145285e-06	8.512929896368e-14	1.24068633536226e-14
1	220805623	220805624	1.32059596494159e-32	1.73338066386306e-34	2.63909586645199e-34	4.44828330489808e-30	4.98007062299088e-32	9.06312941793464e-32
1	230468714	230468715	2.86415929575298e-26	1.26102817052425e-27	9.08367663347503e-28	8.39341881620411e-24	2.98019601106558e-25	2.68886003781804e-25
1	238046071	238046072	3.13759495228883e-78	4.82864161231329e-80	3.29735255248684e-78	6.72784537147494e-75	6.53092349763881e-77	8.05240971255224e-75
1	248113039	248113040	9.92381058007286e-07	7.31063399793967e-11	3.82802899831735e-07	0.000154416249052585	1.21726209835013e-08	5.61838346222153e-05
1	248185907	248185908	4.13851940486011e-80	1.94954653012129e-81	9.25010702190577e-80	1.2546135637182e-76	3.06061398563595e-78	2.71074386276949e-76
1	248343723	248343724	1.6108249614918e-10	3.85146174235864e-20	4.95137631975077e-13	3.07192356810307e-08	7.81989050991824e-18	9.80405966556056e-11
1	248436610	248436611	4.76113592335313e-06	4.76113592335313e-06	0.000121489336724095	0.000703487839834606	0.000655047362600298	0.0132679938361476
1	248637290	248637291	4.65959750858573e-09	4.65959750858573e-09	1.97417600061958e-12	8.3093005064364e-07	7.32823819261743e-07	3.77303658901023e-10
1	248722721	248722722	3.10809193910273e-05	3.10809193910273e-05	2.15139962674835e-05	0.00437595929211574	0.00412761182516943	0.00261243505781189
2	1983315	1983316	6.09095506089644e-63	7.89648887737646e-70	5.07149451873289e-62	4.11912549368239e-60	5.73735388144257e-67	3.35233413995791e-59
2	27259649	27259650	0.000423337647590787	1.07340571895209e-20	0.000423337647590758	0.0539387380984696	2.19973109048189e-18	0.0402353830139908
2	27360535	27360536	3.282383525741e-10	3.38411365544949e-14	4.12762061480011e-11	6.15289440651429e-08	6.0966055741566e-12	7.62352450315445e-09
2	27803557	27803558	2.57346263627104e-36	2.50037845095159e-58	1.94406224012993e-36	9.54624336150922e-34	1.22122650841894e-55	7.00459966561569e-34
2	61508276	61508277	1.53842245234256e-38	9.29933718183307e-59	1.13236225209177e-37	5.90613143658062e-36	4.64517743375485e-56	4.16534005826979e-35
2	71623281	71623282	5.82253737300286e-49	5.26020482197333e-66	6.66223871081198e-49	2.72281049546567e-46	3.21146463141518e-63	3.16600387168127e-46
2	88387406	88387407	1.50644726641096e-09	1.7044170873293e-10	1.33155364989676e-10	2.73070745209319e-07	2.80606419911152e-08	2.3793402262332e-08
2	97543747	97543748	2.12887857304462e-53	4.00943190069725e-62	4.57154324724251e-51	1.12747204668203e-50	2.18937394751428e-59	2.2706622857702e-48
2	108455302	108455303	3.9310422272193e-05	3.9310422272193e-05	3.1100342045777e-07	0.00546831609819596	0.00517361642823331	4.60300769520957e-05
2	108487825	108487826	0.000108369400213511	0.000108369400213511	5.87383667498648e-07	0.0147253412979456	0.0140936328694835	8.44996357512613e-05
2	108487828	108487829	0.000263327545415557	0.000263327545415557	1.72771614062286e-06	0.0347083075790235	0.0335028091971182	0.000239577546534478
2	118582274	118582275	1.11548865897393e-97	6.49493930877897e-101	3.49336723855411e-96	9.80681854536931e-93	5.71002589331303e-96	1.53559690388742e-91
2	118583110	118583111	2.6539301854145e-67	5.62093157473975e-76	1.38333689073208e-66	2.20113464387468e-64	5.88290713563387e-73	1.1157436949423e-63
2	128321746	128321747	2.09652162863572e-12	9.24681451031367e-31	1.09177361580974e-13	4.37804510644915e-10	2.41944552879234e-28	2.20651212491755e-11
2	130832872	130832873	1.10171642358628e-08	8.40773850827937e-15	1.10171642358542e-08	1.91040235462698e-06	1.53672833878458e-12	1.82062780788557e-06
2	131220863	131220864	2.00700866853612e-17	2.00700866853612e-17	9.48881875045197e-16	4.84742217292179e-15	3.87793773833743e-15	2.12267048459538e-13
2	131377706	131377707	1.49151819460657e-07	1.49151819460657e-07	3.50729052778274e-06	2.44184026217573e-05	2.1890955271926e-05	0.000473645847542273
2	144381722	144381723	1.91333792142608e-78	6.58076540584096e-82	5.10618858481223e-76	4.31310521441471e-75	1.07138516787872e-78	8.90326431987109e-73
2	164467835	164467836	6.44660847163397e-56	1.51249824837923e-74	1.68845236367796e-54	3.60989543811274e-53	1.41458812240702e-71	8.99638118501502e-52
2	167141126	167141127	3.33850984155857e-57	1.31631889054085e-58	1.30951990745661e-65	1.94374233589816e-54	6.53808899784739e-56	1.0010995014265e-62
2	168100229	168100230	6.88821782547316e-28	1.2495948363611e-41	2.68109343331711e-28	2.1027002434947e-25	4.14558981278061e-39	8.07220305445458e-26
2	168726271	168726272	8.81636386863057e-17	1.42954772062419e-33	1.31324382917363e-18	2.07799096383554e-14	4.00250598276037e-31	3.15447626343715e-16
2	172967103	172967104	2.38593059738726e-06	3.01414502994295e-09	6.606474085876e-07	0.00036041080493007	4.80051739687381e-07	9.4134225163661e-05
2	177033994	177033995	4.42515818690934e-43	3.7225052558328e-45	8.05279766413932e-41	1.85256086667683e-40	1.3412461047809e-42	3.17471617328614e-38
2	177054787	177054788	1.17407142408345e-39	4.24085449430707e-47	4.48558887113216e-40	4.5874884110354e-37	1.56653244902103e-44	1.74491391860878e-37
2	179575948	179575949	3.23272443431895e-82	1.55388289717928e-90	1.42914247312679e-79	1.42102484321575e-78	1.13841345754597e-86	4.05300195241748e-76
2	179581932	179581933	1.77479170101641e-42	6.22060203382846e-57	6.75608052318669e-41	7.29115945770363e-40	2.86326820839806e-54	2.68760551672379e-38
2	179634420	179634421	4.8411770533672e-14	4.8411770533672e-14	8.50396971062033e-12	1.06669694397689e-11	8.70372353060894e-12	1.5906946747004e-09
2	179654120	179654121	1.50287213736787e-56	8.39129917110508e-65	2.96007117913078e-56	8.52419380365783e-54	4.82170631782812e-62	1.60638677600792e-53
2	182322956	182322957	8.28082622726286e-07	4.57531556008471e-28	4.58849528257245e-07	0.000129538939104949	1.10202429442424e-25	6.67737978464406e-05
2	183595806	183595807	6.16028163064406e-88	5.43980246080093e-90	1.25910737038375e-87	9.02635265930121e-84	2.8131778431842e-86	1.84490707445479e-83
2	202611403	202611404	3.46104848163918e-07	1.30628054441754e-38	3.4610484816388e-07	5.52228815359907e-05	4.07239908022936e-36	5.0967852137902e-05
2	206921658	206921659	0.000115419859774698	1.40689104111324e-14	3.89943963749924e-05	0.0156350338553044	2.56080384843624e-12	0.0045587664325897
2	207007513	207007514	4.71950524132914e-05	9.60272176892181e-20	4.71950524132762e-05	0.00652382552345049	1.93629193650175e-17	0.00543082857711149
2	208440084	208440085	6.35860840493099e-07	2.38060589398276e-23	6.35860840493037e-07	0.000100362128890396	5.11713856160133e-21	9.0897082588529e-05
2	208865841	208865842	7.72047508374966e-13	1.82953427029332e-36	5.38234693442919e-14	1.63948204586438e-10	5.48953943252004e-34	1.10558184752416e-11
2	219515083	219515084	5.93145292809444e-76	2.90931828801472e-85	1.1466211834481e-73	8.99075317540384e-73	7.75068840275194e-82	1.50455524392298e-70
2	220402694	220402695	0.000115846066995195	1.71481467101849e-11	0.000447919304981387	0.0156686261228963	2.91038478383379e-09	0.0423428233305792
2	232393142	232393143	4.13009495265394e-47	3.3697554182388e-52	1.53175725798472e-44	1.86203742442344e-44	1.37791650043937e-49	6.56899704076715e-42
2	238253122	238253123	4.35664730506682e-31	1.39840247001621e-45	7.05481587422648e-31	1.4133381838559e-28	5.10126776562137e-43	2.24718890428486e-28
2	238277263	238277264	8.10285033060047e-07	1.34477718606336e-09	8.10285033059425e-07	0.0001269807641381	2.15741033417446e-07	0.000114712091274427
2	240982074	240982075	1.69245761481397e-07	1.69245761481397e-07	5.3767689812197e-07	2.74524743923192e-05	2.47163473764735e-05	7.76188251205139e-05
2	240982079	240982080	3.64937658621118e-31	3.64937658621118e-31	2.99703607970259e-28	1.20162899841482e-28	9.66370308966132e-29	8.9926425579199e-26
2	240982200	240982201	3.4557355854272e-11	3.4557355854272e-11	8.25304004260642e-13	6.82721334815353e-09	5.79791973268764e-09	1.60879382560032e-10
3	424318	424319	6.32807483132249e-76	2.01145077854158e-81	8.81841821345138e-73	9.42936777619859e-73	3.10239816132426e-78	1.07676560727164e-69
3	14485309	14485310	1.4380125318022e-58	4.41075418211835e-66	4.05317444792398e-57	8.77936609259656e-56	2.73078488676715e-63	2.28419763839254e-54
3	33171523	33171524	1.82113416040172e-69	4.2733803925454e-73	1.95334854579949e-69	1.75939571111777e-66	3.51116109542644e-70	1.84654448821465e-66
3	35770887	35770888	8.69225238409594e-45	2.37933980182764e-46	1.79533958325928e-46	3.82089684173897e-42	8.71581911156987e-44	7.97157977082018e-44
3	49059891	49059892	5.0309304191829e-58	1.93471029348985e-74	6.57563645120936e-57	3.02941265618126e-55	1.77177141096e-71	3.68214699750364e-54
3	52595912	52595913	5.605847239798e-25	2.84261602068331e-34	1.91544720522548e-26	1.58468829609917e-22	8.08765655205091e-32	5.38008118362294e-24
3	53752763	53752764	1.41675046734151e-06	3.17668130305417e-10	2.87157870717506e-05	0.000218132429660821	5.15272946047984e-08	0.00340235636174253
3	57678637	57678638	1.17683498869167e-05	1.17683498869167e-05	2.40714428222001e-05	0.00169887435190194	0.00158926955500504	0.00289103947501875
3	65425593	65425594	1.36245713771822e-24	2.16689118706672e-28	2.67248513651246e-23	3.80255299246023e-22	5.27707032440362e-26	7.14138391417912e-21
3	71021230	71021231	0.000120028818502855	2.26501436557839e-07	7.39592920554173e-07	0.0161845607034946	3.2968334097653e-05	0.000105212478334175
3	73114138	73114139	2.90115836678082e-27	2.70189561836847e-34	1.77296345851579e-27	8.7347718429978e-25	7.71224523665143e-32	5.19566941518052e-25
3	75787808	75787809	7.64320116428273e-53	7.64320116428273e-53	0.000780192272225005	3.9295440371808e-50	3.1695850488581e-50	0.0679114887254072
3	86028381	86028382	1.43125287985717e-47	6.2600685041692e-61	1.41838434103684e-49	6.48601015116717e-45	3.27591620561926e-58	6.81405788755485e-47
3	97868528	97868529	0.200744469410087	3.57397462583594e-05	2.88125463962176e-05	1	0.00471780749595145	0.00340922613246766
3	97868546	97868547	0.157416834976632	2.98050238799197e-05	6.03073889933967e-05	1	0.00396415835764469	0.00688561571864217
3	97868547	97868548	0.157416834976632	2.98050238799197e-05	6.03073889933967e-05	1	0.00396415835764469	0.00688561571864217
3	100365527	100365528	1.1387581559965e-51	5.24058575564241e-53	1.36929299941498e-49	5.62437771260856e-49	2.20443108472394e-50	6.61436231008615e-47
3	102181197	102181198	4.64313186619005e-06	1.77558571554152e-08	0.000429447812794184	0.000687206966357068	2.7338111765645e-06	0.0407280522781021
3	107447667	107447668	5.56037893202802e-82	6.13858345731757e-85	2.34353225491115e-83	2.22200324458747e-78	1.58727519014728e-81	1.28769773869071e-79
3	121340504	121340505	6.820951290368e-24	6.820951290368e-24	2.02426783764359e-26	1.86811193985266e-21	1.47700476032685e-21	5.66762760975912e-24
3	122003827	122003828	7.43413706564225e-10	7.33367761812318e-25	8.2790902051432e-11	1.37594138973882e-07	1.6489520915532e-22	1.51007513565387e-08
3	122003829	122003830	1.1146810596458e-20	1.1146810596458e-20	1.77596348726213e-26	2.89932501061422e-18	2.27900431066885e-18	5.02038038529422e-24
3	122436949	122436950	3.62637199060879e-25	2.67976006877103e-40	3.23055818525748e-24	1.02842739856249e-22	8.59821556372281e-38	8.79301928349571e-22
3	124731938	124731939	6.88336847606654e-05	8.76994668095096e-11	1.85714053346936e-09	0.0094113738658381	1.45199597449304e-08	3.17646906614706e-07
3	129814933	129814934	2.989537948589e-07	2.989537948589e-07	3.5998560082507e-06	4.79608081660952e-05	4.32990492174962e-05	0.000485400829701473
3	129814935	129814936	2.73792413404878e-20	2.47070076791583e-22	1.18467930163496e-19	7.05878593093544e-18	5.15942180549454e-20	2.9011443120679e-17
3	129814936	129814937	2.73792413404878e-20	2.47070076791583e-22	1.18467930163496e-19	7.05878593093544e-18	5.15942180549454e-20	2.9011443120679e-17
3	130650928	130650929	1.16795448441494e-42	4.81433727791988e-55	7.03425045104628e-46	4.82069100926476e-40	2.10573364073794e-52	3.10761873569715e-43
3	141162934	141162935	1.50082184580119e-34	6.97299608779882e-57	2.69934514900007e-34	5.298986047133e-32	3.19286953676476e-54	9.23396610016892e-32
3	152553768	152553769	7.54065968055409e-09	2.44160373874684e-14	2.8012370260073e-08	1.32587419163183e-06	4.4167405903689e-12	4.50220755285981e-06
3	179322631	179322632	1.91372883199143e-28	1.91372883199143e-28	3.30637606343383e-31	5.92413627691995e-26	4.67348528512574e-26	1.05701836951558e-28
3	190026192	190026193	3.96939380770477e-77	1.47201054761365e-87	6.57770535404353e-75	7.12182156335439e-74	4.97737720359439e-84	9.97032700346098e-72
4	1388374	1388375	2.05353083731227e-11	1.84536640636449e-15	2.105906716029e-14	4.11244108342388e-09	3.42268750243743e-13	4.3872224867225e-12
4	1388377	1388378	2.05353083731227e-11	1.84536640636449e-15	2.105906716029e-14	4.11244108342388e-09	3.42268750243743e-13	4.3872224867225e-12
4	1388378	1388379	1.11804949510305e-12	7.95543265935564e-17	4.54082781985854e-18	2.36282022504771e-10	1.52043883097228e-14	1.07025972595942e-15
4	1388621	1388622	4.55105078061828e-07	7.21146135474634e-12	1.0313868200835e-07	7.22212327397213e-05	1.23827270508306e-09	1.59077846118668e-05
4	1388630	1388631	0.00203195170682241	4.24561430119293e-12	0.000212065755251031	0.239462512473582	7.33306839468323e-10	0.022357200020962
4	1388634	1388635	3.82928816447524e-05	9.28040156492422e-12	1.59885336384383e-05	0.00534368045999747	1.59042203426962e-09	0.00196317309332864
4	1388665	1388666	4.64879193506284e-12	6.04914598869859e-28	1.16231815574927e-12	9.48256480211252e-10	1.44907539399574e-25	2.24582858599334e-10
4	1388671	1388672	2.37966688781134e-05	5.16082993056938e-22	2.37966688781047e-05	0.00337978052410233	1.07008104562738e-19	0.0028619482139789
4	1388681	1388682	3.10011716277666e-08	4.47912236270441e-25	1.42117603976746e-08	5.27169826625745e-06	1.01229316842457e-22	2.33102036448053e-06
4	1388696	1388697	9.42676302580069e-05	0.000108939233166421	3.26877577330356e-07	0.0128688489349886	0.0141468134177635	4.82982222033584e-05
4	1388712	1388713	3.59977834087853e-10	8.40265735360389e-19	1.26690156923535e-12	6.73350027315608e-08	1.667538648402e-16	2.43719149801588e-10
4	1388743	1388744	2.886699605273e-11	7.54160145482522e-23	2.88669960527243e-11	5.71586026571117e-09	1.60537504092242e-20	5.35409695775371e-09
4	2306102	2306103	5.70958431543893e-45	1.17250098342528e-55	1.5326022489459e-43	2.52240253814982e-42	5.23250883034688e-53	6.44682902947745e-41
4	7069751	7069752	3.43712657176134e-12	6.11367386396325e-29	1.3812583215053e-13	7.02732517573019e-10	1.51403841619811e-26	2.7787946300947e-11
4	15938185	15938186	1.2081459845957e-33	6.36165523021e-36	5.54937532772759e-35	4.18165961557996e-31	1.88636293816532e-33	1.93600528546496e-32
4	47537608	47537609	6.84985183997094e-63	4.15073013645934e-67	6.3351135443525e-64	4.59698262985531e-60	2.62526215789081e-64	4.45669646825335e-61
4	55973931	55973932	5.36670688764761e-80	9.57125162102787e-84	1.33396179430108e-77	1.57271345342513e-76	1.9568757820062e-80	3.00705772169178e-74
4	70352344	70352345	7.64711820617014e-20	8.57279414264802e-28	6.98747999824729e-23	1.94305317079609e-17	2.03696539743487e-25	1.83923444325123e-20
4	71462752	71462753	2.06792403623132e-79	1.64738176004057e-81	1.55609088349516e-79	5.19432976129361e-76	2.63326486243576e-78	4.27511656320241e-76
4	88537104	88537105	1.07220331093497e-05	1.07220331093497e-05	1.26044229037542e-05	0.00155549099143313	0.00145019621662843	0.00157179835401922
4	88537116	88537117	5.37105130258104e-11	5.37105130258104e-11	1.31291228250927e-09	1.04932438948092e-08	8.99420905269356e-09	2.26767550720634e-07
4	88537149	88537150	3.15131679602525e-07	3.15131679602525e-07	2.14292174020865e-05	5.0464119512306e-05	4.55671079148947e-05	0.002605739485345
4	88537152	88537153	0.000115365771553498	0.000115365771553498	1.35592913295577e-05	0.0156350338553044	0.014893365354076	0.00167660351228982
4	88537161	88537162	1.12379891944691e-09	1.12379891944691e-09	5.16860845962338e-08	2.06260505225835e-07	1.80619345526828e-07	8.15795714053482e-06
4	88537167	88537168	3.25951477763151e-05	3.25951477763151e-05	3.96487492364213e-06	0.00456306117317634	0.00431566629029329	0.00053380088654211
4	88537177	88537178	3.19040743820758e-08	3.19040743820758e-08	1.63847025560045e-07	5.41476196776099e-06	4.86108613396914e-06	2.50080056460267e-05
4	88537179	88537180	1.28401315370055e-08	1.28401315370055e-08	4.74942266172316e-07	2.21776063669123e-06	1.98390187008056e-06	6.89018965850481e-05
4	88537203	88537204	6.46515179164602e-06	6.46515179164602e-06	4.44922481049555e-07	0.00094888784601429	0.000882583571059875	6.48679269012797e-05
4	88537206	88537207	2.02741979130834e-06	2.02741979130834e-06	1.94547911063158e-07	0.000308909204424389	0.000286560467769892	2.94891027605475e-05
4	88537212	88537213	2.14961179021891e-06	2.14961179021891e-06	2.15225727806592e-07	0.000326960416154144	0.000303343692675916	3.24555229161519e-05
4	88903811	88903812	1.05405010881953e-10	1.29695730188885e-34	1.80792059787711e-14	2.02329291084867e-08	3.73842626870683e-32	3.79339712082019e-12
4	88903815	88903816	1.05405010881953e-10	1.29695730188885e-34	1.80792059787711e-14	2.02329291084867e-08	3.73842626870683e-32	3.79339712082019e-12
4	100434284	100434285	7.81843644879103e-25	1.31041462438268e-31	4.71034192144675e-27	2.19603143896314e-22	3.52309179518665e-29	1.37122420537745e-24
4	113479323	113479324	2.12667779582583e-84	6.55907886988196e-88	2.97614412345783e-82	1.3354777030002e-80	2.40267257852364e-84	1.37709321375682e-78
4	114275540	114275541	4.52248602421345e-08	4.52248602421345e-08	4.03068565894178e-07	7.60218659309226e-06	6.79648476613206e-06	5.90596216176444e-05
4	128732693	128732694	1.8206846387055e-43	2.75120629418006e-51	1.45738143865559e-45	7.65863588573177e-41	1.10443973220475e-48	6.3428558999706e-43
4	128886259	128886260	1.64048284950267e-07	1.56973382987635e-15	2.9359188707369e-08	2.66586043833692e-05	2.92379554350804e-13	4.71006035621961e-06
4	153896046	153896047	7.29560454734716e-08	7.29560454734716e-08	2.6490536502637e-06	1.21017561090571e-05	1.07978631949499e-05	0.00036332535360832
4	190904448	190904449	8.80602444894791e-11	8.80602444894791e-11	9.33177717738715e-11	1.70149810863573e-08	1.45522864554371e-08	1.69504791435949e-08
5	34850399	34850400	1.91031599455569e-16	2.07017286780189e-36	5.0118736119535e-18	4.43127785386183e-14	6.19045060111575e-34	1.17812531709864e-15
5	41181490	41181491	2.03648519215598e-17	4.53302049065035e-22	3.20548237992281e-17	4.90513960735323e-15	9.42128833180911e-20	7.37722469714434e-15
5	41904476	41904477	1.10609028209939e-15	3.75227927064345e-29	8.862739949836e-18	2.54560018719288e-13	9.37163727496076e-27	2.05585166936631e-15
5	50689420	50689421	9.29772517838915e-28	6.44073999893267e-48	6.39507471400697e-28	2.82840660573731e-25	2.40952194470709e-45	1.8994020050065e-25
5	54579198	54579199	3.56157713078586e-20	1.49855877526039e-40	6.0560821267773e-20	9.12874791408277e-18	4.84359539437563e-38	1.49977594415669e-17
5	68662420	68662421	5.1203415163748e-42	5.1203415163748e-42	9.55660151610817e-49	2.05550148133375e-39	1.70513191065186e-39	4.46898203345026e-46
5	69785005	69785006	1.23713645485655e-05	1.23713645485655e-05	1.28452693058887e-05	0.00178299756440514	0.00166558731131261	0.00159956352836715
5	72743503	72743504	1.00012654693415e-06	3.87916395642061e-08	0.000111930232485066	0.000155346511260982	5.84968609311695e-06	0.0123158277708693
5	111519818	111519819	7.0451997041978e-64	2.25072953591277e-73	1.09112259519026e-60	5.03559944711016e-61	1.92109599174535e-70	6.70811489203858e-58
5	111519820	111519821	7.0451997041978e-64	2.25072953591277e-73	1.09112259519026e-60	5.03559944711016e-61	1.92109599174535e-70	6.70811489203858e-58
5	137548954	137548955	1.29899955587568e-38	5.45730477681839e-41	2.81534401722099e-36	5.00883973486011e-36	1.78356486785869e-38	1.00614215152026e-33
5	140221194	140221195	0.000408488992135271	9.48611479806831e-05	9.55426307786604e-05	0.0522741044302363	0.0123551375181063	0.0105788795779672
5	140250179	140250180	1.39610590758429e-59	4.06317899914301e-61	3.26322797693182e-58	8.64356696234316e-57	2.15189386572083e-58	1.91257791727974e-55
5	140626635	140626636	4.77901618714217e-48	1.29000730130145e-48	6.55830323745771e-47	2.19972360257908e-45	4.90956674865441e-46	2.92676766051317e-44
5	140772940	140772941	4.9696967075899e-44	1.89603399255033e-49	2.38580281214558e-42	2.14172002964591e-41	7.31095738837992e-47	9.7105488069342e-40
5	156890231	156890232	5.7511558682958e-36	4.28161693056384e-50	1.2557948563272e-35	2.10672028400511e-33	1.68043907343982e-47	4.45174212879056e-33
5	167988432	167988433	3.73262781241972e-15	8.76131451019279e-16	1.4911469700734e-15	8.45757665280618e-13	1.63883184077362e-13	3.30212055098244e-13
5	176562616	176562617	9.70952207309973e-68	1.19037656268755e-68	1.25884914287816e-67	8.20781377939003e-65	8.0501504237443e-66	1.0850168862366e-64
5	179564609	179564610	8.11720666628702e-54	7.07488725023503e-61	7.66541714297362e-51	4.32499529737348e-51	3.68040658345806e-58	3.78598397822767e-48
5	180052939	180052940	1.2968412781822e-32	1.84835606377095e-47	1.04248448621482e-31	4.38506926813031e-30	6.88551793840776e-45	3.39444531872503e-29
6	656379	656380	7.7816319882103e-07	6.07051656140856e-19	7.00297244214706e-09	0.000122164674329198	1.21018018933386e-16	1.17046829325353e-06
6	16327908	16327909	1.21973110611369e-07	1.21973110611369e-07	6.22134601226288e-06	2.00434878867262e-05	1.79318829755828e-05	0.000818786878245645
6	26234938	26234939	2.11418158692652e-42	7.85699314534359e-50	3.82071372566531e-43	8.5653582587394e-40	3.05640509899505e-47	1.57698613705101e-40
6	29578752	29578753	7.20508201308314e-76	2.65325493014698e-82	1.32288929321834e-75	1.05572464196701e-72	4.76042667722187e-79	2.1943738153451e-72
6	29855951	29855952	1.44801085407217e-07	1.21012768366748e-07	3.31083307099429e-09	2.37503496708498e-05	1.78204983768219e-05	5.58679250357894e-07
6	30312961	30312962	0.000205330960852755	4.73256597793766e-07	0.000943266807137167	0.0273096390671255	6.80955053928624e-05	0.078828233221924
6	30954433	30954434	3.42432101788303e-09	3.09264290642194e-09	1.98629112534444e-08	6.15642499564799e-07	4.91663112329267e-07	3.22781486662951e-06
6	30954707	30954708	6.30936976776766e-06	2.36728406080072e-20	6.30936976776551e-06	0.000927572312931929	4.81758745845591e-18	0.00082913040827071
6	30955200	30955201	7.7888532575538e-10	2.13972576227682e-12	1.22436999519071e-08	1.43554933781518e-07	3.71033511618475e-10	2.01573947803729e-06
6	30955201	30955202	7.7888532575538e-10	2.13972576227682e-12	1.22436999519071e-08	1.43554933781518e-07	3.71033511618475e-10	2.01573947803729e-06
6	30955208	30955209	5.81322541795076e-08	5.81322541795076e-08	5.05484349866915e-08	9.69771750700457e-06	8.6769051378462e-06	8.00714533667565e-06
6	30955210	30955211	5.81322541795076e-08	5.81322541795076e-08	5.05484349866915e-08	9.69771750700457e-06	8.6769051378462e-06	8.00714533667565e-06
6	31555479	31555480	3.59532827460605e-14	2.65432755892671e-17	3.79033523412819e-15	7.9417910869847e-12	5.11743875752285e-15	8.33068305270949e-13
6	31648130	31648131	6.97721432030696e-26	6.97721432030696e-26	2.20139233965857e-24	2.01115343268782e-23	1.60157127146158e-23	6.04798148565885e-22
6	31648131	31648132	6.97721432030696e-26	6.97721432030696e-26	2.20139233965857e-24	2.01115343268782e-23	1.60157127146158e-23	6.04798148565885e-22
6	31648132	31648133	6.97721432030696e-26	6.97721432030696e-26	2.20139233965857e-24	2.01115343268782e-23	1.60157127146158e-23	6.04798148565885e-22
6	31659381	31659382	4.62446678125227e-06	2.87702450439417e-11	7.4403172219469e-07	0.000685598645992906	4.8362066788492e-09	0.000105672938379235
6	32487426	32487427	0.00032604363014081	0.00032604363014081	0.000136196962056714	0.0425283764745242	0.0410660827275492	0.0147824147150815
6	32609212	32609213	4.26111882489062e-06	4.26111882489062e-06	1.23086307874922e-05	0.000632797739003816	0.000587172823652443	0.00154147190268145
6	32609220	32609221	2.90371890383776e-06	2.90371890383776e-06	1.8690914568869e-06	0.000434890029694884	0.000403286646810263	0.000257556701304407
6	32609226	32609227	8.9300871331185e-06	8.9300871331185e-06	8.47943386839336e-06	0.00129981557998032	0.00121155649738906	0.00109627857138206
6	32609230	32609231	8.9300871331185e-06	8.9300871331185e-06	8.47943386839336e-06	0.00129981557998032	0.00121155649738906	0.00109627857138206
6	32609238	32609239	0.00859030211852145	1.33068844420571e-20	0.000330343144581175	0.947573915620845	2.7143265562029e-18	0.0327050873376734
6	32629192	32629193	4.85403728188131e-06	4.85403728188131e-06	2.46386783499379e-10	0.000716011220866771	0.00066678544943218	4.3759786002723e-08
6	32629193	32629194	6.46821850094181e-11	6.46821850094181e-11	8.73049086051407e-15	1.2580828086511e-08	1.07903876567419e-08	1.88122819608356e-12
6	32629198	32629199	6.44962211796596e-11	6.44962211796596e-11	7.64836130698884e-15	1.25724729157645e-08	1.07798199334787e-08	1.65617163621656e-12
6	32714167	32714168	1.02274162963333e-08	3.78641911754323e-09	1.66047638361479e-07	1.78048178948939e-06	5.96564581933357e-07	2.52999620910735e-05
6	32818770	32818771	1.82374761137703e-12	5.41208795686133e-23	9.45102759247862e-13	3.8174945536717e-10	1.1576732669768e-20	1.83418783839461e-10
6	33254947	33254948	1.45850726786659e-61	2.90110593039108e-68	2.1418670561531e-61	9.35946470470739e-59	1.91767464564159e-65	1.39096680198964e-58
6	33264016	33264017	1.24777548599306e-74	1.3139967125872e-76	1.92321536491992e-83	1.68766433617046e-71	1.4622787466722e-73	1.12719652537957e-79
6	33410682	33410683	1.93312267312091e-75	4.61633660082499e-78	1.20038490373422e-74	2.7411367710875e-72	5.55952372960999e-75	1.73003014445564e-71
6	33410685	33410686	1.93312267312091e-75	4.61633660082499e-78	1.20038490373422e-74	2.7411367710875e-72	5.55952372960999e-75	1.73003014445564e-71
6	33679456	33679457	3.67392809658165e-17	3.47338615928741e-31	6.36161644875249e-18	8.72955104353989e-15	9.2254605496602e-29	1.48350533180922e-15
6	34985552	34985553	1.13435654311487e-51	2.6746484944521e-55	1.83809349845911e-48	5.62437771260856e-49	1.18758445651392e-52	8.46052303230537e-46
6	35745282	35745283	3.17272772344793e-55	3.41129776475429e-57	8.28180138884454e-57	1.74331473629328e-52	1.59523533504454e-54	4.57921112641678e-54
6	36489581	36489582	1.58521225724354e-43	1.58521225724354e-43	6.16579166223616e-58	6.70018921132528e-41	5.4652523762967e-41	3.54291224827119e-55
6	36489584	36489585	1.58521225724354e-43	1.58521225724354e-43	6.16579166223616e-58	6.70018921132528e-41	5.4652523762967e-41	3.54291224827119e-55
6	39290197	39290198	2.98144011728705e-13	6.84134726790822e-15	2.0629223570516e-12	6.39300751003149e-11	1.25565145106086e-12	3.93409585727096e-10
6	41533569	41533570	4.40803187092597e-11	2.90690420455656e-18	9.44836253519847e-12	8.68906102987571e-09	5.66652955972483e-16	1.76359403881523e-09
6	41754575	41754576	1.98989755199631e-08	2.47086050135207e-08	5.09682671661315e-08	3.40353780707696e-06	3.79102444984934e-06	8.05912807178139e-06
6	43418612	43418613	2.69210302546822e-76	3.05754897154583e-80	5.39752440285851e-75	4.46558938649129e-73	4.20006902864768e-77	8.32497119082993e-72
6	56362811	56362812	3.30334495493377e-07	3.5485103127299e-25	3.30334495493324e-07	5.28024675841823e-05	8.04039392122807e-23	4.87271093478114e-05
6	56472692	56472693	4.42771619897601e-62	1.45737558770849e-68	5.04492350585945e-60	2.90494529576848e-59	9.70645263586302e-66	3.05878931046644e-57
6	73951828	73951829	6.13925670487246e-57	4.15951346280116e-68	1.74459596002231e-54	3.55087337637409e-54	2.72898228419525e-65	9.23952733887719e-52
6	74351579	74351580	8.6400750659478e-74	4.13884154173806e-76	7.27178024799688e-74	1.10085826003304e-70	4.43739334319392e-73	9.68634182579766e-71
6	74351581	74351582	8.6400750659478e-74	4.13884154173806e-76	7.27178024799688e-74	1.10085826003304e-70	4.43739334319392e-73	9.68634182579766e-71
6	82912255	82912256	6.21962451700553e-18	9.12728909500486e-15	1.07701051934712e-17	1.53595025115882e-15	1.66478344561691e-12	2.49172052127374e-15
6	88311578	88311579	5.79092023731074e-68	6.41517762467015e-69	4.39965214151825e-68	5.09108752663174e-65	4.40617453806935e-66	3.94689202062834e-65
6	90045036	90045037	6.13694826942925e-69	9.8760504294951e-78	8.49031304689785e-69	5.62010215736326e-66	1.15767063134542e-74	7.77526949497942e-66
6	90348427	90348428	2.58431387147713e-68	2.27871732194714e-71	1.81921450361611e-65	2.31836687766237e-65	1.72701235654296e-68	1.35539189055432e-62
6	137147540	137147541	4.15826926294218e-23	1.33844658036868e-23	2.81043085739523e-24	1.13180879954044e-20	2.89114327059244e-21	7.67326176484167e-22
6	148711378	148711379	2.17525916370585e-24	2.17525916370585e-24	1.94316360535866e-32	6.05183257522784e-22	4.78094773442999e-22	6.42230181823709e-30
6	150063574	150063575	3.84396254679809e-93	3.85437577266063e-96	1.08323655941499e-92	1.12647322433918e-88	4.84082065790656e-92	3.0797531647874e-88
6	150346528	150346529	1.39853028657217e-12	1.10271122796851e-16	1.60564717384972e-11	2.9344102659664e-10	2.10292532769743e-14	2.9906879510381e-09
6	155732357	155732358	3.29704870235188e-81	1.65108832131087e-91	3.20587474890768e-81	1.10736649700501e-77	1.61283810853383e-87	1.2254107763053e-77
6	158923014	158923015	5.42517819631368e-64	8.85588318686073e-66	2.32380416699547e-61	3.94177306718113e-61	5.36941358877835e-63	1.48041480682179e-58
6	167595370	167595371	2.73280625404174e-10	2.73280625404174e-10	2.99702623061066e-12	5.13364662017264e-08	4.44916040414962e-08	5.66631314116422e-10
7	4796718	4796719	7.31679895572898e-38	4.66929327467469e-40	2.75955548113816e-40	2.78465965451478e-35	1.49273061179282e-37	1.07825031166338e-37
7	31592752	31592753	4.98987105069996e-09	1.7940199547659e-12	4.98342811749624e-11	8.86231340247044e-07	3.12319335293553e-10	9.16565027091385e-09
7	35674853	35674854	1.3810538580929e-20	6.59767231001223e-28	6.78434725414706e-23	3.58157374437278e-18	1.57618032917045e-25	1.79112879534036e-20
7	36552789	36552790	2.68894713446846e-33	6.37263029784564e-36	4.54064966537753e-35	9.1983963940387e-31	1.88636293816532e-33	1.59676486132666e-32
7	39500262	39500263	1.55607983999137e-05	1.69674470066228e-06	3.06538212074333e-07	0.00223533920151701	0.000240984346298424	4.54457114915936e-05
7	43532712	43532713	7.83442277732336e-26	2.20408634559206e-44	9.79722201646677e-27	2.25086038715158e-23	7.78201811537052e-42	2.80561164031816e-24
7	44611157	44611158	1.46467616849947e-57	1.7352070978461e-63	5.08917483810341e-56	8.70047333470479e-55	9.71660713421273e-61	2.74487610976602e-53
7	62753078	62753079	5.38458144968717e-05	5.38458144968717e-05	3.8932495988359e-05	0.00740822344521514	0.00703395955645242	0.00455759039256535
7	72281072	72281073	1.80790338160166e-11	5.87038407776162e-32	6.30149486671132e-12	3.64545472003463e-09	1.58798404983512e-29	1.18122797698705e-09
7	75176313	75176314	0.000228272104700251	7.94486579259215e-19	9.3529321261381e-05	0.0302692942454337	1.58025537591796e-16	0.0103952342334947
7	87072687	87072688	2.26378868854212e-69	5.64927810503827e-71	7.29108716552597e-70	2.1172444952466e-66	4.17358222356672e-68	7.04391129843094e-67
7	87072691	87072692	2.26378868854212e-69	5.64927810503827e-71	7.29108716552597e-70	2.1172444952466e-66	4.17358222356672e-68	7.04391129843094e-67
7	97863019	97863020	7.87747559669123e-44	2.78053519714266e-55	1.12509591485397e-42	3.3782842296737e-41	1.22839573797385e-52	4.60059569090171e-40
7	100033561	100033562	1.21472735362978e-13	1.20338187481788e-19	5.60603191237249e-12	2.64994430010824e-11	2.42094548111245e-17	1.05310746917997e-09
7	100201641	100201642	1.0804488415894e-21	7.00355475306136e-31	8.24041745787213e-21	2.85248227952949e-19	1.8379627346728e-28	2.06987514516808e-18
7	100551663	100551664	2.8722450309744e-77	7.63730827298538e-83	2.53437332785843e-75	5.29634833388196e-74	1.45963903656415e-79	4.05108056579407e-72
7	100637212	100637213	0.000185117763576144	0.000185117763576144	5.62862198881579e-05	0.0246585275527223	0.0237239477912488	0.00644323310086901
7	100646965	100646966	0.000212370312462153	0.000212370312462153	0.000699020946288566	0.0282032266164806	0.0271374070059741	0.0618253787655526
7	100675711	100675712	1.98205815086876e-42	9.68779470123427e-58	3.38138454836366e-43	8.06725195989014e-40	4.60379714140006e-55	1.40223784230845e-40
7	100675713	100675714	1.98205815086876e-42	9.68779470123427e-58	3.38138454836366e-43	8.06725195989014e-40	4.60379714140006e-55	1.40223784230845e-40
7	100684572	100684573	0.00383688158774873	2.50970870248272e-08	0.00010132723786518	0.44325814032448	3.84392056757436e-06	0.0111883837872548
7	106851009	106851010	6.74482713166261e-24	3.67759781781017e-33	1.91327044483905e-26	1.85303586650037e-21	1.01992432855767e-30	5.38008118362294e-24
7	121637984	121637985	1.60118497126427e-33	9.06623468474276e-44	5.57150065845573e-36	5.5203206568117e-31	3.1755299693592e-41	1.98307077080217e-33
7	128445533	128445534	4.07867013845599e-40	3.15026376689412e-61	7.40224275852552e-41	1.60078698759981e-37	1.67851781252422e-58	2.93138816268365e-38
7	129856237	129856238	2.45886792575865e-75	3.66416585100898e-77	1.40198101337366e-75	3.43129164592177e-72	4.12993770245454e-74	2.28250297760639e-72
7	131195812	131195813	2.89171040239247e-77	7.13916640598506e-87	2.58891616831395e-75	5.29634833388196e-74	2.24157076636492e-83	4.06436723102359e-72
7	142239678	142239679	3.74202500239402e-16	1.89045809259227e-14	6.0394727483831e-17	8.63464903111471e-14	3.4267963548505e-12	1.37199030148346e-14
7	142638361	142638362	3.77869685771023e-76	9.08673586306265e-78	4.55529575474248e-76	6.15192841195546e-73	1.07954105865021e-74	8.17303727098337e-73
7	148951024	148951025	1.92912952646207e-73	2.17023989114525e-79	5.04726808390186e-70	2.42284889027018e-70	2.80583294161816e-76	5.15965783251433e-67
7	150027917	150027918	2.4478398601962e-05	7.88445103038195e-08	2.44783986019562e-05	0.00346540807261109	1.16497733165719e-05	0.00293590506560843
7	156743123	156743124	9.13022332321781e-17	9.41332374034022e-23	2.23738647427621e-18	2.14048955589518e-14	1.9941502569446e-20	5.30188226107798e-16
7	156743125	156743126	9.13022332321781e-17	9.41332374034022e-23	2.23738647427621e-18	2.14048955589518e-14	1.9941502569446e-20	5.30188226107798e-16
8	7830641	7830642	5.78025402264521e-20	5.78025402264521e-20	1.91798689937036e-29	1.47295951420537e-17	1.17090099631533e-17	5.875254991573e-27
8	16948074	16948075	1.02494686164165e-17	1.03271148042894e-30	1.50560261748174e-19	2.52403930927803e-15	2.6940899051012e-28	3.6768070587752e-17
8	22079348	22079349	1.26456910609094e-09	1.6757132534675e-18	5.73882174999331e-11	2.31132209900177e-07	3.2884002383615e-16	1.05110107114721e-08
8	25216495	25216496	1.06246557829602e-86	3.82008108301659e-97	1.38718808653498e-86	1.03785179239883e-82	6.71684856826807e-93	1.34249954326453e-82
8	25216496	25216497	1.35919081885388e-06	6.46569627914716e-38	1.35919081885393e-06	0.000209637299718489	1.98752338594833e-35	0.000189973387662231
8	53084798	53084799	4.68855197337356e-17	5.98441916753972e-27	5.51314365084627e-18	1.11103516641277e-14	1.40298722963801e-24	1.2925013975044e-15
8	74005165	74005166	1.21249997100551e-31	5.64342887702209e-34	3.70868939195268e-30	4.00740356958456e-29	1.59019887731858e-31	1.16031824873139e-27
8	101717194	101717195	5.08849675010281e-07	9.98495834373146e-13	1.01404495966524e-09	8.06045390604123e-05	1.75215092373084e-10	1.76884449660654e-07
8	101730035	101730036	1.55071619832681e-29	1.78301089265899e-35	5.97555396329232e-30	4.86897194913934e-27	5.24258871665937e-33	1.86291073291789e-27
8	125076604	125076605	2.96140386516616e-73	1.4057531854296e-84	5.93036422486986e-71	3.38119247800108e-70	3.25228398150114e-81	6.3581459857248e-68
8	143694747	143694748	2.91865735857278e-25	3.70451731953509e-27	1.3367171908995e-33	8.3040052323277e-23	8.70809198253817e-25	4.50258589417355e-31
8	145740754	145740755	1.33725041507491e-11	4.86999771883723e-28	1.18611518867645e-12	2.71511247670464e-09	1.16979740287316e-25	2.2867832634318e-10
8	145748752	145748753	7.38694421893651e-07	1.5436723138755e-09	1.40928283460673e-08	0.000116175885690126	2.46749002680663e-07	2.31583365241964e-06
9	16966	16967	3.21234956886115e-08	3.21234956886115e-08	1.27388301276903e-09	5.44149734771538e-06	4.8820274511822e-06	2.20459498164546e-07
9	17106	17107	0.000282184445013025	0.000282184445013025	2.62601464981886e-06	0.0369170319692263	0.0355928916546917	0.000360728246779414
9	3395552	3395553	1.41665991004373e-17	7.97853529005982e-28	1.82112545265413e-18	3.45001817150954e-15	1.90090224939189e-25	4.33886840569344e-16
9	6007680	6007681	8.84343399649645e-31	4.41837629770386e-49	2.31643150009825e-31	2.85834742574259e-28	1.68887631396798e-46	7.45967308905266e-29
9	20414342	20414343	1.2124145229123e-06	1.2124145229123e-06	0.00017621530206473	0.000187327632305509	0.000172754331899246	0.0188466767409011
9	21227949	21227950	7.43732345549568e-08	1.0539687806419e-11	2.27200125363397e-08	1.23136024781526e-05	1.7992168029152e-09	3.67174614362556e-06
9	35740253	35740254	2.17113379416084e-49	1.64582358680595e-60	9.5022347937285e-49	1.03231965226518e-46	8.46155442304357e-58	4.46732070529755e-46
9	35906549	35906550	2.77740555562106e-15	8.26705196054578e-16	1.47907530166862e-15	6.3094472718973e-13	1.54967563563195e-13	3.28365922086355e-13
9	43876135	43876136	6.78387992333901e-08	6.78387992333901e-08	2.98673227881436e-06	1.12741928820482e-05	1.00914518352005e-05	0.000407730696105535
9	66553727	66553728	0.00533445265519082	6.80647275485356e-08	1.02773502984505e-05	0.609854883200391	1.01079569635634e-05	0.00130946848041779
9	84199151	84199152	4.26058925530811e-74	1.92937954602178e-82	2.62507732983084e-73	5.59059260269272e-71	3.54618180491111e-79	3.34469091959534e-70
9	88248203	88248204	4.07897404568573e-33	1.08125973155318e-40	1.74944538739155e-35	1.38993412103279e-30	3.52070182590733e-38	6.17680687680836e-33
9	95738798	95738799	4.28027545545431e-27	7.42230701242407e-43	1.69697234672735e-28	1.28430176336609e-24	2.49058061449337e-40	5.14445944353569e-26
9	98231345	98231346	1.36875816471057e-29	9.56460890602406e-33	1.98904025591514e-30	4.32857460613416e-27	2.6359642381602e-30	6.29016093880502e-28
9	100970977	100970978	4.68780132994882e-15	2.90907562662399e-30	1.20380362543244e-15	1.05673859980116e-12	7.45630856310927e-28	2.67930115771881e-13
9	101597548	101597549	4.66103015331895e-76	1.5475733864345e-85	1.65684262311179e-76	7.3174011773042e-73	4.3888682022061e-82	3.03461081689319e-73
9	103204371	103204372	1.87156172138493e-18	5.95847130323838e-24	3.34835060675752e-17	4.63488306297341e-16	1.29663119956486e-21	7.68590714342265e-15
9	107361177	107361178	6.59173551534714e-05	5.80279168130756e-08	8.11938433020115e-06	0.00902667333071252	8.6769051378462e-06	0.00105438061061984
9	113197627	113197628	1.58402118140318e-13	1.04681113363784e-35	1.05297655795162e-13	3.44701044958071e-11	3.08826848368358e-33	2.13300539383218e-11
9	115166386	115166387	8.06407369176608e-84	1.75781596282039e-90	6.94647501955448e-82	4.43095649132259e-80	1.17646063417275e-86	3.05349675672066e-78
9	115652926	115652927	1.40966232728788e-34	3.5003182083976e-43	4.00675261016812e-34	4.99719610901266e-32	1.19739484549134e-40	1.3653242469881e-31
9	117110114	117110115	6.39654090600668e-12	9.5807763421626e-12	2.14585232787722e-12	1.30174049479532e-09	1.63870418700627e-09	4.08338977067805e-10
9	119188328	119188329	3.64926711858856e-21	1.15735744135887e-44	1.0545791291179e-21	9.57687518599144e-19	4.15302365130878e-42	2.67957584209249e-19
9	121929866	121929867	2.79679348376386e-63	6.13148344823985e-68	1.69792882534641e-60	1.92093827441484e-60	3.96359828935299e-65	1.03662092139118e-57
9	124535319	124535320	7.04500689868067e-53	1.00650844563541e-57	4.22779725636974e-51	3.64330459704418e-50	4.75737580634608e-55	2.11185679428265e-48
9	125289084	125289085	4.24833690039591e-72	4.83546303771099e-73	3.56702530371135e-72	4.55478705607691e-69	3.93620123111446e-70	4.02044909712543e-69
9	127738444	127738445	2.22334425461155e-49	1.68537096879104e-65	1.70513550255652e-47	1.05088876421599e-46	1.01485882685797e-62	7.68753783114136e-45
9	129854158	129854159	8.78498373633707e-45	4.95233713095907e-48	1.96706198544894e-45	3.84244699094564e-42	1.86061845670199e-45	8.51892879067702e-43
9	134357907	134357908	1.42732226740588e-71	8.75019275770415e-85	2.17923545437181e-69	1.44233376021825e-68	2.07911674673935e-81	2.01671036811682e-66
9	134357908	134357909	1.42732226740588e-71	8.75019275770415e-85	2.17923545437181e-69	1.44233376021825e-68	2.07911674673935e-81	2.01671036811682e-66
9	140332474	140332475	4.32209313392717e-65	2.11280833584144e-74	1.45575842875354e-63	3.24766510999322e-62	1.91492314273712e-71	1.0157381132053e-60
9	140611092	140611093	8.09598557888174e-15	2.08731661687858e-37	1.75441699417426e-16	1.81571064328415e-12	6.32780828872001e-35	3.9752466505884e-14
10	7262381	7262382	2.46593138358186e-73	7.07169997384644e-85	6.96340481978207e-72	2.92962645388648e-70	1.77631000914488e-81	7.65234668413926e-69
10	12204212	12204213	9.02037780168791e-68	1.10339007684363e-77	7.28017958194096e-67	7.69928654791643e-65	1.26674666698988e-74	6.15420180717634e-64
10	12291651	12291652	3.21851718850111e-12	6.89336947523529e-15	9.47649592935412e-13	6.62660277815164e-10	1.26256370294856e-12	1.83507960270742e-10
10	24816989	24816990	2.26717620020583e-78	2.31813492475854e-87	7.63266537944108e-78	4.98296989102739e-75	7.548104885561e-84	1.76585730745674e-74
10	27702922	27702923	2.5526469524258e-69	3.69070223185172e-73	1.34491341559701e-66	2.36227322971068e-66	3.061019685974e-70	1.09479687900196e-63
10	28879733	28879734	2.03513504950611e-39	2.39840922637035e-45	4.28579900208781e-39	7.9167653928022e-37	8.7130639312541e-43	1.6598503051478e-36
10	31138895	31138896	8.87069255744761e-59	6.63604286335419e-70	4.95930734541824e-58	5.45361493837767e-56	4.86173090276486e-67	2.88740069716851e-55
10	37438724	37438725	0.000713049454145705	2.81311760610331e-05	0.000121031496382436	0.0876751647010065	0.00375288671230004	0.0132344328413705
10	49219099	49219100	4.32069451592749e-05	9.73362075443233e-06	2.86939790071411e-05	0.00599138577867138	0.00131853816429263	0.00340235636174253
10	52751335	52751336	1.50802344039764e-11	8.2887128897707e-22	6.5839537082025e-13	3.04776737385192e-09	1.71056852982204e-19	1.28914986694125e-10
10	55566506	55566507	1.08377387678624e-79	7.08199446795874e-84	1.45719430957396e-76	2.80235236404889e-76	1.55653385912648e-80	2.72572846225946e-73
10	70925852	70925853	2.41101090836887e-63	5.93735527333072e-73	7.52615994539911e-65	1.66900806306495e-60	4.78883109041165e-70	5.51385292999802e-62
10	75865094	75865095	6.67632270928764e-43	5.0510522678476e-55	1.82135945622459e-41	2.78174839330343e-40	2.19833297092981e-52	7.34517507311857e-39
10	88992704	88992705	0.000572872490092154	4.92025012662136e-10	0.000572872490092027	0.0709353309386644	7.95154025518229e-08	0.0521907616232545
10	89501019	89501020	2.75319221692027e-38	3.90018041557139e-53	5.29265790314411e-39	1.05237779891542e-35	1.6484825059373e-50	2.04080710331103e-36
10	93870838	93870839	1.98400731555888e-30	9.5717442464454e-44	1.20370676047994e-37	6.36583953092551e-28	3.32608654318675e-41	4.40932832698308e-35
10	93870840	93870841	3.1109305096654e-05	2.82978637677674e-33	3.11093050966515e-05	0.00437595929211574	7.87280599095972e-31	0.00366603805739084
10	101645477	101645478	6.57044526661949e-32	7.94991555060491e-39	6.23305106418774e-32	2.18803293793505e-29	2.49613152011225e-36	2.04469658323905e-29
10	102748035	102748036	8.7970092420212e-19	3.92641542985783e-38	4.68951613627322e-20	2.1909038739725e-16	1.21546060745053e-35	1.16792864340074e-17
10	118728195	118728196	6.87811701915712e-09	6.19791269828586e-15	5.58614156963787e-10	1.21913237447419e-06	1.13993618173599e-12	9.82398880718651e-08
10	126311909	126311910	5.52574657093363e-26	3.15477343772349e-47	6.81270864336208e-27	1.60859605888619e-23	1.17026121003148e-44	1.96373534551206e-24
10	126655182	126655183	8.49079669679206e-38	2.92975499891657e-62	4.96590228839644e-38	3.21753617068308e-35	1.60980881706094e-59	1.85777574333776e-35
10	133962932	133962933	1.97440782999405e-26	1.97440782999405e-26	1.20069234782119e-27	5.80535332354271e-24	4.57994892807195e-24	3.53039691500669e-25
11	489671	489672	7.70778019413427e-27	9.68766068175926e-33	3.79134930796495e-29	2.30486223050107e-24	2.6615334026152e-30	1.15734886947826e-26
11	609460	609461	2.96619436373562e-14	5.75197856380288e-24	4.00449448736478e-13	6.56858885359741e-12	1.25480197378841e-21	7.98310958858673e-11
11	624681	624682	8.64665160343561e-10	7.55805672789119e-18	2.93181124207078e-10	1.5903145935482e-07	1.46681359212484e-15	5.19657631747284e-08
11	702982	702983	5.27391302218268e-24	1.12592599453667e-39	9.85004322341417e-25	1.45803793504777e-21	3.57349400034987e-37	2.73175567819072e-22
11	1017238	1017239	4.84749118570434e-10	1.77320829382342e-08	1.11723814480598e-10	9.00987711609296e-08	2.7338111765645e-06	2.02102863169995e-08
11	1017239	1017240	9.02911263324424e-07	1.41844361149669e-09	7.00718902269069e-08	0.000140743694530437	2.27144754289128e-07	1.08840463415168e-05
11	1017868	1017869	6.93991452488007e-62	7.74678135432797e-65	2.16757608909265e-61	4.48619548128552e-59	4.48064659714305e-62	1.39096680198964e-58
11	1017869	1017870	6.93991452488007e-62	7.74678135432797e-65	2.16757608909265e-61	4.48619548128552e-59	4.48064659714305e-62	1.39096680198964e-58
11	1017882	1017883	9.45879495144405e-39	9.45879495144405e-39	2.2563431419308e-38	3.6633037804238e-36	2.95932369450606e-36	8.55027617770889e-36
11	1017891	1017892	8.33040920095157e-11	8.33040920095157e-11	3.97263899430712e-09	1.61314520903449e-08	1.38182627339935e-08	6.67790740314551e-07
11	1017892	1017893	8.33040920095157e-11	8.33040920095157e-11	3.97263899430712e-09	1.61314520903449e-08	1.38182627339935e-08	6.67790740314551e-07
11	1019370	1019371	2.75099839276203e-52	2.53701148658901e-59	2.54074246240104e-53	1.3899656534464e-49	1.28184692438777e-56	1.31393749165875e-50
11	1019421	1019422	7.69307170829961e-79	5.17201082111306e-83	2.11648078722512e-77	1.82793621414908e-75	1.03340302576853e-79	4.53830264411943e-74
11	1092553	1092554	1.37242151082384e-12	1.37242151082384e-12	5.41661714954462e-11	2.88651763454732e-10	2.39873632453435e-10	9.94158448230095e-09
11	1092556	1092557	3.16598910598546e-12	3.16598910598546e-12	1.18926550679063e-10	6.53375427823267e-10	5.47909315458094e-10	2.12941501078408e-08
11	1092800	1092801	1.65436725709222e-10	1.65436725709222e-10	6.27937440613126e-08	3.14813197851218e-08	2.72877481064282e-08	9.82297510524964e-06
11	1092817	1092818	1.11429136363609e-16	1.11429136363609e-16	5.37900610469582e-14	2.59848608047923e-14	2.12040963710101e-14	1.10558184752416e-11
11	1651087	1651088	1.83569380264666e-32	1.83569380264666e-32	2.2938821730587e-36	6.13631257261145e-30	5.02757073706172e-30	8.2312918875288e-34
11	1651612	1651613	7.42939281758036e-14	7.42939281758036e-14	4.57028026111908e-13	1.62881563480693e-11	1.32755095438532e-11	9.09041151937294e-11
11	3050629	3050630	1.77321057648884e-81	2.21757204061137e-90	1.62133181358592e-81	6.49549199300068e-78	1.29971897300232e-86	6.55836676439167e-78
11	18548355	18548356	3.6437462951034e-10	1.84326538683222e-26	3.6437462951008e-10	6.80127294127421e-08	4.29842643191922e-24	6.44547194232971e-08
11	47356643	47356644	6.57580745497289e-07	4.62003718163934e-25	6.57580745497265e-07	0.000103604321219344	1.04146299698416e-22	9.38493688967403e-05
11	47814462	47814463	1.65454035094006e-66	5.88523395568093e-72	3.47720429931853e-64	1.31044067525131e-63	4.53859950187447e-69	2.52643318987263e-61
11	56143448	56143449	8.14793504792854e-34	1.44250290211173e-44	7.40093476099998e-33	2.83132691596299e-31	5.13431751575517e-42	2.47396646202781e-30
11	56143698	56143699	6.73813252932924e-24	6.73813252932924e-24	4.22852614872392e-21	1.85303586650037e-21	1.46267387979254e-21	1.06518875749302e-18
11	57080669	57080670	3.52074466943974e-17	5.19821011058777e-23	1.35956376475208e-18	8.38824573479119e-15	1.11463571188372e-20	3.25684055526374e-16
11	57147016	57147017	3.74930600039761e-29	1.36010881863218e-30	2.10982796417646e-30	1.17302575453721e-26	3.53769132514935e-28	6.64822671937539e-28
11	57995520	57995521	2.58062257043483e-17	1.54695273558725e-24	3.63071997182714e-19	6.18189191498033e-15	3.45178552662825e-22	8.84195973194413e-17
11	61161356	61161357	1.33465381007865e-10	3.66874085447051e-13	5.74146494955959e-17	2.55078455897966e-08	6.5159061054702e-11	1.30767070217754e-14
11	62601936	62601937	1.82296104046698e-44	8.62440302095166e-58	1.9871887549994e-43	7.93394157785419e-42	4.14324804145883e-55	8.31922378075106e-41
11	64001584	64001585	1.15078274712758e-16	3.94112996788342e-26	7.97259114853546e-18	2.6764832067122e-14	9.11801160859134e-24	1.85426018736374e-15
11	64898263	64898264	2.32052405983052e-10	1.67277829511304e-11	1.47553347869639e-10	4.40623915161987e-08	2.84453198868207e-09	2.63126827139134e-08
11	65654997	65654998	2.17231571027763e-49	5.36170297871788e-54	2.10110056894913e-47	1.03231965226518e-46	2.32203998706395e-51	9.42440084281443e-45
11	66625223	66625224	0.214717766564472	0.000134747973188564	4.0875596925702e-05	1	0.0173446091696524	0.00475341019010991
11	68216428	68216429	6.27229965099504e-28	1.6246688139039e-30	2.25674809902061e-24	1.92807420915115e-25	4.21335571605786e-28	6.18074794783168e-22
11	73768532	73768533	2.4788069741254e-52	5.3676083721095e-57	1.02678808370166e-51	1.25967812214008e-49	2.49678989435982e-54	5.21792337448737e-49
11	95825373	95825374	5.05757441144858e-13	5.05757441144858e-13	2.16491767658563e-12	1.07921518054005e-10	8.91055419604212e-11	4.11077186905023e-10
11	100820658	100820659	2.80582223669721e-08	4.01150389038584e-13	5.58720855780385e-10	4.78050120037278e-06	7.09600331032739e-11	9.82398880718651e-08
11	101786027	101786028	1.53230697661432e-29	1.49520668862201e-40	7.53374490216414e-33	4.82841461824545e-27	4.84359539437563e-38	2.50882266315818e-30
11	108114748	108114749	3.40088669955472e-81	8.22956149492618e-84	4.51179787370667e-81	1.10736649700501e-77	1.72262356863437e-80	1.52559503871893e-77
11	108114751	108114752	3.40088669955472e-81	8.22956149492618e-84	4.51179787370667e-81	1.10736649700501e-77	1.72262356863437e-80	1.52559503871893e-77
11	123810762	123810763	8.21257163233791e-47	6.89275916903758e-58	3.55972788336853e-48	3.66501642160907e-44	3.32954352937329e-55	1.62996602534554e-45
11	124013265	124013266	1.43640965088357e-08	1.21076288170717e-22	1.43640965088256e-08	2.46817376407835e-06	2.55261915456321e-20	2.35161926363762e-06
11	126146289	126146290	1.31397122389079e-12	1.31397122389079e-12	5.15501365882744e-13	2.77021055511652e-10	2.30115099897129e-10	1.01615028209824e-10
11	126146290	126146291	4.95272903054476e-11	1.28496171981984e-27	3.33349502542345e-13	9.74092108994055e-09	3.02861687930191e-25	6.66055034454779e-11
12	248368	248369	4.75490253485646e-05	3.16581975004724e-09	8.10493360149162e-06	0.00656241880065389	5.00581013175185e-07	0.00105406100233008
12	420069	420070	3.24257697369042e-73	8.52061352972909e-80	2.35297220996837e-70	3.65475839284607e-70	1.13498445222141e-76	2.46263752189725e-67
12	9254234	9254235	5.99020570465499e-08	3.86222452744536e-28	5.99020570465555e-08	9.97403285084741e-06	9.32822717940546e-26	9.38732503609256e-06
12	27869254	27869255	2.01811246200667e-25	6.28765841597443e-51	1.42727626852078e-26	5.77922987287676e-23	2.5012646590063e-48	4.06080883970888e-24
12	40013039	40013040	9.65616991418177e-87	6.00480113939898e-89	1.52704264717571e-86	1.03785179239883e-82	2.77848469563295e-85	1.34249954326453e-82
12	52863043	52863044	2.33693231501199e-70	2.39031129750721e-72	1.56300064170069e-69	2.30844274690201e-67	1.91040197927588e-69	1.4936000153817e-66
12	52885338	52885339	0.000512553019766848	0.000112598506746707	9.61620768406099e-06	0.0640072425181853	0.0145574966479952	0.00123417357451711
12	52885339	52885340	0.000512553019766848	0.000112598506746707	9.61620768406099e-06	0.0640072425181853	0.0145574966479952	0.00123417357451711
12	52885343	52885344	0.000512553019766848	0.000112598506746707	9.61620768406099e-06	0.0640072425181853	0.0145574966479952	0.00123417357451711
12	88553929	88553930	1.82806060778085e-64	1.13859057409333e-66	3.98577104243762e-61	1.35053738095003e-61	7.14994216581536e-64	2.51939963302749e-58
12	88553930	88553931	6.82364060505127e-77	1.08998179968202e-78	4.90606613548701e-77	1.17627522312369e-73	1.38877898433398e-75	1.00306233558451e-73
12	94658971	94658972	2.27401783446763e-72	4.49528469713503e-74	2.75175997140549e-72	2.46815157922496e-69	3.9919490318043e-71	3.14183088163784e-69
12	105150769	105150770	1.63832657491129e-21	2.24882201616847e-30	9.29262758055836e-24	4.31237966566845e-19	5.81485845739562e-28	2.50601642253003e-21
12	109017649	109017650	2.90038470930888e-06	2.90038470930888e-06	2.27448480772805e-07	0.000434890029694884	0.000403286646810263	3.40649628401042e-05
12	110232152	110232153	1.63299273792999e-60	3.72619554540664e-65	1.56893506691074e-56	1.03283853636773e-57	2.22849307057432e-62	8.56726250977998e-54
12	114352869	114352870	4.7619656516494e-78	1.97825369408802e-79	6.40725770389829e-78	9.96781453011326e-75	2.59579363456341e-76	1.52241638118437e-74
12	122812692	122812693	2.44722183665333e-53	5.83162244885466e-53	2.26650679173494e-63	1.27306217615016e-50	2.4297966236543e-50	1.55671831715138e-60
12	122812696	122812697	2.44722183665333e-53	5.83162244885466e-53	2.26650679173494e-63	1.27306217615016e-50	2.4297966236543e-50	1.55671831715138e-60
12	122812698	122812699	1.02010993728576e-14	3.15938558091994e-16	5.10058847840895e-20	2.28200929100452e-12	5.9732770612167e-14	1.26671818101504e-17
12	124824720	124824721	4.60364913625355e-09	3.97002180514878e-13	4.1496892903804e-11	8.22621572792136e-07	7.03678360886401e-11	7.64821664494325e-09
12	126068414	126068415	3.27106653937541e-22	1.31942385264133e-51	9.20554194640043e-23	8.76755532954845e-20	5.32097009197076e-49	2.41583647826207e-20
12	133434071	133434072	4.65462863775221e-41	4.76530483411718e-43	5.1762441871437e-43	1.84329584093687e-38	1.61753580884715e-40	2.12649302669504e-40
13	25671096	25671097	1.90922498214904e-05	6.51645075765657e-06	4.22080335774956e-07	0.00272926039521354	0.000888207392805236	6.17424171708074e-05
13	25671606	25671607	1.56358728122145e-17	6.65079820363044e-30	9.28487388445204e-22	3.78685332861112e-15	1.67537227527842e-27	2.36602807985971e-19
13	25671607	25671608	1.56358728122145e-17	6.65079820363044e-30	9.28487388445204e-22	3.78685332861112e-15	1.67537227527842e-27	2.36602807985971e-19
13	25671666	25671667	2.84578616299424e-45	3.5092916311592e-45	2.53894248620656e-51	1.26357217434161e-42	1.26962705248297e-42	1.27549216385628e-48
13	25671785	25671786	8.57510938817028e-20	8.57510938817028e-20	3.53433596203089e-22	2.17256697942648e-17	1.73305917669193e-17	9.19293331662561e-20
13	42734177	42734178	2.79802734321277e-35	3.52758727937671e-37	3.89728567590441e-38	1.01648171024194e-32	1.06573139404262e-34	1.46423021451768e-35
13	45523878	45523879	1.06630499878605e-34	5.99415579423772e-56	6.73928534406134e-35	3.79531190154962e-32	2.68865411556331e-53	2.34183506333262e-32
13	46946427	46946428	1.21640465442453e-48	7.1125013119411e-50	1.01665781182865e-45	5.6284323786175e-46	2.77909134595245e-47	4.46897357634579e-43
13	73349454	73349455	1.89727478485602e-05	1.54287157098944e-29	1.8972747848559e-05	0.00271659466955402	3.87547297610105e-27	0.00231665156542509
13	78167683	78167684	1.46754904584338e-37	1.3692642607567e-46	1.159585945713e-38	5.53732078821119e-35	5.03677269809311e-44	4.45174665577984e-36
13	79175809	79175810	2.73255977729274e-15	2.93638462027972e-25	7.21825055042973e-14	6.22365266374848e-13	6.67060087575947e-23	1.47923659007233e-11
13	79979904	79979905	5.92068280215981e-29	1.69780898405205e-31	5.79811527296507e-26	1.84580435656695e-26	4.5368655572321e-29	1.61822636261182e-23
13	94197623	94197624	7.54787550829749e-78	3.09696052408373e-86	7.47456863423918e-75	1.54318947746971e-74	9.07564281582737e-83	1.11377407030362e-71
13	96086201	96086202	1.51355731455533e-28	5.29432772827922e-32	7.0155987511467e-27	4.70192195438628e-26	1.4410242174355e-29	2.01560903335641e-24
13	98652833	98652834	5.03377139625295e-65	8.18303079264501e-69	1.10538903964935e-67	3.75037298560659e-62	5.57683063670842e-66	9.81618963846188e-65
13	98652834	98652835	5.53950491408008e-54	5.43825681347091e-56	7.54713430931113e-62	2.96954618610579e-51	2.451817167981e-53	4.95153964778424e-59
13	98652837	98652838	1.59779232096435e-09	1.53004011218775e-25	5.84888677509662e-10	2.89032740530002e-07	3.50295511622359e-23	1.02431251161876e-07
14	20020070	20020071	1.49824229595814e-07	1.49824229595814e-07	7.82219482173574e-08	2.44828943214052e-05	2.19529952415266e-05	1.21071876364947e-05
14	24841679	24841680	1.7962015205605e-74	3.33722371055481e-82	1.57418034621587e-72	2.39262207091025e-71	5.86784045026852e-79	1.82097454128379e-69
14	39583532	39583533	7.78487856320776e-33	4.18958515055104e-37	1.34188140777734e-31	2.64250038179309e-30	1.26139513188594e-34	4.35319202821937e-29
14	39601189	39601190	2.72215179746423e-54	3.51178927633823e-56	2.55565847809763e-63	1.46820843726422e-51	1.59143790839833e-53	1.72831319309195e-60
14	39601191	39601192	2.72215179746423e-54	3.51178927633823e-56	2.55565847809763e-63	1.46820843726422e-51	1.59143790839833e-53	1.72831319309195e-60
14	39722439	39722440	2.27972638991891e-24	2.61102556546461e-30	1.82800992808137e-22	6.32246515992811e-22	6.71193896455618e-28	4.78302061985933e-20
14	51716457	51716458	1.6203196494565e-13	1.78351802484786e-37	6.39798929991603e-15	3.50863059068887e-11	5.42553588769895e-35	1.39227532005475e-12
14	51716460	51716461	1.6203196494565e-13	1.78351802484786e-37	6.39798929991603e-15	3.50863059068887e-11	5.42553588769895e-35	1.39227532005475e-12
14	63468076	63468077	1.11618757830824e-05	1.68951542124979e-28	1.11618757830774e-05	0.00161397419320673	4.13743031362605e-26	0.00140990849061674
14	64443403	64443404	5.33785486519471e-76	2.75507326859099e-80	1.61303515526742e-73	8.23293878023847e-73	4.03687110680295e-77	2.08544096581375e-70
14	65253231	65253232	1.05801062043289e-08	1.05801062043289e-08	5.19717093166894e-06	1.83824117975015e-06	1.63758809322813e-06	0.000690195290721563
14	74188132	74188133	1.68919631310319e-19	3.55686450241673e-19	5.43026472616248e-22	4.25517747468387e-17	7.10685778931743e-17	1.40000505396063e-19
14	81609722	81609723	0.024085007508524	1.73690162241825e-05	6.76004378059598e-05	1	0.00233129322343359	0.00764206417355253
14	93650461	93650462	0.00013737014848502	2.61773393438522e-11	3.28440122075753e-06	0.0184944817826348	4.41723759772508e-09	0.000446287686743274
14	94521527	94521528	1.81176213702769e-14	4.53788321240615e-39	6.37023572319007e-16	4.03243210827315e-12	1.42992115633938e-36	1.42867161633739e-13
14	105394193	105394194	4.09938312312311e-15	1.69793607209551e-24	1.84388537556005e-14	9.26471124085779e-13	3.76005163169463e-22	3.85964720934195e-12
14	106053429	106053430	5.63794794047856e-05	5.38132164422659e-05	3.35059415027452e-05	0.00774469051854957	0.00703395955645242	0.00393806797755861
14	106053490	106053491	0.000165050713593367	0.000164855170537222	4.59513708662874e-07	0.0221533335657418	0.0211889507569881	6.67737978464406e-05
14	106330473	106330474	9.14024962677832e-11	3.65148863701739e-10	1.70177630051108e-25	1.76220404811012e-08	5.91198201700523e-08	4.73454631200733e-23
15	33261340	33261341	3.48849641686204e-22	6.2055413829074e-43	3.04920292130437e-23	9.29367159055837e-20	2.09026885317358e-40	8.07441791646005e-21
15	33261342	33261343	3.48849641686204e-22	6.2055413829074e-43	3.04920292130437e-23	9.29367159055837e-20	2.09026885317358e-40	8.07441791646005e-21
15	34130167	34130168	4.14688405411225e-10	2.3265211706721e-33	3.30013358132842e-11	7.72401083934912e-08	6.49320980062342e-31	6.10802618531554e-09
15	48559860	48559861	3.15190541031491e-37	9.22756497419989e-63	9.38942511184946e-38	1.17914793254398e-34	5.13443908042268e-60	3.46836684331196e-35
15	52534372	52534373	6.28258563453465e-66	4.3213494151725e-72	4.56166624903651e-66	4.84503084263258e-63	3.36204808703443e-69	3.61296295751392e-63
15	52901278	52901279	6.66638550819812e-25	4.08105836460828e-33	1.45367429166013e-26	1.87844641651679e-22	1.12825863561175e-30	4.12257339842904e-24
15	65342370	65342371	9.80862714589428e-27	1.3629298746118e-28	4.11811505238716e-28	2.92313713739422e-24	3.35635798113435e-26	1.23144246541026e-25
15	65685771	65685772	6.41404117525704e-28	3.26818046421985e-29	8.43428265372504e-30	1.96477501715234e-25	8.18581440204809e-27	2.62014119965455e-27
15	76496334	76496335	5.3810914697122e-15	8.94122640467727e-19	1.23078745888325e-14	1.20991983774872e-12	1.77042324181802e-16	2.59483643759523e-12
15	77472092	77472093	1.72501976234075e-84	1.87345150183911e-90	2.83182051616989e-82	1.1665777877399e-80	1.17646063417275e-86	1.37709321375682e-78
15	78825672	78825673	1.4763212225998e-22	4.29961772977187e-43	2.56029239644164e-23	3.96913701176946e-20	1.46511973919726e-40	6.86244225710874e-21
15	82808253	82808254	0.000182310822281083	0.00022140313003679	9.47498398464165e-05	0.0243214809420962	0.0282505895169585	0.0105175911238607
15	86287030	86287031	1.16351752089408e-29	4.70709926870747e-34	2.04039748280239e-28	3.70618271193489e-27	1.33062582703671e-31	6.16431425087877e-26
15	89398824	89398825	7.11194949402064e-09	7.11194949402064e-09	9.75163205758914e-09	1.25804233353486e-06	1.11253921666695e-06	1.6206327643534e-06
15	90169199	90169200	2.46711440121494e-16	1.07621511939036e-34	1.81246423135883e-18	5.70779901533714e-14	3.12262218551827e-32	4.32996719836716e-16
15	90293391	90293392	1.03206038016376e-77	2.3037269177275e-84	1.29054266111004e-76	2.06212700732039e-74	5.19313210184649e-81	2.46647952285846e-73
15	100514621	100514622	5.931795004866e-23	3.75391394328596e-28	6.0136483555569e-22	1.60954863534813e-20	9.09160728165248e-26	1.54587688648768e-19
16	735055	735056	1.07761664425426e-05	9.3887416643739e-09	7.86564324780044e-07	0.00156076881844503	1.45832371629581e-06	0.000111533552601674
16	1279573	1279574	1.11288262016118e-06	1.11288262016118e-06	4.48574200214917e-05	0.000172251893576532	0.000159087927725968	0.00518218144702949
16	1279583	1279584	1.06980283064016e-06	1.06980283064016e-06	4.29237884983197e-05	0.000165876042073597	0.000153178690318778	0.0049718641183528
16	1394682	1394683	2.48006060933377e-79	8.87418597559064e-89	6.8736555481821e-77	6.05651467971051e-76	3.90087030022026e-85	1.36729368190394e-73
16	1825854	1825855	1.08133477365749e-27	1.08133477365749e-27	6.11165308202877e-27	3.26685727237451e-25	2.56241365568998e-25	1.76745388390316e-24
16	3779776	3779777	2.58790849186094e-58	2.58790849186094e-58	8.25371949927398e-67	1.56907569008244e-55	1.25699433735886e-55	6.91072142646354e-64
16	15457627	15457628	9.95902004287703e-08	3.22081092155568e-08	2.10311175055164e-07	1.63960158627254e-05	4.8820274511822e-06	3.1768912293771e-05
16	15457628	15457629	9.95902004287703e-08	3.22081092155568e-08	2.10311175055164e-07	1.63960158627254e-05	4.8820274511822e-06	3.1768912293771e-05
16	23208674	23208675	1.63523379990376e-81	1.07084453700191e-90	1.64117691880358e-81	6.25050345732778e-78	8.5590281948979e-87	6.55836676439167e-78
16	28935776	28935777	3.89767158354077e-56	4.03447708290721e-66	5.53648613711084e-55	2.1965628029935e-53	2.51553938116161e-63	2.96792791917134e-52
16	30041769	30041770	2.74042677449417e-68	1.28568603150716e-74	1.39835667372295e-65	2.43358201898641e-65	1.22859877673861e-71	1.05979764629615e-62
16	31152857	31152858	2.35111417182116e-07	2.42096160466818e-34	2.35111417182078e-07	3.79959930911135e-05	6.93286122066459e-32	3.50930734152163e-05
16	55844910	55844911	2.38138762288514e-09	1.41331913764612e-12	2.38138762288322e-09	4.29896699930076e-07	2.46531650766188e-10	4.05735838887167e-07
16	57735978	57735979	7.37275400006067e-06	4.85672296242586e-12	1.0050936547096e-13	0.00108029277985889	8.37213331846411e-10	2.05018117526205e-11
16	67991911	67991912	1.56894019039914e-32	5.94272811418032e-54	1.20649124060539e-32	5.26463270377635e-30	2.56105363803021e-51	4.00259160067256e-30
16	68009704	68009705	1.07217446245335e-47	1.34666366960345e-53	1.72196823415766e-48	4.88394911225836e-45	5.71941722285929e-51	7.96772827926161e-46
16	69988318	69988319	4.24805993026595e-06	4.09612685584761e-06	0.00020965129323993	0.000631925869322049	0.000565323379170868	0.0221798958425854
16	70016577	70016578	1.40655649305852e-23	5.65969493424001e-30	2.68724362843474e-23	3.84029236295776e-21	1.43392530300781e-27	7.15906132102546e-21
16	70563086	70563087	5.01397305286448e-35	5.01397305286448e-35	1.25003903937808e-38	1.80657147927287e-32	1.46446325894545e-32	4.77813835421408e-36
16	70866759	70866760	0.206978479059257	2.86882214330393e-28	4.37756673049048e-07	1	6.96719609747417e-26	6.39291991878855e-05
16	71795466	71795467	4.37880468064478e-64	3.77675649111731e-67	7.42675845857998e-66	3.20802177915738e-61	2.40604019504767e-64	5.82967383826838e-63
16	72046102	72046103	0.000527034944284098	5.02043560902513e-13	0.000225494025045325	0.0656292877149242	8.86288346520972e-11	0.0235163786617553
16	77334214	77334215	3.24104607370197e-70	2.40083183046609e-74	7.56693236843915e-73	3.16596183966121e-67	2.15376663648394e-71	9.3696740728356e-70
16	82033472	82033473	1.63503543898847e-49	6.52354907834536e-65	1.62589937725545e-48	7.85487107205854e-47	3.84911286726666e-62	7.56301289690015e-46
16	84213581	84213582	3.99592838686295e-31	4.15855878766683e-41	9.02267292729958e-31	1.30111868196687e-28	1.36417796946914e-38	2.86364003755792e-28
16	88598522	88598523	1.9861428449363e-76	1.94998337400451e-78	5.89221604531477e-74	3.35791823485721e-73	2.44903983322295e-75	8.09397146287263e-71
16	90095595	90095596	0.000276577748715812	0.000276577748715812	0.000202179079675799	0.0362915414602248	0.0349358229574003	0.0214668765576061
16	90095596	90095597	0.000276577748715812	0.000276577748715812	0.000202179079675799	0.0362915414602248	0.0349358229574003	0.0214668765576061
16	90126865	90126866	2.69861366769803e-14	2.56704837351487e-25	1.86313821400629e-17	5.991126782719e-12	5.84668543413367e-23	4.29915475287042e-15
17	4859417	4859418	2.25750782790541e-11	2.66699447776446e-14	1.4106145798649e-12	4.50042631950803e-09	4.81455481545508e-12	2.70773320499613e-10
17	5389453	5389454	1.71107880141243e-57	1.04578542251982e-59	1.62341630052409e-50	1.00959391158506e-54	5.3144638971578e-57	7.97333207042321e-48
17	7186959	7186960	5.60786455561234e-87	1.29651366354297e-89	2.77004000585893e-87	7.04307732009513e-83	6.33238881835446e-86	3.4789723873584e-83
17	7259354	7259355	7.89870215031666e-52	1.85023882216156e-58	4.71652008599201e-48	3.9680822831148e-49	9.13841269945694e-56	2.14846043191703e-45
17	7358709	7358710	1.37051198636558e-59	4.5113754819957e-61	1.35223334424381e-57	8.54528803413688e-57	2.37495554191408e-58	7.71958405579185e-55
17	7802364	7802365	2.30995435751252e-73	5.28965983874613e-76	6.22821490453434e-70	2.78191284028374e-70	5.6028969243779e-73	6.29371854404754e-67
17	8167581	8167582	1.16355125252728e-08	5.12010850964378e-10	1.71247833645821e-10	2.01365370799086e-06	8.25934568119877e-08	3.04762212448833e-08
17	15492425	15492426	2.66444780528518e-11	2.66444780528518e-11	2.55045216212494e-09	5.28769590974372e-09	4.48745074332656e-09	4.32893027825585e-07
17	15640814	15640815	3.21106037988753e-09	3.21106037988753e-09	4.56118576094212e-15	5.7848437151191e-07	5.06822932312051e-07	9.99991636342211e-13
17	26708549	26708550	0.00224624624255331	2.71015071808627e-07	0.000217155591015238	0.264009008574966	3.93822975835627e-05	0.0227819018903397
17	29258962	29258963	3.46620755236482e-08	1.29857735126106e-26	3.46620755236344e-08	5.84897575750774e-06	3.03628797436479e-24	5.54057521756422e-06
17	33288654	33288655	2.92078857685939e-73	1.04976376277886e-74	4.58310895955287e-73	3.37869904913939e-70	1.03696608095172e-71	5.75605748827272e-70
17	34151148	34151149	1.0629800246036e-16	3.41645961317005e-22	1.62307422331846e-15	2.4854225761443e-14	7.11748926283993e-20	3.58524046088046e-13
17	39084582	39084583	2.43211001266439e-83	1.64565908254766e-85	3.68290238072925e-83	1.25775853978465e-79	4.52119119506805e-82	1.90460213412831e-79
17	39197589	39197590	1.3713453093161e-08	2.63284505418748e-08	7.5995217941141e-08	2.36395731114755e-06	4.02550561632856e-06	1.1783279691879e-05
17	39253948	39253949	1.08740281862639e-17	1.59100422789291e-24	3.90343445522683e-19	2.66292531475039e-15	3.53214991654559e-22	9.45373113309275e-17
17	39253952	39253953	1.08740281862639e-17	1.59100422789291e-24	3.90343445522683e-19	2.66292531475039e-15	3.53214991654559e-22	9.45373113309275e-17
17	39274204	39274205	3.45150241092348e-08	3.45150241092348e-08	1.06188660751272e-09	5.83536220108342e-06	5.22269938823301e-06	1.84862893266299e-07
17	39305759	39305760	0.000702175514313056	0.000116904510950687	0.000662767255193955	0.0864590480964038	0.015069882815586	0.058855740646845
17	39346594	39346595	1.20797529923546e-26	1.9226114199213e-26	6.6044191108399e-22	3.58780906865829e-24	4.47159743339633e-24	1.69279156305974e-19
17	39471683	39471684	2.71346972158698e-12	5.58746188035564e-16	4.96768535702578e-13	5.61305154290163e-10	1.04961904105014e-13	9.81424849804318e-11
17	39728007	39728008	1.30239750975539e-15	1.30239750975539e-15	4.5866479309547e-24	2.9817780487017e-13	2.43100375945106e-13	1.2445529408947e-21
17	40956276	40956277	2.77671390081694e-07	2.96755483258771e-07	4.28461580424158e-16	4.47096708040881e-05	4.30515813707836e-05	9.68334186195112e-14
17	41103847	41103848	1.84923883526979e-66	4.99822089922477e-68	3.54694581486258e-66	1.45156993038164e-63	3.25495252115071e-65	2.83481583012403e-63
17	45993958	45993959	2.23594279712805e-11	5.2260243656167e-32	9.33466030185123e-13	4.4675661593071e-09	1.42685072081737e-29	1.81561208061339e-10
17	46863609	46863610	8.15139280219098e-50	3.87545845703023e-65	4.03819053169736e-49	3.9375258143111e-47	2.3021008800663e-62	1.92944304670746e-46
17	56056603	56056604	1.4374167857682e-08	2.58092496614396e-11	1.7985344938599e-06	2.46817376407835e-06	4.3635003538182e-09	0.000248223171158074
17	56083776	56083777	5.47150497346364e-58	6.65356881157086e-62	3.19735226231827e-54	3.27229496423167e-55	3.58864111698928e-59	1.67318585798637e-51
17	56277680	56277681	8.71666982866397e-57	1.00030723539788e-60	8.11790033230396e-57	4.97614303887658e-54	5.1730594470591e-58	4.51699498553483e-54
17	61278190	61278191	3.89484902477379e-55	3.93040199312123e-55	1.78836201334491e-57	2.12680529200613e-52	1.72770645612626e-52	1.01434739614979e-54
17	61278193	61278194	2.27839021182829e-53	7.9701334253901e-54	4.01201101773132e-61	1.19942919444841e-50	3.41802087850327e-51	2.51939963302749e-58
17	61898792	61898793	3.66945557865139e-36	5.34022745835301e-38	3.09381980954414e-38	1.35546297141654e-33	1.64731963860037e-35	1.16735265474709e-35
17	65103642	65103643	5.33883566593875e-82	2.47625961545431e-90	6.37220254302151e-79	2.22200324458747e-78	1.36062727557916e-86	1.64768290167569e-75
17	66881375	66881376	8.21337746246248e-52	8.21337746246248e-52	2.48628433908282e-58	4.10272204325221e-49	3.32755336226907e-49	1.46699119241924e-55
17	73049159	73049160	3.94716621849891e-63	7.41558155959198e-65	6.33665538908797e-64	2.69003967518862e-60	4.34627235207686e-62	4.45669646825335e-61
17	73282778	73282779	1.09601180333983e-71	2.08254649167701e-73	7.80241637967273e-71	1.13359856106613e-68	1.81274331500777e-70	8.26445103637263e-68
17	74003289	74003290	4.65387434964949e-21	7.00490932334557e-38	3.13235036716441e-22	1.2176945340757e-18	2.1457721364527e-35	8.17153063885042e-20
17	74068512	74068513	1.94976113296052e-07	2.67180985393349e-09	8.27725863259531e-08	3.15678176803359e-05	4.26301566803199e-07	1.27890192035961e-05
17	76814844	76814845	1.13127413627095e-10	4.99715615024352e-15	1.1312741362692e-10	2.16679663813204e-08	9.21016735741424e-13	2.04221695462231e-08
17	77808569	77808570	7.26824806506197e-68	1.2502995530071e-75	1.16991032779832e-67	6.26458851607768e-65	1.26344925520252e-72	1.01834323236029e-64
17	77808571	77808572	7.26824806506197e-68	1.2502995530071e-75	1.16991032779832e-67	6.26458851607768e-65	1.26344925520252e-72	1.01834323236029e-64
17	79225039	79225040	0.191828502544962	2.87347889384132e-06	6.54423633951632e-05	1	0.000402264167121114	0.00745254582627691
17	80706746	80706747	4.27288992795892e-76	3.29233674467726e-78	6.99860270553117e-77	6.83002032757288e-73	4.07670119589157e-75	1.36729368190394e-73
18	210410	210411	2.32767839863514e-63	1.01035823568484e-80	1.78922493816737e-65	1.62410989219054e-60	1.50551939474971e-77	1.34444196956397e-62
18	2656087	2656088	2.2569342704174e-15	2.2569342704174e-15	1.87233629114776e-13	5.15372406191547e-13	4.17722897649991e-13	3.7495773356778e-11
18	29847847	29847848	1.40767907427329e-26	3.20426975447755e-52	2.25875764852677e-27	4.15288945687035e-24	1.31637091338735e-49	6.59729829469206e-25
18	42281773	42281774	6.80719166084267e-66	3.710994795285e-72	4.25885014762807e-64	5.15908840399124e-63	2.91296524488822e-69	3.04403911161562e-61
18	42281777	42281778	6.80719166084267e-66	3.710994795285e-72	4.25885014762807e-64	5.15908840399124e-63	2.91296524488822e-69	3.04403911161562e-61
18	44559556	44559557	4.13787786897004e-22	5.20643260889354e-30	6.5926876580407e-24	1.09903786359668e-19	1.32290035494473e-27	1.78337272448199e-21
18	45556108	45556109	5.21948871807322e-11	4.09051821597634e-15	1.24559151003911e-09	1.02426640769957e-08	7.5549980873437e-13	2.15988515986368e-07
18	74637492	74637493	1.2897697332373e-17	1.32986615696811e-48	4.72714550848166e-19	3.14972516937659e-15	5.0394475512867e-46	1.14172252026968e-16
19	1434780	1434781	7.57875842155278e-47	7.69081291519478e-53	3.86153523079668e-44	3.39942115627966e-44	3.17435595041948e-50	1.63214841257447e-41
19	1808293	1808294	6.31286234132167e-23	9.24105971137796e-44	2.45335259814657e-23	1.70767782380706e-20	3.22391970049918e-41	6.59591723749406e-21
19	5144410	5144411	9.8750786150607e-08	3.69104745805172e-08	1.8718751761496e-11	1.63189386549448e-05	5.57557452361885e-06	3.47919463237193e-09
19	6590872	6590873	1.80434897094886e-13	2.94702345406621e-30	6.4530608829841e-15	3.89752677594519e-11	7.53161531872764e-28	1.4007922161174e-12
19	9054252	9054253	7.29538389507653e-17	7.29538389507653e-17	1.58626426976433e-20	1.72412278262272e-14	1.40344349045001e-14	3.96183020671395e-18
19	9073758	9073759	4.45443517865601e-44	5.40031765980511e-57	3.16458187803218e-44	1.92912152084504e-41	2.49878382664087e-54	1.3440300280541e-41
19	9577831	9577832	5.37896344753046e-08	1.99011880715246e-24	5.37896344752386e-08	9.00745850456458e-06	4.38499486042127e-22	8.47475934568208e-06
19	10791053	10791054	2.24767065876547e-72	1.88049979433289e-74	6.54029969439257e-70	2.46815157922496e-69	1.74025409914501e-71	6.53398235946048e-67
19	14029602	14029603	2.47766313600249e-11	1.43181613685947e-16	8.81492907952736e-15	4.92813924438142e-09	2.71874979853132e-14	1.89477870422163e-12
19	14083841	14083842	9.35756486974069e-14	9.71251964049977e-19	3.64743679428565e-14	2.04644357095337e-11	1.9188228408866e-16	7.56283975871752e-12
19	14877844	14877845	3.84498999206125e-05	3.84498999206125e-05	8.67883315739462e-06	0.00535708867118962	0.00506795045205494	0.00112041059769801
19	14877847	14877848	5.51057833190038e-06	5.51057833190038e-06	4.581180712101e-08	0.000811494964906234	0.00075579172238537	7.2830832243103e-06
19	15575164	15575165	0.000116060813654889	6.39673209673885e-09	6.69997934967285e-05	0.0156735582680024	1.00243975451835e-06	0.00759057583152692
19	18258382	18258383	3.16357750419396e-05	5.589335942141e-10	4.90448661103354e-07	0.00444290601088198	8.99975218595835e-08	7.10342570690303e-05
19	18468280	18468281	3.28406711464855e-13	1.04434614914199e-24	6.67821584809396e-13	7.0247873572829e-11	2.34218601280148e-22	1.30470076952262e-10
19	33248020	33248021	3.4423453281619e-05	6.91476302302034e-08	3.4423453281616e-05	0.00481134800517255	1.02514568493901e-05	0.00404050453304843
19	35622207	35622208	0.00095482295638526	6.12596425965324e-08	2.59707430659356e-05	0.116104094343859	9.12820589639686e-06	0.00310219820195887
19	38610411	38610412	4.24415057220372e-20	7.3175395114682e-40	4.56477809993307e-22	1.08466423707933e-17	2.33087494982147e-37	1.18381258600477e-19
19	40367828	40367829	2.31517182320274e-12	2.27226862404121e-22	1.04990886766544e-13	4.81178087084796e-10	4.76769680388026e-20	2.1317029584482e-11
19	40367830	40367831	2.31517182320274e-12	2.27226862404121e-22	1.04990886766544e-13	4.81178087084796e-10	4.76769680388026e-20	2.1317029584482e-11
19	40902033	40902034	0.000511035905972711	2.42085452014231e-13	0.000511035905972711	0.0640072425181853	4.30828795826541e-11	0.0475929255016853
19	42224907	42224908	2.00327314883559e-73	2.91613544213123e-80	1.54039800869542e-72	2.44607998444279e-70	4.13503302249947e-77	1.80565454579277e-69
19	42224909	42224910	2.00327314883559e-73	2.91613544213123e-80	1.54039800869542e-72	2.44607998444279e-70	4.13503302249947e-77	1.80565454579277e-69
19	43709655	43709656	1.40300671417988e-09	3.11166468059455e-10	1.09976905045278e-13	2.54845734043645e-07	5.05659889823419e-08	2.21757330437055e-11
19	44039526	44039527	2.52228539792498e-05	6.61656096544767e-07	3.43576622987635e-06	0.00356505981926969	9.5048195633551e-05	0.000464700597076276
19	44130436	44130437	4.9568896600554e-36	1.33683443680139e-39	1.79920512306242e-34	1.82336801030866e-33	4.22761868746022e-37	6.20302425074638e-32
19	44169528	44169529	9.29192939533638e-80	5.9220716944481e-83	1.42990195624481e-86	2.49594370942111e-76	1.15697540670534e-79	1.34249954326453e-82
19	46299166	46299167	2.38569253383365e-13	5.29055784361978e-16	4.38599137674719e-16	5.12807234992629e-11	9.95973003901141e-14	9.88703671504434e-14
19	49119923	49119924	3.79276960223486e-08	6.1465765369339e-06	3.79276960223367e-08	6.38776512606279e-06	0.00084039856336632	6.04060397790531e-06
19	49216625	49216626	1.87721253513487e-06	2.41448525835207e-11	7.63603195804845e-09	0.000287517665551188	4.08997054890216e-09	1.27385531231846e-06
19	49539510	49539511	2.2168651137774e-06	8.30660884197987e-14	9.58008019647374e-07	0.000336607420514232	1.48128907980256e-11	0.000134973197191184
19	50086837	50086838	1.32173180043941e-86	1.07091292889583e-90	5.4013963792988e-85	1.16200051235631e-82	8.5590281948979e-87	3.3918840191861e-81
19	51981803	51981804	2.17899747363245e-08	4.68786164212894e-24	2.17899747363037e-08	3.71973908532809e-06	1.02520735389991e-21	3.53443842978255e-06
19	52544804	52544805	1.59374038510452e-78	3.03158478812786e-80	1.33537035618005e-78	3.68720226201221e-75	4.20006902864768e-77	3.35425956753055e-75
19	52580308	52580309	2.26967235579869e-61	2.38417291608337e-73	1.53824988733409e-59	1.44592931275393e-58	1.99623392302352e-70	9.26268759212168e-57
19	53116974	53116975	8.64761301651096e-07	9.5798229508138e-07	5.13025453510322e-07	0.00013503639402248	0.000137391539106166	7.41819617522368e-05
19	53856701	53856702	3.33292248585691e-12	3.87797352164567e-18	5.24660355369967e-13	6.83016038098159e-10	7.5427442954752e-16	1.02958739157033e-10
19	53856729	53856730	3.33292248585691e-12	2.38761073850101e-18	5.24660355369967e-13	6.83016038098159e-10	4.67498436693355e-16	1.02958739157033e-10
19	54313730	54313731	8.67737224136833e-13	1.99189258992461e-38	3.03127948720999e-14	1.83824380867445e-10	6.18788823474283e-36	6.30011669309849e-12
19	55085995	55085996	2.83546414240097e-66	4.99056066106442e-69	7.06177086303096e-63	2.20601619539098e-63	3.45468614580692e-66	4.73920294216311e-60
19	55144140	55144141	0.000721379500276585	1.7325508040713e-05	0.000327933878588955	0.0885755290039329	0.00232900923455548	0.032503164527788
19	55350962	55350963	9.43564941489035e-09	9.43564941489035e-09	4.6132744391021e-13	1.64590301252001e-06	1.46302490001779e-06	9.15521495064698e-11
19	55823372	55823373	9.2567986376144e-09	9.2567986376144e-09	3.49861341104504e-08	1.61791541197986e-06	1.4403742517272e-06	5.58222500965562e-06
19	56164007	56164008	7.4124228711324e-34	7.4124228711324e-34	1.97276798157264e-41	2.59626755663588e-31	2.0819909160243e-31	7.91944735616249e-39
19	56274502	56274503	3.99494432423046e-05	3.99494432423046e-05	0.000919306640623595	0.00554842859817885	0.00524985844939792	0.0773213170422432
19	56274505	56274506	0.000229468968813815	0.000229468968813815	0.000402111168086289	0.0303364878094234	0.0292373397003863	0.0385513667855028
19	58386507	58386508	0.0189746097746653	4.57135991586226e-05	0.000277107228963203	1	0.00599837473138852	0.028099056556286
20	1559329	1559330	7.4239663332392e-13	7.4239663332392e-13	1.80415852376387e-21	1.58033414088795e-10	1.30535600037345e-10	4.57096820221039e-19
20	1592051	1592052	0.000173596714667943	0.000173596714667943	2.70220510732122e-05	0.0232294599239455	0.0222799345547915	0.00321810826749834
20	1592174	1592175	0.000331757678164059	0.000331757678164059	1.19340366723435e-06	0.0432095944826567	0.0417260032557843	0.000167333466355515
20	1895949	1895950	2.51637089018339e-10	2.51637089018339e-10	1.16787630138466e-10	4.73718943919642e-08	4.10439233414606e-08	2.09538459257617e-08
20	1895950	1895951	2.51637089018339e-10	2.51637089018339e-10	1.16787630138466e-10	4.73718943919642e-08	4.10439233414606e-08	2.09538459257617e-08
20	1895951	1895952	2.51637089018339e-10	2.51637089018339e-10	1.16787630138466e-10	4.73718943919642e-08	4.10439233414606e-08	2.09538459257617e-08
20	1896050	1896051	1.56048132918797e-07	1.56048132918797e-07	2.79046438574605e-07	2.5452637487117e-05	2.28269078295442e-05	4.1509928337202e-05
20	1896058	1896059	1.99494796267357e-06	1.99494796267357e-06	1.19628736746894e-05	0.000304489323157026	0.000282424879449995	0.00150245148444331
20	1896059	1896060	1.99494796267357e-06	1.99494796267357e-06	1.19628736746894e-05	0.000304489323157026	0.000282424879449995	0.00150245148444331
20	3306889	3306890	8.84304757608288e-48	1.80320970608266e-62	1.15553812021294e-45	4.04914858151733e-45	9.97038876165139e-60	5.05418576311048e-43
20	3565430	3565431	1.82301847047147e-41	1.82301847047147e-41	3.16562172084493e-50	7.25206646296377e-39	6.02521311396614e-39	1.54614240882268e-47
20	5157343	5157344	1.34564158719277e-41	1.9397821199013e-44	2.32103853271185e-41	5.37736727900238e-39	6.87644939802914e-42	9.27518648197101e-39
20	25268884	25268885	7.210240309457e-14	3.27162004542762e-19	1.20359320756355e-15	1.58472069201478e-11	6.55181039393552e-17	2.67930115771881e-13
20	31982842	31982843	1.09039920853371e-95	1.79160012963121e-100	1.50084682370621e-96	4.79312232091206e-91	7.87542626982639e-96	1.31946948506131e-91
20	34220754	34220755	1	1.5865778944755e-17	0.000346513578393441	1	3.07233470468752e-15	0.033961807407424
20	36396431	36396432	2.94417525398993e-60	4.11284372709024e-62	5.06146488752748e-61	1.84883691038946e-57	2.23197935967369e-59	3.15587720274453e-58
20	42343897	42343898	1.94262880062706e-11	4.51975978730912e-29	1.96806525424079e-12	3.90815128162764e-09	1.12247085226351e-26	3.76955243630891e-10
20	43135495	43135496	7.98698284905264e-09	4.39104795834972e-24	1.77855738308877e-09	1.40154809815262e-06	9.62690726329964e-22	3.04798971411792e-07
20	46279865	46279866	1.59247876947615e-07	9.41951359068787e-08	6.64150526152776e-05	2.59264390774992e-05	1.38945727739148e-05	0.00753403787183501
20	61291845	61291846	9.03159752331335e-25	3.90893151367247e-29	1.12479190948711e-26	2.52870349128055e-22	9.73523269191261e-27	3.21058703644673e-24
21	15011838	15011839	1.57270044474001e-06	1.57270044474001e-06	5.71067908724355e-08	0.000241720209089717	0.000223728089966534	8.96525628491101e-06
21	15011855	15011856	3.49135704031961e-06	3.49135704031961e-06	6.44101560148315e-08	0.000522011316666154	0.00048413667854842	1.00579375951046e-05
21	16338137	16338138	1.21069353487741e-51	3.93872415400726e-60	5.15997773347494e-50	5.94626380551662e-49	2.01321473255551e-57	2.50629526209088e-47
21	30339204	30339205	8.176716766664e-09	7.68876899070687e-09	1.41189238966251e-09	1.43198417239296e-06	1.19850731528013e-06	2.43385332229764e-07
21	38529141	38529142	6.75573073740709e-72	1.10947498559086e-77	4.94206289473402e-72	7.15578394914632e-69	1.26674666698988e-74	5.49976530874103e-69
21	40883670	40883671	9.92468250681669e-05	3.2733246578043e-05	1.65693635016146e-06	0.0135275730633611	0.00432743364347165	0.000230125685978586
21	45959481	45959482	8.02538875277225e-06	3.58123169714706e-06	8.02538875276962e-06	0.00117396348119796	0.000495817298668793	0.00104526229955517
21	46021529	46021530	3.56239376285911e-09	7.06062878328146e-14	1.55371222564236e-07	6.39158872779099e-07	1.26422643479061e-11	2.37555844030171e-05
21	47704913	47704914	5.80156004214209e-05	7.57472993152847e-17	7.82573503038629e-05	0.00795700703751828	1.45083307610093e-14	0.00877808499320546
21	47961751	47961752	7.51864960020627e-49	1.73771669539984e-69	9.33839486043092e-49	3.49736550054039e-46	1.24204360387054e-66	4.41389776427303e-46
22	18835133	18835134	2.16061964211744e-17	1.84611868149182e-23	1.31752326500367e-20	5.18991464034849e-15	3.97797852655278e-21	3.30000164794295e-18
22	19119750	19119751	0.000266398375148574	0.000266398375148574	0.000816262382526264	0.0350604987293217	0.0338445276751256	0.070423657860448
22	20130699	20130700	1.34634799992714e-40	3.10550240976825e-50	1.4036021717118e-40	5.30781096025087e-38	1.22430602849675e-47	5.50882521991263e-38
22	21637944	21637945	1.85680998944175e-08	1.91575035183182e-10	9.18146532984514e-11	3.18209454623336e-06	3.14809705011765e-08	1.67119777323672e-08
22	21829512	21829513	2.28494001934482e-06	2.28494001934482e-06	9.1917888908207e-05	0.000346345692759827	0.000321923881090865	0.0102290648143861
22	22326282	22326283	1.28621693253958e-63	1.07077599729848e-69	2.96939734821261e-62	9.04622092993738e-61	7.71616981987671e-67	1.97768612021297e-59
22	24982040	24982041	1.25810713635404e-29	3.13650977771442e-51	9.39516550913548e-28	3.9930140394428e-27	1.25339207776256e-48	2.77173146220015e-25
22	30683452	30683453	1.60694096675784e-18	6.43247891136683e-29	3.88785961097556e-17	3.99079703651174e-16	1.58851512217083e-26	8.90107233590928e-15
22	31942908	31942909	6.76111093150413e-77	3.45506420173348e-82	2.68350098401555e-74	1.17627522312369e-73	5.95592096657645e-79	3.74476173031313e-71
22	31981090	31981091	1.72098407307479e-37	9.17290277891675e-65	1.62232626503296e-38	6.46582541813548e-35	5.23659576499004e-62	6.17432093464817e-36
22	32784046	32784047	1.95487938812494e-69	1.51836145299914e-71	6.85820226988187e-70	1.86807849355439e-66	1.16075432296017e-68	6.77459384895129e-67
22	35741765	35741766	1.75015117883001e-67	2.9222507273545e-69	6.35932911909255e-67	1.46537657987467e-64	2.07185219915622e-66	5.42796523791283e-64
22	36595385	36595386	3.9312943880836e-86	2.56270712536663e-96	9.24185449835609e-86	3.14199769207609e-82	3.75500661544345e-92	7.38634216566341e-82
22	38327853	38327854	2.5205393970037e-25	2.5205393970037e-25	1.25996273209375e-29	7.19458510024611e-23	5.75566808019689e-23	3.90033885887402e-27
22	39909926	39909927	8.23895384723042e-57	2.45432121789282e-61	1.39088348390792e-58	4.73416749986446e-54	1.31568079189663e-58	8.26212983025438e-56
22	40066861	40066862	7.47367123918273e-09	3.1302617273002e-08	2.38503640278873e-08	1.31672907212976e-06	4.77772499575689e-06	3.84734817158112e-06
22	40066870	40066871	1.561050486546e-68	5.00465432087254e-71	1.63557591992473e-77	1.41484281984218e-65	3.76054858649153e-68	3.59479142500457e-74
22	40066872	40066873	3.89291307863431e-35	3.89291307863431e-35	1.04340152665633e-36	1.40841750332566e-32	1.14081817769378e-32	3.77492367143997e-34
22	41833208	41833209	3.00594716493013e-34	1.42105596357266e-50	5.44858572502629e-34	1.05707138001933e-31	5.62757365033741e-48	1.84946877998334e-31
22	42276901	42276902	9.36883835646893e-80	6.31107044213968e-82	4.13248017127809e-80	2.49594370942111e-76	1.04686369419002e-78	1.29752497949255e-76
22	46628118	46628119	1.03056006421405e-74	1.39545241874341e-76	1.30068553223439e-74	1.41565137570903e-71	1.53351499242284e-73	1.84435110590946e-71
22	46656013	46656014	1.33771658312516e-50	3.18565320383225e-59	2.02147546410956e-51	6.53363074474714e-48	1.60038115094236e-56	1.02136790475398e-48
22	46708155	46708156	7.52593573009206e-32	2.78252312525371e-41	2.98445964786994e-31	2.49676467815488e-29	9.16200451523146e-39	9.57586751614912e-29
22	50893753	50893754	1.63639007821123e-36	1.54167775442392e-49	7.05667581092413e-35	6.09589973415001e-34	5.97077532071273e-47	2.44247107841494e-32
22	51177817	51177818	1.05145383593791e-42	1.39015169488658e-44	1.91002951930728e-44	4.36030962200384e-40	4.96809700227454e-42	8.15146821310192e-42
