# Supplementary material for: Turning Vice into Virtue: Using Batch-Effects to Detect Errors in Large Genomic Data Sets
Source: Genome Biol Evol. 2018 Sep 10;10(10):2697–708. doi: 10.1093/gbe/evy199 (PMC6185451; doi:10.1093/gbe/evy199)
Supplement: Supplementary Data [file evy199_supp.zip › TableS5.bed]

#chr init end pvalue_glmm_all pvalue_glm_filt pvalue_glmm_filt fdr_glmm_all fdr_glm_filt fdr_glmm_filt
1	9427507	9427508	1.60286581298636e-29	4.66465864724141e-32	3.41157140219309e-26	1.17324833606308e-26	3.46501141916083e-29	2.28566666307437e-23
1	12855843	12855844	7.38393841890405e-05	2.75714154225318e-05	1.52131551501625e-05	0.0215772271258257	0.00920870978823084	0.00345074679183458
1	16262236	16262237	1.0269458890179e-35	3.76333675454286e-38	1.79315801158953e-36	8.62276932471039e-33	3.11350862250659e-35	1.57300076910435e-33
1	16862501	16862502	0.00010545290928044	0.00010545290928044	5.6124394991204e-05	0.0300176632728443	0.0339143927419297	0.0112371655554036
1	16909051	16909052	1.41996422403745e-05	1.41996422403745e-05	7.98134473129482e-06	0.00443695030401191	0.00480309023907665	0.00191830089015337
1	16913676	16913677	1.07968763087695e-10	1.07968763087695e-10	6.75439640443376e-11	4.61007192186554e-08	4.62760071244297e-08	2.76111519309551e-08
1	17030476	17030477	1.97615360472372e-70	3.23502048572641e-71	7.43812135664753e-72	5.46646519812695e-67	8.53010580041309e-68	2.79483071071906e-68
1	17030479	17030480	1.97615360472372e-70	3.23502048572641e-71	7.43812135664753e-72	5.46646519812695e-67	8.53010580041309e-68	2.79483071071906e-68
1	17085994	17085995	1.33701806142014e-05	5.01591173684819e-07	1.31578285755899e-07	0.00418647281088827	0.000182980541323842	4.28668554908487e-05
1	17086869	17086870	1.04162046289002e-06	1.04162046289002e-06	1.94511966746072e-06	0.000356072308850546	0.000374827913307159	0.000566563851563544
1	19491814	19491815	1.11973152757579e-58	2.46686358280448e-58	7.55589791066321e-59	1.66078653836589e-55	3.49777208000459e-55	1.22550412828513e-55
1	22315758	22315759	4.2218131831249e-08	9.92135384140802e-06	3.56799257156317e-08	1.56802801612746e-05	0.00338899166485908	1.21417575439233e-05
1	22315761	22315762	1.55810499630189e-10	7.44468602119429e-10	2.71813472200779e-14	6.59041872511771e-08	3.09093629295981e-07	1.27798531721612e-11
1	25611100	25611101	1.03637579195694e-42	1.03637579195694e-42	6.23371367628188e-41	1.00710040940267e-39	9.53662428495593e-40	6.01871062235496e-38
1	25628072	25628073	1.27653844443559e-09	3.8722524822134e-11	1.24315391764722e-13	5.14832065140337e-07	1.68856048207219e-08	5.6848823467516e-11
1	25629942	25629943	2.50584958289311e-50	1.47606694755268e-52	1.37390219725113e-52	2.87194015848227e-47	1.71092096190969e-49	1.78525326635491e-49
1	28527841	28527842	2.16464246391833e-61	5.35455274962516e-63	1.90811592874342e-58	3.56212457840704e-58	8.77938310158814e-60	3.04012761646257e-55
1	32794754	32794755	2.0609328551675e-71	6.53633601726484e-74	3.27593222823101e-65	6.07359606447738e-68	2.12027924880043e-70	7.27632960681657e-62
1	33557681	33557682	2.16399231430048e-74	6.00279770155769e-77	1.38321150013156e-75	8.41145678079212e-71	2.6025187154312e-73	7.51422148107011e-72
1	36636632	36636633	0.559817807196712	2.17040819227056e-20	0.000724320868197729	1	1.18909096116337e-17	0.0895506468945102
1	40309877	40309878	2.04569522676504e-88	2.32970514761576e-90	3.58192873096141e-84	1.12805847045948e-83	1.31305967890489e-85	8.9725921738299e-80
1	41948172	41948173	2.83074684192697e-29	2.83074684192697e-29	1.92056318287608e-31	2.04218229727516e-26	1.92804219908909e-26	1.47023513619108e-28
1	45469365	45469366	1.8003784955929e-06	1.8003784955929e-06	3.58824418904052e-08	0.000607242431273	0.000642737973882319	1.22014644579868e-05
1	45475130	45475131	3.74206878356323e-42	1.70242189703523e-45	1.48576994264652e-35	3.59759620474878e-39	1.67967202717704e-42	1.27604431761851e-32
1	46073662	46073663	1.73804967891954e-75	9.76465232287031e-79	8.956321294984e-78	7.46356603692446e-72	4.73420793528598e-75	6.96265961665383e-74
1	55136182	55136183	2.76698490332222e-19	2.63537487044591e-21	1.31117931855499e-16	1.51042872156618e-16	1.47245611085498e-18	6.64271434248556e-14
1	65129490	65129491	1.24260588029815e-24	1.24260588029815e-24	2.559612888089e-37	7.84709094097022e-22	7.51048650382405e-22	2.27635411035328e-34
1	67154848	67154849	1.27131523329374e-43	9.097766456169e-49	8.13261935991711e-42	1.25432634460725e-40	9.4737164219894e-46	7.97161117619805e-39
1	67154849	67154850	1.16908182832258e-39	4.51616937361279e-44	4.6232295114251e-44	1.0692308576427e-36	4.29601088054091e-41	4.73768596385227e-41
1	67390480	67390481	1.84935553109345e-71	5.06937198517098e-73	2.03695215938276e-68	5.5222613475584e-68	1.49395055065993e-69	6.00292464052661e-65
1	67447550	67447551	2.81870122417331e-79	8.01607258571165e-80	7.18563632631079e-71	1.6945768680949e-75	4.40779392242595e-76	2.53121337506192e-67
1	110561726	110561727	1.16663538362664e-13	1.38769422063813e-19	1.57104912305571e-12	5.51391748458665e-11	7.37855672436543e-17	6.89751754860719e-10
1	114437833	114437834	1.15417188420257e-48	6.12266829455683e-49	3.43443830334193e-49	1.26619957027676e-45	6.42015877985491e-46	4.08592134540568e-46
1	114483146	114483147	1.9073885597427e-94	1.9073885597427e-94	1.80087619652554e-96	4.30014074934033e-89	1.72005629973613e-89	4.06001235439995e-91
1	114483150	114483151	1.9073885597427e-94	1.9073885597427e-94	1.80087619652554e-96	4.30014074934033e-89	1.72005629973613e-89	4.06001235439995e-91
1	115124202	115124203	1.2858656138348e-53	2.0461166819095e-55	9.53934906856421e-45	1.59721158187001e-50	2.57703823758721e-52	9.86519660452322e-42
1	116579976	116579977	8.26297933405278e-81	1.46160564081098e-82	2.72973394824077e-76	7.0296595110737e-77	1.13625474517618e-78	1.6410905721655e-72
1	117158966	117158967	4.40534605330858e-07	4.40534605330858e-07	3.06611981833313e-08	0.000154338748874473	0.000161754047069582	1.04734239639976e-05
1	118501941	118501942	1.60162097583353e-20	1.60162097583353e-20	3.29923624094533e-24	8.95979760119737e-18	8.79609849764321e-18	2.07186981391165e-21
1	143767642	143767643	4.22314348206872e-20	4.22314348206872e-20	3.28705405155844e-30	2.32785554286114e-17	2.28046207671906e-17	2.42174781449239e-27
1	144813754	144813755	2.54074133791462e-06	2.43489675237573e-06	2.10231808106239e-05	0.000844839590026797	0.000860405878815792	0.00452468022207381
1	144828547	144828548	0.000102096214042818	0.000107925465840244	2.10573592797057e-06	0.0291173107137308	0.0346848446679295	0.000610930312908415
1	145299757	145299758	1.02733784053817e-05	1.54495929737178e-06	2.46171849789102e-06	0.00324610680402086	0.000552427702196553	0.00070834182429456
1	145326105	145326106	4.69953181226206e-07	4.69953181226206e-07	3.52366975139295e-08	0.000164135243797543	0.000172135336915213	1.19999850847041e-05
1	145585594	145585595	1.00471054342901e-70	1.97528257153649e-75	2.14897347809743e-67	2.86719589277428e-67	7.42200903773169e-72	5.60090808358257e-64
1	146395446	146395447	3.69028538699089e-23	3.69028538699089e-23	2.96322222416432e-21	2.25158842895329e-20	2.16656751171417e-20	1.72399504299371e-18
1	146406559	146406560	1.23106397847449e-05	1.23106397847449e-05	9.24083137575215e-06	0.0038627566488956	0.00418610958104297	0.00221041176737773
1	147090752	147090753	1.2716718755231e-18	1.2716718755231e-18	4.6488880685521e-20	6.84233826933457e-16	6.64412453036196e-16	2.594246395908e-17
1	147955245	147955246	0.000154552446862728	0.000154552446862728	4.83623089326973e-07	0.0430164298909111	0.0493181998749299	0.000150284125166028
1	148004566	148004567	1.32643293522975e-08	4.17454788417793e-08	1.02183357071355e-18	5.06417718428914e-06	1.61015775803305e-05	5.42682690459063e-16
1	148004567	148004568	1.32643293522975e-08	4.17454788417793e-08	1.02183357071355e-18	5.06417718428914e-06	1.61015775803305e-05	5.42682690459063e-16
1	148004748	148004749	6.67745219327016e-05	6.67745219327016e-05	6.3198996585246e-10	0.0196016696079438	0.0217230624226563	2.41901402099417e-07
1	148023123	148023124	3.93023577512856e-05	3.93504029698848e-05	9.77496235978094e-05	0.0119093803720097	0.0129984038434434	0.0183034140502023
1	148756445	148756446	4.19632484572745e-31	4.19632484572745e-31	1.93098153548407e-31	3.21238285002477e-28	3.03706821615504e-28	1.47570518216783e-28
1	148756449	148756450	1.24978599320827e-30	1.24978599320827e-30	5.81771778168356e-31	9.47092026614549e-28	8.91645183284267e-28	4.35742229856586e-28
1	148756514	148756515	2.05938214939783e-30	2.05938214939783e-30	1.59078983197542e-37	1.55018530131625e-27	1.46230078029675e-27	1.42316666608907e-34
1	148756647	148756648	1.20508097374427e-06	1.20508097374427e-06	3.08055944483949e-06	0.000411015563914126	0.000433303489230044	0.000834487601174584
1	148756663	148756664	3.64336781812955e-29	3.64336781812955e-29	1.00116192960147e-27	2.60343747324863e-26	2.47404976749983e-26	6.93420746426721e-25
1	148756664	148756665	3.64336781812955e-29	3.64336781812955e-29	1.00116192960147e-27	2.60343747324863e-26	2.47404976749983e-26	6.93420746426721e-25
1	150235522	150235523	3.40006192055826e-76	3.03761903111415e-77	5.36384901978014e-67	1.56435114239416e-72	1.35608035425362e-73	1.34362332004207e-63
1	150239590	150239591	1.97417465682569e-60	1.61852676855654e-62	2.23023259714897e-52	3.05890561353988e-57	2.59709035677852e-59	2.86494662799513e-49
1	151372134	151372135	2.98175297123438e-16	1.01898978595148e-17	1.41632363832288e-17	1.51915428526416e-13	5.22108365405705e-15	7.32351392493484e-15
1	152276281	152276282	2.29057174987465e-06	2.29057174987465e-06	0.00023521123972125	0.000764472811262939	0.00081259069080742	0.0389908461439829
1	152281987	152281988	2.49669616661615e-08	5.56973460255752e-08	9.94669465709627e-10	9.38901438410388e-06	2.1355053946862e-05	3.78472151394271e-07
1	152284548	152284549	0.000123091934629695	2.70263303947054e-05	8.79013908237874e-05	0.0347534700569737	0.00903334558240171	0.016681027698952
1	152327501	152327502	3.85589648333652e-12	3.12337385815418e-12	4.17546981693995e-13	1.73859673306105e-09	1.413963262073e-09	1.8751893547505e-10
1	152770502	152770503	5.47865994611769e-14	5.47865994611769e-14	3.32925386342042e-18	2.61406287733846e-11	2.59757036707134e-11	1.74957722871704e-15
1	152882511	152882512	3.57360517077214e-21	4.81555875024936e-22	1.53425414837235e-19	2.05001724715644e-18	2.75896026883886e-19	8.41586929102255e-17
1	153631650	153631651	1.56921070768827e-40	2.33848833878994e-43	1.19964888082606e-35	1.46187215624316e-37	2.18303938414495e-40	1.0425427779899e-32
1	154680635	154680636	1.77191272050168e-62	1.30198154307484e-63	4.21042180202178e-61	3.08472217098519e-59	2.23214587034846e-60	7.44490085325101e-58
1	154932109	154932110	1.85224391792592e-06	3.94098506467893e-07	7.14314685232165e-06	0.000624188203950203	0.000144821726060984	0.00172882174647551
1	154942631	154942632	1.14719025480409e-15	1.11622100875242e-15	3.12167762583234e-11	5.73459041640111e-13	5.46467143647562e-13	1.29607973272967e-08
1	155296517	155296518	1.88070141600448e-12	1.2044950902636e-12	4.75503509114124e-10	8.5742679834834e-10	5.52490747440718e-10	1.83405649046189e-07
1	156849795	156849796	1.60805130293242e-32	6.49811693715402e-34	2.80003261584249e-30	1.26537360581694e-29	5.02565255599346e-31	2.0730954125699e-27
1	158532753	158532754	0.000108114785229444	7.92806930656094e-06	0.000717221533210265	0.0306978588516749	0.00272255213544797	0.0889167359839912
1	158913640	158913641	1.19174273080366e-64	8.83510110782447e-69	8.96641262738591e-59	2.33629763095763e-61	2.02217525066513e-65	1.4490654798566e-55
1	161090490	161090491	1.10803407281912e-44	1.6506501525085e-46	9.88174355090909e-47	1.11518930177596e-41	1.65760935237197e-43	1.0893909522983e-43
1	161642773	161642774	7.69355248405183e-10	7.69355248405183e-10	2.117700994604e-10	3.13933842551274e-07	3.19132379042464e-07	8.33208162792305e-08
1	161642981	161642982	4.09562126100947e-05	9.85607648298231e-06	0.000695912279717509	0.0123938721962439	0.00336924631815113	0.0870649210706623
1	166829472	166829473	1.01315714936654e-27	1.96200457435842e-32	1.0476378153771e-25	7.0065255605725e-25	1.46708810704178e-29	6.86588019605853e-23
1	168059862	168059863	2.62293173900445e-29	2.62293173900445e-29	1.59919449794833e-30	1.90138514565102e-26	1.80009369953567e-26	1.1859631657293e-27
1	183262874	183262875	2.16688319094174e-67	1.39419513679431e-69	1.72464069608873e-68	4.90971086740349e-64	3.30859383060314e-66	5.11597643014168e-65
1	184764506	184764507	3.8719655789344e-85	1.29899407823452e-85	3.45542380293328e-78	6.02014543373265e-81	1.67344953404971e-81	2.8327752814109e-74
1	184764509	184764510	3.8719655789344e-85	1.29899407823452e-85	3.45542380293328e-78	6.02014543373265e-81	1.67344953404971e-81	2.8327752814109e-74
1	196659341	196659342	1.20507537588493e-68	3.90702491004889e-69	6.13678957070033e-70	2.96918060906494e-65	9.08067104518904e-66	1.9906729927351e-66
1	200968562	200968563	2.2254259470359e-18	5.79314904887013e-21	7.02414653163638e-18	1.1917208806851e-15	3.21290326456605e-18	3.66143179432268e-15
1	201063040	201063041	7.87395374628558e-74	1.44699070370302e-76	1.8462561700658e-76	2.91009067747864e-70	6.04109240152561e-73	1.15619997679094e-72
1	201179391	201179392	0.000117521693034255	3.06116995908594e-05	1.2380886358538e-08	0.0332432300735849	0.0101939446555549	4.33420418700332e-06
1	203453035	203453036	6.58864305309443e-12	1.13159170510926e-07	1.41741215370668e-13	2.9442745610891e-09	4.26968015641698e-05	6.44905366519946e-11
1	205308913	205308914	4.57515275016806e-31	4.57515275016806e-31	1.29708075030162e-28	3.49053189336976e-28	3.29537435939541e-28	9.21015166528738e-26
1	205767096	205767097	1.99382312416755e-21	1.13053987380805e-22	6.35027830690163e-23	1.14961750629831e-18	6.56052143270184e-20	3.82793587785267e-20
1	206903391	206903392	1.49395563678586e-56	1.49395563678586e-56	3.33100589998177e-56	2.05998207626082e-53	1.96388961789296e-53	4.87638715344312e-53
1	206903394	206903395	1.49395563678586e-56	1.49395563678586e-56	3.33100589998177e-56	2.05998207626082e-53	1.96388961789296e-53	4.87638715344312e-53
1	207134547	207134548	5.7800449349795e-16	2.34656124433242e-17	2.85562019602426e-13	2.91193497303655e-13	1.19015527462405e-14	1.28500913876843e-10
1	220324635	220324636	1.83140743700096e-15	2.15526518737341e-16	3.04925514290146e-22	9.05448238477712e-13	1.06908029277267e-13	1.80431469704497e-19
1	220805623	220805624	3.28275378225807e-29	3.25450715802618e-31	8.1539021856273e-32	2.36448993792921e-26	2.36682983226435e-28	6.30623913925223e-29
1	225539389	225539390	1.74764280675006e-06	2.52068473383671e-08	2.12353877963544e-06	0.000590704578758587	9.85740764695434e-06	0.000614168550972522
1	230468714	230468715	2.02350426488947e-23	5.51467133765818e-25	2.2861274661254e-25	1.23965204960436e-20	3.36017122087934e-22	1.47467649725848e-22
1	238046071	238046072	7.8410747664846e-72	3.83094249040651e-74	7.63563717405695e-73	2.48977867935531e-68	1.2701067296521e-70	3.02004855466847e-69
1	248113039	248113040	1.14364492170687e-10	3.37179951925017e-11	9.78587229997837e-09	4.86932473732933e-08	1.47660120595529e-08	3.44717290543293e-06
1	248185907	248185908	3.13972885727341e-74	4.95001980162967e-76	5.0258814583931e-75	1.19973030817168e-70	1.9927939985859e-72	2.537775559907e-71
1	248343723	248343724	8.28610608226943e-17	1.02394467203632e-17	1.42183925840317e-16	4.26014507383433e-14	5.24051628840491e-15	7.1952566637394e-14
1	248436610	248436611	2.67532103033275e-06	2.67532103033275e-06	0.000119199520386002	0.000887625846453145	0.000943145836848964	0.0218303124879795
1	248637290	248637291	1.02878930853742e-07	1.02878930853742e-07	4.4092912904876e-09	3.719918987124e-05	3.88504101921577e-05	1.58922348348667e-06
1	248722721	248722722	1.27321075452013e-05	1.27321075452013e-05	3.87280268144664e-06	0.00399222403851074	0.00432616289930554	0.00100120242299944
2	1983315	1983316	3.02986095726977e-67	3.66568801874569e-68	4.0485112948544e-63	6.76308463666455e-64	8.14203481692759e-65	7.93671914465559e-60
2	27259649	27259650	1.16911629516811e-15	1.94399502505308e-19	1.57361353581723e-15	5.83772263208455e-13	1.0312161750956e-16	7.70392321395481e-13
2	27360303	27360304	1.14285431518977e-12	1.2829261933483e-17	1.57071529717673e-13	5.25285433984568e-10	6.55110351186178e-15	7.13936020655148e-11
2	27360535	27360536	3.78568799414857e-12	8.96079693119549e-13	1.07395441790512e-14	1.70864886561124e-09	4.12702820295968e-10	5.0812017770461e-12
2	27803557	27803558	1.02264996800117e-54	1.04053266515552e-57	1.31032930138149e-48	1.32121980522049e-51	1.4174286857703e-54	1.52666229893489e-45
2	61508276	61508277	2.05971910317255e-54	4.33211256308097e-56	3.45993312777304e-51	2.62348284064062e-51	5.54920235768542e-53	4.29768492501645e-48
2	71623281	71623282	1.48176796719351e-62	1.18867314766941e-64	3.65477362199839e-63	2.58960776756505e-59	2.16989636264009e-61	7.22768352080579e-60
2	88387406	88387407	2.19231376697546e-10	6.47945483102965e-11	1.64187620666365e-09	9.20390066417939e-08	2.80378198380754e-08	6.16925407042661e-07
2	97543747	97543748	1.37941203917342e-60	2.62545892898973e-60	1.57277525960395e-52	2.17471060342315e-57	3.94600350956322e-57	2.03779699749599e-49
2	108455302	108455303	6.12462723355462e-05	6.12462723355462e-05	3.21788057417491e-08	0.0181681022843365	0.0199678347593575	1.09834960312752e-05
2	118582274	118582275	1.15260379987224e-85	6.66525759225826e-87	1.7761559441986e-86	2.16542077139914e-81	1.07332785412361e-82	8.89840313497266e-82
2	118583110	118583111	1.79117098083328e-72	4.44353309684395e-74	2.39598803912579e-70	6.02706311239448e-69	1.45185360046033e-70	7.94363408033489e-67
2	128321746	128321747	1.14954107502486e-27	2.56033660191072e-31	7.22084020599847e-24	7.92538262907009e-25	1.86500460653527e-28	4.47844058184769e-21
2	130832872	130832873	1.04485088666461e-12	5.67129666532404e-13	7.63801870443496e-22	4.81221604536125e-10	2.62271586391585e-10	4.4726352827257e-19
2	131220863	131220864	1.55971258713175e-16	1.55971258713175e-16	3.7131240979e-15	7.98255945005217e-14	7.76229014955404e-14	1.7886983588402e-12
2	131377706	131377707	2.15651339849353e-07	2.15651339849353e-07	5.68057218630962e-06	7.68054341063936e-05	8.04931122340185e-05	0.00138525161427891
2	144381722	144381723	1.99563008265648e-80	1.25618606620819e-80	2.12968624839735e-74	1.57862392080566e-76	7.08006879938512e-77	9.69960223836996e-71
2	152989988	152989989	1.12218230942318e-21	3.0506920231042e-26	4.99798197281503e-20	6.55419880884386e-19	1.91578785288791e-23	2.78560579192644e-17
2	152989991	152989992	1.53645829711195e-24	9.78461481599223e-29	3.51572992433824e-23	9.63530307315297e-22	6.57498409571861e-26	2.13929556379844e-20
2	164467835	164467836	6.2331427464164e-70	9.09176486530566e-73	1.30584935498703e-64	1.65322378374114e-66	2.66195658143654e-69	2.84443639235829e-61
2	167141126	167141127	2.49933171582317e-57	2.49933171582317e-57	1.8405834855559e-67	3.55498793483488e-54	3.36397365773927e-54	4.85325268744302e-64
2	168100229	168100230	1.86522942910039e-37	2.14476925169561e-41	5.37465649473743e-35	1.62046029475022e-34	1.91877270278728e-38	4.52971026333018e-32
2	168726271	168726272	1.26418553743384e-29	1.42280174353151e-34	2.43121154930998e-28	9.2835897317615e-27	1.11376969886485e-31	1.70750197679599e-25
2	171243706	171243707	3.94455556272396e-18	8.03152449555442e-10	1.87035118244369e-17	2.09243822510976e-15	3.32234694896699e-07	9.6380372080638e-15
2	172967103	172967104	1.63876195256642e-08	3.30461722166845e-08	4.30772765206729e-10	6.21974994173847e-06	1.28229670647999e-05	1.66723111092152e-07
2	177033994	177033995	1.07181776188589e-39	1.24758288478157e-39	4.45964470107674e-40	9.8226651648377e-37	1.0674125041135e-36	4.21556096059244e-37
2	177054787	177054788	1.43123420925915e-39	5.77932003353802e-40	4.56171589976506e-41	1.30370401275856e-36	5.0112595151578e-37	4.42332423052208e-38
2	179575948	179575949	3.45722457930437e-85	9.85969082990888e-87	1.91190912936789e-79	5.77347541568995e-81	1.48188852579003e-82	1.79597175639182e-75
2	179581932	179581933	3.70856614797495e-55	1.49988878562663e-58	1.63896222299726e-47	4.84685946712716e-52	2.14695033084936e-55	1.85677536083895e-44
2	179583325	179583326	0.000334205202230442	1.64632704686752e-11	0.000389822190108765	0.0854256157875797	7.29191887174103e-09	0.058903517682544
2	179634420	179634421	1.2107376588669e-13	1.2107376588669e-13	5.30941356319744e-12	5.71636790805731e-11	5.69846696471266e-11	2.30411685250316e-09
2	179654120	179654121	2.62501595804269e-60	7.47041366888066e-62	1.6567801509155e-57	4.0258548311896e-57	1.15354699671322e-58	2.55832387872172e-54
2	182322956	182322957	1.33531328276304e-24	7.19372722721155e-29	5.58719817230866e-21	8.39725818695782e-22	4.85569049499865e-26	3.20920833822518e-18
2	183595806	183595807	1.1798548093632e-82	3.74597317187254e-85	1.70198140721034e-83	1.36407249886718e-78	4.56495427401385e-81	3.83705751320646e-79
2	202611403	202611404	1.04218673453402e-35	1.70364576862357e-39	1.89679761021414e-31	8.73447403892654e-33	1.45210198781094e-36	1.45451150486783e-28
2	206921658	206921659	1.15165828225993e-11	1.92773271016252e-13	1.69308432131869e-12	5.09092801826497e-09	8.99794187249802e-11	7.42606876354424e-10
2	207007513	207007514	1.54166455190993e-15	9.64565889421629e-18	7.02222646902989e-15	7.64714801764933e-13	4.94784991557436e-15	3.34541184736609e-12
2	208440084	208440085	1.30126261006333e-21	5.80270581357109e-25	2.45361106237331e-19	7.56095621184646e-19	3.53090341754185e-22	1.33130692267953e-16
2	208865841	208865842	5.91330735374788e-34	8.84517284980552e-37	4.80367461407143e-30	4.74425069867161e-31	7.17306928375425e-34	3.52759488234936e-27
2	219515083	219515084	1.22414756475395e-79	3.31220754575584e-81	8.17875251818476e-75	7.88513668449433e-76	2.19625176018895e-77	3.96531425718482e-71
2	220402694	220402695	1.24267150839984e-09	1.31975951581469e-10	6.86061374594417e-08	5.01622098869229e-07	5.62980442161053e-08	2.2914094175926e-05
2	232393142	232393143	1.80989651934272e-48	2.11081065490081e-49	1.89404724188846e-42	1.97118278090821e-45	2.24469280334951e-46	1.89359787813041e-39
2	238253122	238253123	3.45879117903524e-43	8.70980564719224e-45	1.4512847368745e-39	3.39770093919115e-40	8.50041211618929e-42	1.35201266294123e-36
2	238277263	238277264	3.60904262167189e-12	6.70371301147348e-09	2.20148652977294e-11	1.63218862067553e-09	2.67834086784586e-06	9.19106357286028e-09
2	240982074	240982075	3.00139539557075e-06	3.00139539557075e-06	2.55400393923172e-06	0.000991434559776617	0.00105315811213625	0.000733959527196946
2	240982079	240982080	2.66292199947702e-25	2.66292199947702e-25	3.20018538628386e-23	1.72019038554469e-22	1.64029083211775e-22	1.95255911959092e-20
2	240982200	240982201	4.83260348905535e-10	4.83260348905535e-10	2.52681279437586e-09	1.98812690236372e-07	2.01945049582079e-07	9.18808226850415e-07
2	241569820	241569821	1.18013317410081e-12	4.74919701272865e-05	8.06666314877688e-13	5.41867400478449e-10	0.0156419261406885	3.57992317632033e-10
3	424318	424319	1.22898194532303e-75	1.26994729018898e-76	3.28580368818765e-73	5.37999375021881e-72	5.40198437278472e-73	1.37180174294259e-69
3	14485309	14485310	1.69964144128575e-57	2.08630105151668e-58	1.08290608491201e-56	2.42517857084068e-54	2.96750328082495e-55	1.6168038852458e-53
3	33171523	33171524	1.36145161495135e-67	1.17497835600359e-68	3.29452542437195e-67	3.11608630974751e-64	2.66225887373632e-65	8.39253362808668e-64
3	35770887	35770888	2.06159061031208e-40	3.61410049966961e-42	6.54918780266164e-43	1.90093410031788e-37	3.28542866249502e-39	6.62103797288232e-40
3	49059891	49059892	6.35974709682277e-73	3.4951363662543e-76	1.94708989366053e-67	2.20581957517516e-69	1.41975902845901e-72	5.10423955478068e-64
3	49699627	49699628	1.74053301364054e-14	2.11158140762228e-15	2.628039277392e-16	8.35776519828993e-12	1.0226608760763e-12	1.3195595923175e-13
3	52595912	52595913	6.60991625080859e-31	1.00925457538608e-33	8.39222739395768e-31	5.03440028391189e-28	7.73921468128496e-31	6.26489501050292e-28
3	53752763	53752764	5.36693350670715e-09	4.42687357327428e-09	9.49745720053298e-10	2.09516255380061e-06	1.78377685976261e-06	3.62295851905238e-07
3	57678637	57678638	9.53934869922794e-05	9.53934869922794e-05	0.000115336612403599	0.0273440912462872	0.0308331580863153	0.0212003551473689
3	65425593	65425594	1.60420272644854e-24	1.60420272644854e-24	6.51914994833294e-24	1.004616361023e-21	9.67010400984708e-22	4.059998726041e-21
3	65425605	65425606	1.1077579319817e-10	1.65291528752562e-09	2.81909649379531e-08	4.72098579607774e-08	6.76919103304532e-07	9.68096630142307e-06
3	71021230	71021231	1.13541665109052e-05	2.46138657815066e-06	2.50888123503479e-07	0.00357507974902345	0.000869085339375165	7.98896177054055e-05
3	73114138	73114139	3.96614688667516e-32	4.81771945683938e-34	1.07006074926116e-29	3.08861462551576e-29	3.73243295369876e-31	7.79455414243315e-27
3	75787808	75787809	1.06460074702853e-52	1.06460074702853e-52	5.18228678934342e-05	1.29385720924511e-49	1.24680785618165e-49	0.0104501647464554
3	86028381	86028382	9.52753571796204e-50	7.56637221168081e-54	3.76647776495088e-50	1.07129654924665e-46	9.12199001508394e-51	4.57756997000538e-47
3	97868528	97868529	0.293564496392596	0.000111911550201488	0.000472661412132936	1	0.0358891426778091	0.0688816167100375
3	97868546	97868547	0.38128156523588	2.10485317015658e-05	0.00012508018419554	1	0.0070667428179554	0.0227392180617314
3	97868547	97868548	0.38128156523588	2.10485317015658e-05	0.00012508018419554	1	0.0070667428179554	0.0227392180617314
3	100365527	100365528	4.15014610497489e-48	1.39330967081827e-49	4.00398609463691e-46	4.4767268605513e-45	1.49579423191491e-46	4.31906531619407e-43
3	102181197	102181198	1.23714216615192e-08	1.23714216615192e-08	4.12884928730718e-06	4.73530341869896e-06	4.90174642111369e-06	0.00104353657046065
3	107447667	107447668	1.09558216434514e-71	4.19417138138347e-74	5.28077197368973e-74	3.40682985398671e-68	1.38038139902638e-70	2.3343756054244e-70
3	121340504	121340505	2.34520782850975e-21	2.34520782850975e-21	1.89389238407784e-20	1.35049526618167e-18	1.31195756007475e-18	1.07685096939976e-17
3	122003827	122003828	1.65708711381672e-22	3.83912417146994e-24	4.4028818972867e-20	9.85711055422378e-20	2.29885021918539e-21	2.46306281304379e-17
3	122003829	122003830	2.07411888842343e-16	2.07411888842343e-16	3.55812210994564e-20	1.06032390924933e-13	1.02996221140739e-13	1.99792322854261e-17
3	122436949	122436950	3.60539883283295e-37	3.68006220298534e-40	8.23081990130405e-32	3.10831567099913e-34	3.20950539050419e-37	6.35482718794296e-29
3	124731938	124731939	2.02096986004619e-09	2.02096986004619e-09	7.49245513680651e-14	8.06408108943192e-07	8.23907019083008e-07	3.464918537436e-11
3	124731939	124731940	1.39136030033211e-15	3.09314700444933e-19	2.89587896024542e-14	6.9320952474878e-13	1.63502735319715e-16	1.36013703335619e-11
3	129814933	129814934	2.11115061734611e-06	2.11115061734611e-06	1.74388291514762e-05	0.000706683767859718	0.00075189813215406	0.00393742914000829
3	129814935	129814936	1.24231728067899e-21	8.1700550894475e-21	3.35096311488552e-20	7.23710808316785e-19	4.51448609000766e-18	1.88394739620957e-17
3	129814936	129814937	1.24231728067899e-21	8.1700550894475e-21	3.35096311488552e-20	7.23710808316785e-19	4.51448609000766e-18	1.88394739620957e-17
3	130650928	130650929	2.59213712833348e-47	2.13889584868351e-53	1.85540015250216e-52	2.72442071376613e-44	2.55135758174723e-50	2.39709725204056e-49
3	141162934	141162935	1.15730756816433e-52	2.34836837096314e-57	1.8800119598101e-46	1.39898627703035e-49	3.17024808349905e-54	2.04261260866182e-43
3	152553768	152553769	1.78383594435e-12	3.50333603161173e-13	8.01412917571906e-11	8.14088198841908e-10	1.62848421989846e-10	3.2583541446596e-08
3	169706119	169706120	3.48078467832655e-07	8.42441608007633e-11	1.99383490697356e-08	0.000122232199841487	3.63146294416239e-08	6.89421934593581e-06
3	179322631	179322632	3.58991077177108e-30	3.58991077177108e-30	3.17087704582152e-30	2.68435429123744e-27	2.54507175725814e-27	2.33997751852963e-27
3	190026192	190026193	1.2548744754833e-80	9.86153235225199e-82	2.79202140891906e-80	1.01038235156088e-76	7.28933755230157e-78	2.86114297529941e-76
4	367266	367267	3.3841561286114e-12	2.6845677177976e-14	1.81723805348993e-08	1.53202039086143e-09	1.27954840589949e-11	6.30777457776932e-06
4	1388374	1388375	1.42603600176215e-15	1.42603600176215e-15	1.34670795342805e-13	7.08919130035878e-13	6.95876245608811e-13	6.13438129521272e-11
4	1388377	1388378	1.42603600176215e-15	1.42603600176215e-15	1.34670795342805e-13	7.08919130035878e-13	6.95876245608811e-13	6.13438129521272e-11
4	1388378	1388379	7.3864266277746e-16	6.7405288666507e-17	2.50686542032668e-15	3.71291868615069e-13	3.39202821682002e-14	1.21671482235453e-12
4	1388621	1388622	6.03694809171262e-10	3.57403611204809e-11	2.31900014804378e-11	2.47456148719689e-07	1.56153862855591e-08	9.66377942469412e-09
4	1388630	1388631	1.87716462409194e-10	1.65055432510388e-12	7.54090235808366e-12	7.8955260153982e-08	7.53262541810793e-10	3.2568391637389e-09
4	1388634	1388635	1.49474728680127e-10	3.17553202080949e-12	1.84041789891265e-10	6.33431474048576e-08	1.43613356013927e-09	7.26647589925063e-08
4	1388665	1388666	1.19125185834765e-23	4.29926707880736e-26	1.98817574529582e-22	7.31780823114369e-21	2.69237420967318e-23	1.18735698850817e-19
4	1388671	1388672	8.2387325163978e-21	3.41069464187474e-21	6.07977887201238e-18	4.61464201306354e-18	1.90329002371142e-18	3.17651185971991e-15
4	1388681	1388682	1.89501379517847e-21	9.78595695901001e-23	6.16851370563601e-19	1.09544673737103e-18	5.68610759164807e-20	3.31111863128016e-16
4	1388712	1388713	1.92294378831176e-17	2.87819457369608e-18	1.43837944102557e-20	1.00352071011951e-14	1.49167561599718e-15	8.18882855179725e-18
4	1388723	1388724	4.98694453880001e-06	4.98694453880001e-06	5.57666579117175e-06	0.00161535803443474	0.00172436992632911	0.00136212327658657
4	1388743	1388744	3.27422059959695e-18	6.23753596421907e-19	8.63571138249313e-19	1.74094710945055e-15	3.26271612936732e-16	4.6025789744521e-16
4	1388754	1388755	0.00011077324083671	3.38853502374988e-05	6.93746168718811e-05	0.0313539729319439	0.0112508595174054	0.0134946199849927
4	1388756	1388757	0.00011077324083671	3.38853502374988e-05	6.93746168718811e-05	0.0313539729319439	0.0112508595174054	0.0134946199849927
4	2306102	2306103	1.04210481957657e-53	6.89346189019178e-55	9.10577724413657e-50	1.30160046651894e-50	8.51565400562806e-52	1.09778909597339e-46
4	7069751	7069752	1.12642965618699e-24	1.15060139431981e-27	1.24165346746633e-24	7.12341159841684e-22	7.49708257932142e-25	7.84107642725905e-22
4	8398675	8398676	1.13933964625625e-08	4.33118512959736e-10	4.11445701008808e-08	4.36836965237601e-06	1.81327860412214e-07	1.3927776761634e-05
4	15938185	15938186	1.55159525322828e-30	2.74211813493793e-32	7.15843565811364e-33	1.17383127267426e-27	2.04702296724597e-29	5.73301692574393e-30
4	47537608	47537609	1.19372455663818e-56	3.18634393127805e-56	2.02873577083862e-56	1.66638404494198e-53	4.12844877645332e-53	3.00902223000243e-53
4	55973931	55973932	1.52985740860222e-81	1.67084823480641e-84	3.50045378348025e-77	1.4676638224189e-77	1.79374707889659e-80	2.42820016583809e-73
4	70352344	70352345	2.78627065874471e-21	6.36481749720643e-23	9.31018074493274e-23	1.60243614302727e-18	3.71261533734528e-20	5.58230761519276e-20
4	71462752	71462753	1.09414505926855e-67	1.52611005051359e-67	9.66433504653656e-69	2.51705279698354e-64	3.30823239906839e-64	2.90505401475867e-65
4	88537104	88537105	0.000102994478331822	0.000102994478331822	2.15686350532505e-05	0.0293549237158472	0.0331473870938403	0.00463986000241664
4	88537116	88537117	1.93001532746842e-10	1.93001532746842e-10	5.14328609929139e-09	8.11025536857613e-08	8.19425989687588e-08	1.84492577499427e-06
4	88537149	88537150	7.11529186982115e-07	7.11529186982115e-07	6.123549782324e-05	0.000245052303664638	0.000257070135982313	0.0121632851630018
4	88537161	88537162	4.86567997105106e-09	4.86567997105106e-09	1.48614738078972e-07	1.90608257097057e-06	1.95534851977462e-06	4.82206715586433e-05
4	88537167	88537168	9.38151893335596e-05	9.38151893335596e-05	7.19764505522095e-06	0.0269087863639801	0.0303447719972573	0.00174107713083892
4	88537177	88537178	1.53194661968429e-06	1.53194661968429e-06	1.75432143341731e-06	0.000519747183739134	0.000548209529515324	0.000513643671479111
4	88537179	88537180	2.05964466998185e-07	2.05964466998185e-07	1.69718195736061e-06	7.34133884728954e-05	7.70049224031614e-05	0.000497560119831078
4	88537203	88537204	0.000110669817887736	0.000110669817887736	1.01397995625779e-06	0.0313539729319439	0.0355161894639537	0.000306226700882079
4	88537206	88537207	3.79317955291855e-05	3.79317955291855e-05	4.68893314833289e-07	0.0115018030138137	0.0125481886144835	0.000145908014772344
4	88537212	88537213	3.00624132605669e-05	3.00624132605669e-05	4.48546844062676e-07	0.00918978420494698	0.0100258370579118	0.000139963067238721
4	88903811	88903812	4.84376532992702e-21	2.91970360928165e-38	1.20712932406736e-27	2.7541234311561e-18	2.4289186706639e-35	8.30971240178174e-25
4	88903815	88903816	4.84376532992702e-21	2.91970360928165e-38	1.20712932406736e-27	2.7541234311561e-18	2.4289186706639e-35	8.30971240178174e-25
4	100434284	100434285	1.10421094852965e-23	8.18137612375841e-24	2.40189824543184e-25	6.79237363186057e-21	4.88599367492689e-21	1.54714157939643e-22
4	113479323	113479324	2.34008230564752e-86	1.75135405963769e-88	9.58065279191485e-82	5.27563365520164e-82	5.26448857341478e-84	1.34995289978277e-77
4	114275540	114275541	3.7938726970855e-08	3.7938726970855e-08	7.0536551054364e-07	1.41257691330056e-05	1.46835248240942e-05	0.000215769586937282
4	128732693	128732694	4.60224423838149e-42	2.21246591019822e-44	1.07230824052714e-45	4.39644006647573e-39	2.12704774338381e-41	1.13763830469648e-42
4	128886259	128886260	2.00949375960998e-13	4.23618986104323e-16	1.22248814093473e-13	9.41857245064265e-11	2.0852927297479e-13	5.59605426731455e-11
4	151186884	151186885	7.29203405232782e-05	3.40495362436608e-05	0.000272108165808874	0.021336321284596	0.0112970548532104	0.0440386458026061
4	153896046	153896047	2.54250453497858e-07	2.54250453497858e-07	3.76436691477433e-06	9.01964986066166e-05	9.47435948173634e-05	0.000990850374374397
4	190904448	190904449	1.02547038007092e-08	1.02547038007092e-08	6.8482315296453e-08	3.94519979591568e-06	4.07380983331557e-06	2.28896935440798e-05
5	34850399	34850400	8.64228735273819e-32	2.60436425803423e-35	2.16055388790661e-28	6.68395689766412e-29	2.06741129119336e-32	1.52453618807492e-25
5	41181490	41181491	3.16668894067538e-17	1.08387563765678e-16	6.47816841778508e-19	1.64497451212897e-14	5.42410585893428e-14	3.46907457529735e-16
5	41904476	41904477	2.86023769453245e-26	1.31796213835539e-29	8.49611006313562e-24	1.90778277337399e-23	9.14246003768426e-27	5.24772130780467e-21
5	50689420	50689421	1.98991574830045e-47	3.60660524633478e-49	6.33394595184703e-43	2.10126248594481e-44	3.80841465886564e-46	6.41782447655318e-40
5	54579198	54579199	1.50927127190872e-42	1.50927127190872e-42	2.8125504971496e-37	1.46034302919472e-39	1.38317043009093e-39	2.49637663643952e-34
5	68662420	68662421	2.03318448107973e-36	2.03318448107973e-36	3.80671741809302e-40	1.72971443439148e-33	1.63997969629246e-33	3.60592906889961e-37
5	69785005	69785006	4.51402566950488e-06	4.51402566950488e-06	6.34639891731383e-06	0.00146850113722948	0.00156564813553851	0.00154261285553875
5	72743503	72743504	4.83179868278343e-07	4.83179868278343e-07	0.000256350985352152	0.000168493751235597	0.000176836380152295	0.0418489735113642
5	111519818	111519819	1.38972622275359e-71	6.95381646642286e-74	1.60818380958538e-65	4.20548876346332e-68	2.22370721134383e-70	3.68080620535726e-62
5	111519820	111519821	1.38972622275359e-71	6.95381646642286e-74	1.60818380958538e-65	4.20548876346332e-68	2.22370721134383e-70	3.68080620535726e-62
5	137548954	137548955	1.24895669225365e-38	4.06954588488853e-40	1.07128442511541e-34	1.11293642260934e-35	3.5423354298746e-37	8.91207838180005e-32
5	140250179	140250180	1.09853181326863e-56	1.66371071814532e-55	4.84513794646097e-52	1.53826181639793e-53	2.10127595752576e-52	6.17129600026448e-49
5	140595834	140595835	1.81279783433913e-25	3.73967740987161e-13	3.29064149824816e-23	1.17777788749088e-22	1.73476786663502e-10	2.00503677982379e-20
5	140626635	140626636	2.26842259078247e-45	2.76495651614612e-46	3.59296562961401e-45	2.3140630480219e-42	2.75818481954574e-43	3.75880058383654e-42
5	140772940	140772941	4.69157161973598e-51	1.76694122983728e-51	1.10315140248269e-40	5.49453714892887e-48	2.00680461447109e-48	1.0583047772758e-37
5	156890231	156890232	3.45027597635424e-47	4.77978064033563e-50	2.44572611726811e-40	3.6095250250726e-44	5.1682724994313e-47	2.32649954893116e-37
5	167988432	167988433	2.45399044197018e-15	2.45399044197018e-15	3.51591561653701e-16	1.20401209178592e-12	1.18721793170736e-12	1.75171462993063e-13
5	176562616	176562617	1.25155425922636e-62	5.97205393938118e-64	3.94393596679446e-63	2.20436349455215e-59	1.06433095529225e-60	7.76547213919587e-60
5	179564609	179564610	2.91214779666693e-56	2.91214779666693e-56	1.86831589497508e-49	3.97899108025013e-53	3.79499149272411e-53	2.23451076613528e-46
5	180052939	180052940	1.21102485069194e-44	1.5881549411046e-47	9.91878345892365e-39	1.21342806222898e-41	1.61645134505525e-44	9.18338815224735e-36
6	656379	656380	1.01491660276443e-16	1.21590971128194e-17	2.44974596869462e-19	5.20612959920662e-14	6.21593171710939e-15	1.3308112157381e-16
6	16327908	16327909	2.8463735604889e-07	2.8463735604889e-07	1.06872530528002e-05	0.0001006596010831	0.000105630445581031	0.00250966096247543
6	26234938	26234939	3.62621358651426e-45	1.1225184931385e-46	6.67871580232851e-46	3.66599623915734e-42	1.12976725653281e-43	7.13598626601732e-43
6	29578752	29578753	4.8954862939392e-78	3.00669587538655e-79	2.79386953514696e-75	2.72511173028781e-74	1.5763931666752e-75	1.44797266242646e-71
6	29855951	29855952	1.97284574035152e-07	1.97284574035152e-07	2.64289038468846e-06	7.03751846838859e-05	7.39436686952883e-05	0.000758053927622986
6	30312961	30312962	4.5053361283487e-07	4.91500401665571e-07	5.61962256684735e-05	0.000157719295257728	0.000179735677703321	0.0112465533867444
6	30916717	30916718	0.147284385517385	0.000118458371839395	9.04541421341393e-05	1	0.0379346950666054	0.0170935203307999
6	30954433	30954434	1.6165341188891e-09	1.6165341188891e-09	3.0566846955342e-08	6.49629160845154e-07	6.62621744062057e-07	1.04548020404961e-05
6	30954437	30954438	0.000968813068030098	2.14820691360784e-06	0.000701190013775606	0.190506336974834	0.000763287202440804	0.0875794096624167
6	30954707	30954708	1.21675884927651e-10	1.21675884927651e-10	2.38596554668323e-14	5.1659891509118e-08	5.20026585617852e-08	1.12298033741194e-11
6	30955200	30955201	1.69532494083166e-12	1.69532494083166e-12	7.03951081070276e-11	7.7447836732159e-10	7.72131463178192e-10	2.87245805246172e-08
6	30955201	30955202	1.69532494083166e-12	1.69532494083166e-12	7.03951081070276e-11	7.7447836732159e-10	7.72131463178192e-10	2.87245805246172e-08
6	30955208	30955209	1.79018861777161e-08	1.79018861777161e-08	4.57567372395212e-08	6.77167379557797e-06	7.04348618178791e-06	1.54542266098423e-05
6	30955210	30955211	1.79018861777161e-08	1.79018861777161e-08	4.57567372395212e-08	6.77167379557797e-06	7.04348618178791e-06	1.54542266098423e-05
6	31555479	31555480	2.59314536414177e-18	2.59314536414177e-18	1.69710337198054e-18	1.3804381259433e-15	1.34549032528651e-15	8.98136186270448e-16
6	31648130	31648131	1.53593180793955e-22	1.53593180793955e-22	6.33218566245968e-22	9.16059392430275e-20	8.8560217477914e-20	3.71762785143676e-19
6	31648131	31648132	1.53593180793955e-22	1.53593180793955e-22	6.33218566245968e-22	9.16059392430275e-20	8.8560217477914e-20	3.71762785143676e-19
6	31648132	31648133	1.53593180793955e-22	1.53593180793955e-22	6.33218566245968e-22	9.16059392430275e-20	8.8560217477914e-20	3.71762785143676e-19
6	31659381	31659382	1.34037825789382e-08	7.78977513660617e-10	1.15709999363471e-09	5.11308945716174e-06	3.22530310437995e-07	4.39535204237519e-07
6	32487426	32487427	4.89741841910621e-05	4.89741841910621e-05	3.35996528648108e-05	0.0147805333550606	0.0160831149544505	0.0070366225170335
6	32609212	32609213	3.01096268486113e-06	3.01096268486113e-06	0.000115916161919792	0.000993139720457271	0.00105569362197907	0.0212895258641551
6	32609220	32609221	2.13450622059386e-06	2.13450622059386e-06	2.88719793802618e-05	0.000713574589341108	0.000759157824149175	0.00609750510477957
6	32609226	32609227	1.22909405798484e-05	1.22909405798484e-05	5.1537569810245e-06	0.00385926119141336	0.00418256533650535	0.00128170136381941
6	32609230	32609231	1.22909405798484e-05	1.22909405798484e-05	5.1537569810245e-06	0.00385926119141336	0.00418256533650535	0.00128170136381941
6	32609238	32609239	1.78853444619262e-20	1.78853444619262e-20	0.000700163362262582	9.98066413424665e-18	9.81067715385802e-18	0.087499656014596
6	32629192	32629193	0.000108480909260137	0.000108480909260137	9.33157720940489e-11	0.0307824308489811	0.0348385203839252	3.78036194310889e-08
6	32629193	32629194	1.79295410887291e-10	1.79295410887291e-10	9.22264934182845e-15	7.55542483188816e-08	7.62670242464182e-08	4.36809666983724e-12
6	32629198	32629199	1.78836702746515e-10	1.78836702746515e-10	7.80861265333218e-15	7.54314475317908e-08	7.61437369324687e-08	3.70615661589359e-12
6	32714090	32714091	9.84462767452105e-05	3.4776239745615e-05	0.000833014643496223	0.0281654422972577	0.0115296787261909	0.0989463834694264
6	32714167	32714168	1.79007281898435e-08	1.79007281898435e-08	7.28609844814713e-08	6.77167379557797e-06	7.04348618178791e-06	2.42812327241715e-05
6	32818770	32818771	1.69039803546156e-18	5.49812746429645e-20	2.79421884351068e-22	9.07367430242106e-16	2.94776122087874e-17	1.65775489079876e-19
6	33254947	33254948	3.18788301978364e-61	1.83432868330204e-61	1.90077606795921e-58	5.18914851422132e-58	2.80368123050884e-58	3.03917242415011e-55
6	33264016	33264017	4.47442010186748e-74	5.95461792534261e-76	4.49383615455527e-83	1.69536529663137e-70	2.35517152650132e-72	8.44266360514954e-79
6	33410682	33410683	2.2681490387264e-75	2.2681490387264e-75	5.89288386444958e-73	9.38250022494002e-72	8.38272561080707e-72	2.38066611062746e-69
6	33410685	33410686	2.2681490387264e-75	2.2681490387264e-75	5.89288386444958e-73	9.38250022494002e-72	8.38272561080707e-72	2.38066611062746e-69
6	33679456	33679457	1.43123184900209e-29	9.35550332345783e-33	4.30051752442262e-24	1.04932101153187e-26	7.03055160003979e-30	2.68942198077599e-21
6	34985552	34985553	1.3387833507708e-52	1.08312928707182e-52	2.0923420864808e-49	1.6140321962008e-49	1.2652212788489e-49	2.49582645608356e-46
6	35745282	35745283	4.48898428146028e-45	1.89085984536828e-45	1.85209123102627e-47	4.52807961883774e-42	1.8615184896455e-42	2.07219595888617e-44
6	36489581	36489582	2.09380296375665e-36	2.09380296375665e-36	7.43105304998031e-42	1.77458853334046e-33	1.68285401022661e-33	7.31574192765234e-39
6	36489584	36489585	2.09380296375665e-36	2.09380296375665e-36	7.43105304998031e-42	1.77458853334046e-33	1.68285401022661e-33	7.31574192765234e-39
6	39290197	39290198	2.4597342969459e-12	1.46669025875101e-12	3.7790804058112e-10	1.11689524305421e-09	6.71391239430476e-10	1.46766658175489e-07
6	41533569	41533570	2.6014431627962e-17	5.65104940601445e-19	2.38210671478658e-17	1.35290947174471e-14	2.96281234863497e-16	1.22192860403898e-14
6	41754575	41754576	4.26870176893662e-08	4.26870176893662e-08	2.06201962562352e-07	1.58413806312851e-05	1.64506645017191e-05	6.62215252889078e-05
6	43418612	43418613	1.09498856763522e-74	1.7599213592065e-74	2.59597594283062e-71	4.40823821631024e-71	5.96643775501276e-71	9.36405904632581e-68
6	56362811	56362812	5.53559247765142e-25	9.56164133014028e-28	2.34288336912571e-21	3.52039478000801e-22	6.2482277453202e-25	1.36661023409469e-18
6	56472692	56472693	1.21792089480693e-65	6.13144846534323e-67	1.08278285054502e-59	2.53065440563217e-62	1.2858731129693e-63	1.82171346205521e-56
6	73951828	73951829	2.45666213916633e-68	3.02007877432421e-70	3.40837465161806e-58	5.95533205330712e-65	7.44116053984353e-67	5.39232376067376e-55
6	74351579	74351580	2.70912273214492e-64	5.19329323442251e-62	1.13310594298862e-62	5.25500342223683e-61	8.07455022878782e-59	2.16487092352529e-59
6	74351581	74351582	2.70912273214492e-64	5.19329323442251e-62	1.13310594298862e-62	5.25500342223683e-61	8.07455022878782e-59	2.16487092352529e-59
6	82912255	82912256	2.05247505477207e-11	6.2693313483826e-11	1.29853964290363e-12	9.00239917190022e-09	2.7180746342945e-08	5.71779721882565e-10
6	88311578	88311579	1.45263765796475e-62	8.18684313438756e-64	2.43439568019974e-63	2.54857646502996e-59	1.4252472051712e-60	4.85686713023142e-60
6	90045036	90045037	2.67322949588555e-72	1.29041252683322e-75	3.18460310547161e-73	8.79810559918484e-69	4.93083030052043e-72	1.34197686732281e-69
6	90348427	90348428	1.30466218668831e-66	1.16637729699712e-69	4.45029920842727e-63	2.82818772760794e-63	2.79740084348363e-66	8.6866180129238e-60
6	90402838	90402839	2.05559118730617e-08	1.60944790955536e-08	2.17860623715488e-09	7.75608098090411e-06	6.35454287463349e-06	7.97336284163535e-07
6	137147540	137147541	1.64807864110493e-20	7.58073584970624e-22	7.05742751839872e-22	9.20826670041791e-18	4.32123986028015e-19	4.13802947471177e-19
6	148711378	148711379	1.83432926261355e-26	1.83432926261355e-26	5.58592100054216e-34	1.22895427073939e-23	1.15838406751766e-23	4.55452563778925e-31
6	150063574	150063575	2.27971384422728e-87	8.58965590577715e-91	1.01892660234714e-88	8.87706647991305e-83	5.53287960046225e-86	6.56324103588727e-84
6	150346528	150346529	2.83252603898885e-14	1.20026424163849e-14	1.26638101586395e-13	1.3572435316661e-11	5.75123001812012e-12	5.78523136155972e-11
6	155732357	155732358	4.5702934290489e-85	8.51172549043728e-88	5.867494932138e-86	6.68781376735041e-81	1.91893872077987e-83	2.6456123924365e-81
6	158923014	158923015	2.65011132724745e-62	2.15652746219566e-62	2.41842211935368e-59	4.57822469991029e-59	3.42381386271756e-59	4.01907213790419e-56
6	167595370	167595371	1.14104960571223e-09	1.14104960571223e-09	4.79096563267126e-12	4.61013691638355e-07	4.68998431967552e-07	2.08313680521894e-09
7	4796718	4796719	2.15360263682488e-34	8.04915090505366e-37	1.10104961451866e-37	1.74022285613957e-31	6.53928972798623e-34	9.90929269140044e-35
7	31592752	31592753	1.00020053961605e-07	7.3890970421813e-08	2.19669154777259e-09	3.62235680248273e-05	2.81155454231245e-05	8.02932866068924e-07
7	35674853	35674854	3.35724822095868e-25	1.72850043914429e-26	5.30517620596001e-28	2.15635288047396e-22	1.09308379874767e-23	3.70288980655407e-25
7	36552789	36552790	1.68036859334855e-26	1.67878257464332e-26	8.91351321491252e-29	1.12916011350329e-23	1.06313386436608e-23	6.36931967355238e-26
7	39500262	39500263	5.04548925355748e-05	1.87310948059842e-05	4.61418689947148e-07	0.0151867542456895	0.00631219695841153	0.000143681255087251
7	43532712	43532713	2.2874762096388e-39	6.67464393170237e-43	4.33458541379399e-38	2.07526561487458e-36	6.17977459198578e-40	3.96436961659597e-35
7	44611157	44611158	2.00221824091011e-61	6.37895022576219e-62	1.08754733329904e-57	3.30690911831019e-58	9.88393128572024e-59	1.69092234397657e-54
7	72281072	72281073	1.28307069262598e-27	5.54986369970719e-32	7.11782927626602e-25	8.81901819832631e-25	4.11578074531591e-29	4.56526229852548e-22
7	75176313	75176314	1.08977980120594e-14	4.23632245443836e-16	5.16619913185346e-17	5.27225411915397e-12	2.0852927297479e-13	2.64104651378549e-14
7	87072687	87072688	1.90738318090099e-60	1.90738318090099e-60	3.09329321834009e-59	2.96560594684824e-57	2.87634021600666e-57	5.09030751495262e-56
7	87072691	87072692	1.90738318090099e-60	1.90738318090099e-60	3.09329321834009e-59	2.96560594684824e-57	2.87634021600666e-57	5.09030751495262e-56
7	97863019	97863020	2.09664587209975e-53	2.46064164239044e-55	1.7322161966696e-47	2.58295887215484e-50	3.09049050713747e-52	1.94289591434066e-44
7	100033561	100033562	1.5708899848355e-18	1.50028728615173e-18	1.08757862927368e-13	8.44223239490385e-16	7.82045127531575e-16	4.99370255487879e-11
7	100201641	100201642	1.1484143216827e-27	2.8856816852895e-28	1.02251413971935e-25	7.92538262907009e-25	1.92191088940212e-25	6.71098206696473e-23
7	100551663	100551664	1.04284734272917e-80	8.05761213320868e-83	1.22215367134769e-74	8.54931939827607e-77	6.60567437741611e-79	5.74021390973931e-71
7	100637241	100637242	0.0517084174189801	1.01398765584605e-16	0.000222710735144593	1	5.07999929008215e-14	0.0372887900117159
7	100675711	100675712	1.77703065506865e-54	4.75128944916055e-57	1.29733070877317e-50	2.26983196361436e-51	6.31953732625471e-54	1.58525023108634e-47
7	100675713	100675714	1.77703065506865e-54	4.75128944916055e-57	1.29733070877317e-50	2.26983196361436e-51	6.31953732625471e-54	1.58525023108634e-47
7	100684572	100684573	2.29222255580852e-07	1.75458094476724e-07	3.13651513140789e-07	8.15743571315052e-05	6.59823407780596e-05	9.91748048489409e-05
7	106851009	106851010	1.86982531563951e-29	3.67937080485287e-31	6.76174737165448e-33	1.36422515541205e-26	2.67150167522146e-28	5.42495472890997e-30
7	113519963	113519964	0.431746606474969	1.02572604542417e-12	0.000426549321636192	1	4.70970156618575e-10	0.0634496365997548
7	121637984	121637985	2.05382763918495e-35	3.75424458101805e-38	8.81056844782727e-38	1.70544476190611e-32	3.11169595931796e-35	7.99320651739674e-35
7	128445533	128445534	1.67663730354559e-58	1.76921532608055e-62	1.94694831330525e-54	2.46248867657193e-55	2.81882263612169e-59	2.65216122607596e-51
7	129856237	129856238	1.69186362070671e-69	8.89102397617549e-72	2.54918142385113e-70	4.33437195188245e-66	2.45944814336791e-68	8.38983985214969e-67
7	131195812	131195813	1.50102996742557e-82	3.15777679511341e-85	5.50571968620499e-78	1.69200976275604e-78	3.95505403466409e-81	4.35524643240706e-74
7	142239678	142239679	1.27529410573201e-13	1.27529410573201e-13	1.31869965775967e-15	6.01486595414041e-11	5.99604989797522e-11	6.48410517760339e-13
7	142638361	142638362	1.06036392224087e-64	3.59315599295881e-64	2.84827367792869e-65	2.10621440524649e-61	6.42908287751261e-61	6.35775575971436e-62
7	148951024	148951025	2.2591394254674e-75	4.61822282165948e-77	1.62570452544232e-67	9.38250022494002e-72	2.02167411915195e-73	4.36320708684681e-64
7	150027917	150027918	0.000611708155702448	1.51204487363413e-21	5.79309680435396e-06	0.13077995516792	8.53279661085749e-19	0.00141116520659404
7	156743123	156743124	4.16484043607367e-23	1.57779166410858e-21	7.37558772521576e-23	2.53181453833638e-20	8.8815882247804e-19	4.43413450158095e-20
7	156743125	156743126	4.16484043607367e-23	1.57779166410858e-21	7.37558772521576e-23	2.53181453833638e-20	8.8815882247804e-19	4.43413450158095e-20
8	7830641	7830642	3.21331501919954e-20	3.21331501919954e-20	8.80540230417635e-30	1.77992782426528e-17	1.74351534169908e-17	6.44528289145615e-27
8	16948074	16948075	1.95747443584652e-27	8.89769381646149e-30	1.98022444983508e-28	1.34135489483609e-24	6.19121583022496e-27	1.39948172861989e-25
8	22079348	22079349	1.00440819225307e-17	1.92760679801061e-19	4.24652112701901e-15	5.25993754970457e-15	1.02372722258586e-16	2.04128640780915e-12
8	25216495	25216496	1.26563100322584e-88	4.64968138355774e-90	2.84176529197231e-85	8.15234514196441e-84	2.32945420897389e-85	9.85640059840978e-81
8	25216496	25216497	2.04986302991055e-34	2.75366360205175e-39	8.40696004294493e-33	1.65936964299005e-31	2.34265592928287e-36	6.70909634450189e-30
8	53084798	53084799	2.65704257297718e-23	8.993145434186e-25	3.59756593045679e-25	1.62556566737775e-20	5.45753206494809e-22	2.31400470054416e-22
8	74005165	74005166	2.85526935308553e-34	2.85526935308553e-34	2.74729534587961e-29	2.29486802927058e-31	2.22737191076262e-31	1.98996188639082e-26
8	101717194	101717195	5.85809165947734e-12	2.43608300659621e-12	1.10886019324851e-13	2.62561880975817e-09	1.10615586615628e-09	5.08623905508037e-11
8	101727800	101727801	2.55876306658816e-11	2.68602779136121e-10	8.75908774683564e-13	1.1190381720496e-08	1.13506197650443e-07	3.8833936592271e-10
8	101730035	101730036	3.72285405568757e-35	3.72285405568757e-35	6.55307085883679e-37	3.06315480607871e-32	2.93463082820129e-32	5.78225788405772e-34
8	121267561	121267562	2.34469505895502e-18	1.13544633968964e-11	5.96025938725908e-16	1.25410034308115e-15	5.05394675658125e-09	2.95647880737009e-13
8	125076604	125076605	1.56967596642118e-82	2.09551776204891e-83	5.03651302002162e-77	1.72623391592084e-78	1.85265547114416e-79	3.38944547035315e-73
8	143694747	143694748	1.24504161275023e-24	1.24504161275023e-24	1.74376136322217e-31	7.85147619437468e-22	7.51513451001057e-22	1.34172319513197e-28
8	145095680	145095681	1	5.28494284061517e-20	0.000496200363260771	1	2.83683777646845e-17	0.0714346329475539
8	145095683	145095684	1	5.28494284061517e-20	0.000496200363260771	1	2.83683777646845e-17	0.0714346329475539
8	145095686	145095687	1	5.28494284061517e-20	0.000496200363260771	1	2.83683777646845e-17	0.0714346329475539
8	145608402	145608403	1.06838079239617e-07	2.38102984779671e-09	2.40614144837591e-07	3.85688887610798e-05	9.67197919966308e-07	7.67264735560509e-05
8	145740754	145740755	1.52983672959857e-24	1.05353968044852e-28	1.0040844893021e-20	9.60714028577839e-22	7.06895338000706e-26	5.73808197255883e-18
8	145748752	145748753	1.57165357109989e-06	6.91901831774327e-07	7.24994729831538e-08	0.000532417425720468	0.000250380170653468	2.41786278637523e-05
9	16966	16967	3.13552597914248e-08	3.13552597914248e-08	5.12391952873514e-10	1.17132287929867e-05	1.21878165113232e-05	1.97127939255117e-07
9	3395552	3395553	1.17040356166399e-25	3.44485316570597e-27	2.27453325372042e-25	7.65931455920699e-23	2.21577771532762e-24	1.46929960224894e-22
9	6007680	6007681	2.4164953913927e-47	1.99012984109001e-50	6.86742011858381e-41	2.54574966474586e-44	2.18862344985024e-47	6.60228498833392e-38
9	20414342	20414343	1.34794255273756e-05	1.34794255273756e-05	0.000142624620701829	0.00421482566873437	0.00456695822486349	0.0254769316941998
9	21227949	21227950	4.85007549596051e-10	2.08834996334928e-11	6.47514967514966e-11	1.99349598049236e-07	9.19553105492624e-09	2.65177081060605e-08
9	35740253	35740254	1.57429846433182e-56	3.75246660360159e-58	8.78133055393393e-56	2.15756886771419e-53	5.25453703198053e-55	1.26905143508171e-52
9	35906549	35906550	1.66886802683594e-15	1.66886802683594e-15	1.05432133334073e-13	8.2599441407699e-13	8.12614374972071e-13	4.85583359503577e-11
9	43876135	43876136	2.71059272344762e-07	2.71059272344762e-07	7.2719268632673e-06	9.60084277182614e-05	0.000100840535053916	0.00175810236952235
9	66553698	66553699	0.000152058533841048	9.54155882428365e-21	2.08790778355015e-09	0.0424270597148463	5.26587770251864e-18	7.64762797927114e-07
9	66553727	66553728	0.000213075619838885	4.9682494920514e-05	7.86722615374989e-08	0.0576676503337421	0.0163038494775803	2.61021133343837e-05
9	84199151	84199152	6.26541986676328e-77	4.22211556319709e-79	9.95862585034598e-78	3.00535527657925e-73	2.11524705848514e-75	7.48379114256675e-74
9	85615925	85615926	2.9394084417299e-10	3.37308239900365e-11	9.43241967550507e-09	1.22265561855804e-07	1.47660120595529e-08	3.32526349081119e-06
9	88248203	88248204	1.65489251010741e-32	5.39730514504526e-33	9.61407483573694e-36	1.29996419609732e-29	4.07639381702662e-30	8.40100590098825e-33
9	88248205	88248206	0.000404174153427202	2.62955863303859e-05	6.11578312030496e-07	0.09963876247198	0.00879562003506431	0.000188615854888076
9	88938333	88938334	1.70614986636534e-10	5.63977793863885e-07	1.56586211951937e-10	7.20309954770662e-08	0.000205572869368366	6.20418513757862e-08
9	95738798	95738799	1.80782105900191e-37	1.41117643669266e-41	1.566273611915e-34	1.57361749180801e-34	1.26498921882637e-38	1.29820185238454e-31
9	98231345	98231346	2.83914102062293e-30	7.91703400762326e-32	4.42263720498157e-31	2.12649304354109e-27	5.85202494229389e-29	3.32910877673749e-28
9	100970977	100970978	1.75442156969691e-26	5.3632361067536e-28	7.34442495681862e-29	1.17716726908534e-23	3.53544680976967e-25	5.26478505891068e-26
9	101597548	101597549	1.88344531952636e-74	1.46789755946245e-74	5.06549891862659e-75	7.38462878658434e-71	5.01412677483866e-71	2.537775559907e-71
9	103204371	103204372	2.69529055297382e-20	4.12960020189089e-23	2.70856499580772e-18	1.50080783455471e-17	2.42133657195213e-20	1.42838946977161e-15
9	107361177	107361178	4.61005770142292e-07	2.79145555331607e-07	2.37810121131194e-06	0.000161260104512621	0.000103677740428447	0.000685594110915649
9	113197627	113197628	1.38945619750823e-32	2.85811716900783e-37	1.04701760861543e-27	1.09527285535503e-29	2.33461055196639e-34	7.24068881290548e-25
9	115166386	115166387	3.08949192796737e-86	3.64449317752874e-89	4.7630320281676e-82	6.63347754227139e-82	1.49388769299588e-84	7.40557862164336e-78
9	115652926	115652927	1.83562389425327e-41	1.23656118233558e-43	3.45934141474886e-35	1.7424630832664e-38	1.16400163087022e-40	2.93194140699315e-32
9	117110114	117110115	1.49864779126471e-09	1.17944744955128e-09	5.05096578594078e-10	6.03330177273856e-07	4.8433934323363e-07	1.94487200351853e-07
9	119188328	119188329	1.8939598771387e-40	1.26931678461372e-44	1.37250560535085e-35	1.75353850283922e-37	1.22553758664847e-41	1.18539049310051e-32
9	121929866	121929867	6.04210158496005e-65	1.03296419591055e-64	2.42449455083565e-59	1.21081835997662e-61	1.91669269624155e-61	4.01907213790419e-56
9	124535319	124535320	1.72511276833326e-53	7.26893682797952e-54	7.95890686586941e-47	2.13107197658106e-50	8.78689740798437e-51	8.79562596439327e-44
9	125289084	125289085	1.59804380062193e-61	1.69648149572334e-62	4.68522306369113e-61	2.66869171627342e-58	2.7125235143659e-59	8.25208704240971e-58
9	127738444	127738445	2.24961517507627e-63	2.14480966185007e-64	5.57113885945467e-58	4.14014585769659e-60	3.89951476959905e-61	8.72217886720866e-55
9	129854158	129854159	2.69798500506269e-41	9.07979406466654e-45	2.43578467057608e-42	2.5503198173747e-38	8.84236627472935e-42	2.42445531450344e-39
9	134357907	134357908	3.24063604006969e-80	6.50845607845002e-81	7.03011128209107e-76	2.35674210647604e-76	3.81119128127346e-77	3.96228495789486e-72
9	134357908	134357909	3.24063604006969e-80	6.50845607845002e-81	7.03011128209107e-76	2.35674210647604e-76	3.81119128127346e-77	3.96228495789486e-72
9	140332474	140332475	1.45416869309841e-74	9.70537423205375e-77	9.1583951040689e-67	5.75153056611598e-71	4.16770028915563e-73	2.28146753793311e-63
9	140611092	140611093	1.96579655704784e-35	2.0313582448035e-40	2.92658660949547e-32	1.63535776198703e-32	1.78542926525182e-37	2.30695352467699e-29
10	7262381	7262382	2.10724940453827e-82	4.92862724597386e-85	1.53428999881572e-79	2.26224763276303e-78	5.55570881204723e-81	1.47191621369365e-75
10	12204212	12204213	1.29758944821958e-73	1.30928855675934e-75	7.71260526805943e-75	4.75669917948025e-70	4.96091634641083e-72	3.77995622514252e-71
10	12291651	12291652	1.23837536860101e-11	9.05350762566713e-12	4.29832794503399e-12	5.46354975611169e-09	4.0457514508027e-09	1.87254684262822e-09
10	24816989	24816990	2.46704519849467e-77	1.3220315155969e-77	1.74967328712315e-77	1.29345745428472e-73	6.08259955267381e-74	1.25224672611241e-73
10	27702922	27702923	1.91263882053308e-71	2.80141895311124e-72	1.94279439739064e-62	5.67365431385936e-68	8.04547895557444e-69	3.68064031185991e-59
10	28879733	28879734	1.24349893854965e-42	2.03664083508756e-43	8.2368181981309e-38	1.20577412236445e-39	1.90916236186099e-40	7.50287609658553e-35
10	31138895	31138896	2.4648446357549e-66	1.98596828094576e-67	4.14766951807708e-61	5.28242542555989e-63	4.2844937612463e-64	7.36281555911153e-58
10	37438724	37438725	0.000849724120946742	8.42230428090935e-05	0.00032319806531887	0.172040708606214	0.027281307788305	0.0505647971081961
10	49219099	49219100	9.25333597073392e-06	1.34803138771425e-05	0.000109561563361017	0.00293408186768786	0.00456695822486349	0.0203043740191283
10	52751335	52751336	1.23190827387458e-22	2.04162671084658e-23	2.31705717075542e-19	7.38642044324642e-20	1.20649435456585e-20	1.26024711567361e-16
10	55566506	55566507	2.07653335940862e-79	4.87974043158538e-81	5.12383998608419e-74	1.30040882781088e-75	3.05589000335948e-77	2.287429289946e-70
10	70925852	70925853	1.79689111453723e-63	1.32042222631896e-65	4.50696046210051e-66	3.36184906766405e-60	2.55523235575809e-62	1.06955627559889e-62
10	75865094	75865095	2.33014279186052e-55	1.40203180595367e-56	9.66265149023572e-48	3.09924800545831e-52	1.85386019672102e-53	1.10579236507281e-44
10	81192467	81192468	1.49882975858514e-10	2.91356497161612e-15	3.44179362794083e-11	6.3456511393214e-08	1.40653752756628e-12	1.42636089548081e-08
10	88992704	88992705	2.12233622773613e-09	1.3018973009182e-09	8.79615212630214e-11	8.44613017416264e-07	5.34136833214659e-07	3.57308416277905e-08
10	89501019	89501020	2.50956307248508e-50	2.0799081013225e-51	1.41969853377302e-50	2.87194015848227e-47	2.35041604894638e-48	1.73008684050951e-47
10	93870838	93870839	1.28091936024249e-38	2.43517595148755e-40	1.31565343535355e-37	1.13916681084382e-35	2.136194144541e-37	1.1817110048344e-34
10	93870840	93870841	2.08587808000001e-30	2.0131203393249e-33	8.77412212694607e-33	1.56751304187574e-27	1.53587456710528e-30	6.98973542082172e-30
10	101645477	101645478	2.7394314112033e-33	4.0816404743139e-34	5.55508795895453e-31	2.19005398455973e-30	3.17307434204279e-31	4.16763772891329e-28
10	102748035	102748036	3.45948841826506e-33	3.5087144844233e-36	6.44609032857239e-37	2.7510742705058e-30	2.80506170217212e-33	5.69901373827645e-34
10	118728195	118728196	1.59338929093164e-12	5.2048505688159e-14	4.21694812020672e-12	7.30872917147548e-10	2.47034809213169e-11	1.83887078217057e-09
10	126311909	126311910	1.46421299033286e-44	5.62422288580609e-48	7.55453412222861e-42	1.46386560498926e-41	5.76346074920401e-45	7.42110360342925e-39
10	126655182	126655183	2.57939371538034e-58	8.07456816925723e-63	5.45739743261868e-55	3.76385297899349e-55	1.30493414535516e-59	7.47933829965269e-52
10	133962932	133962933	2.99381886129054e-19	2.99381886129054e-19	3.25034175147611e-22	1.63227565637712e-16	1.58438024392474e-16	1.92078157712755e-19
11	489671	489672	2.58588290678114e-30	2.43978864703215e-31	2.27014683478393e-32	1.94002745671759e-27	1.78007058645027e-28	1.79263277894261e-29
11	609460	609461	6.58054164103182e-22	1.14471134698438e-22	3.6312038303852e-15	3.86847478767896e-19	6.63422022333969e-20	1.75110629806831e-12
11	624681	624682	2.15487231586317e-16	7.91992905391888e-18	5.59565647250773e-14	1.10035882572649e-13	4.07188206489013e-15	2.60107457098807e-11
11	702982	702983	1.56587857384558e-34	5.287746865771e-39	1.7887461545185e-31	1.26986274783625e-31	4.4648090778054e-36	1.37399168628503e-28
11	1017238	1017239	3.07497675719773e-05	0.000100061304875237	1.61696759351811e-06	0.00939353316384252	0.0322494224010795	0.000474661047619897
11	1017239	1017240	4.00876057511671e-06	1.47298756416457e-05	2.32007435247979e-07	0.00130885016799138	0.00497497963871802	7.41392831334281e-05
11	1017868	1017869	1.17631968620768e-64	1.17631968620768e-64	6.03116810539701e-60	2.31613236800541e-61	2.15607444013512e-61	1.03008010626772e-56
11	1017869	1017870	1.17631968620768e-64	1.17631968620768e-64	6.03116810539701e-60	2.31613236800541e-61	2.15607444013512e-61	1.03008010626772e-56
11	1017882	1017883	1.01873892969399e-38	1.01873892969399e-38	9.18320763331717e-38	9.09588618270321e-36	8.55385944555889e-36	8.31454626387405e-35
11	1017891	1017892	1.07136058989075e-10	1.07136058989075e-10	1.2053228390035e-08	4.57885299011953e-08	4.59627964279362e-08	4.22606244826443e-06
11	1017892	1017893	1.07136058989075e-10	1.07136058989075e-10	1.2053228390035e-08	4.57885299011953e-08	4.59627964279362e-08	4.22606244826443e-06
11	1019370	1019371	1.56677142619573e-56	4.10616477080131e-58	1.00040406622808e-53	2.15379959960875e-53	5.71432392592875e-55	1.33850204935839e-50
11	1019421	1019422	4.21446053796829e-79	3.50984160855128e-82	1.09771324705369e-76	2.50035625703439e-75	2.63760502067419e-78	6.97114393103915e-73
11	1092553	1092554	6.33946392706693e-11	6.33946392706693e-11	7.38915610963757e-08	2.73271501765487e-08	2.74584045001632e-08	2.45701973874839e-05
11	1092556	1092557	1.00074141776645e-10	1.00074141776645e-10	9.20993729216974e-08	4.2892328905035e-08	4.30149952412744e-08	3.04004118263418e-05
11	1092800	1092801	1.04998794466857e-09	1.04998794466857e-09	1.11689522333005e-07	4.24984034412429e-07	4.32358186607713e-07	3.66788228647455e-05
11	1092817	1092818	2.04212335573707e-15	2.04212335573707e-15	2.64795085622456e-13	1.00412118455655e-12	9.90085081976725e-13	1.19274975566e-10
11	1651087	1651088	1.06781747164378e-25	1.06781747164378e-25	5.44219407911546e-26	6.9981311517715e-23	6.62271558792131e-23	3.6139134240274e-23
11	1651612	1651613	1.59524555923632e-11	1.59524555923632e-11	1.49001080178498e-11	7.02426812442131e-09	7.07261608594633e-09	6.24963200417893e-09
11	3050629	3050630	1.03396445989687e-84	4.01278988379973e-87	9.68128634597233e-86	1.37119805063612e-80	6.70125507065226e-83	3.63768687032875e-81
11	18548355	18548356	1.58590815627533e-22	3.28394249172834e-26	6.84998037683073e-19	9.44616758662421e-20	2.05939733229884e-23	3.66382942117478e-16
11	46884192	46884193	1.40394858147383e-10	1.10537254553486e-15	1.92737169406288e-11	5.9551325281889e-08	5.41744286058532e-13	8.0541094091853e-09
11	47356643	47356644	1.11599110142073e-21	9.54705245898988e-25	2.82390346127564e-19	6.52649255114004e-19	5.77811963005547e-22	1.52671259396278e-16
11	47814462	47814463	3.30291416031254e-66	2.24330352051515e-67	1.84548990799285e-66	6.99183509148264e-63	4.81661835369351e-64	4.4737552746485e-63
11	55110825	55110826	1.35930681486485e-15	7.43964729552308e-20	8.04195928863592e-17	6.77988858047408e-13	3.96980460120744e-17	4.09262206493331e-14
11	56143448	56143449	1.9639117712573e-40	3.46663030467232e-43	8.3220985103696e-37	1.81457801286377e-37	3.2295027643897e-40	7.32885930397672e-34
11	56143698	56143699	1.84571791530529e-23	1.84571791530529e-23	1.47289765632071e-19	1.1322738612051e-20	1.09358907751084e-20	8.09901515794407e-17
11	57080669	57080670	3.55823233700974e-18	5.54982660135873e-19	4.59338264899883e-17	1.88973151134433e-15	2.91312918017048e-16	2.35087864103863e-14
11	57147016	57147017	2.63572102886281e-27	2.63572102886281e-27	7.43674592562628e-30	1.80064873010157e-24	1.7001833503105e-24	5.45231980592424e-27
11	57995520	57995521	7.07215052448031e-21	1.13151062858286e-21	5.06572733897162e-23	3.97108738036675e-18	6.40942489765844e-19	3.06590737859185e-20
11	61161356	61161357	1.01992263156888e-12	1.01992263156888e-12	8.48020073056607e-18	4.70220833451929e-10	4.68782849251771e-10	4.40514187558425e-15
11	61563362	61563363	1.2520894577593e-06	2.6943425252975e-08	1.07051043294502e-05	0.000426725904669285	1.05000880229816e-05	0.00250966096247543
11	62491768	62491769	1.08423775384673e-13	2.68307950755023e-06	5.48290161909807e-13	5.12985533625618e-11	0.000945142006560817	2.45015060430127e-10
11	62601936	62601937	1.46028721453316e-56	6.48249840952464e-60	9.2605422726427e-50	2.02594856314615e-53	9.58332182087145e-57	1.11347031651698e-46
11	64001584	64001585	1.01201324870062e-23	2.21331538573617e-27	4.46803820358648e-21	6.23373893096132e-21	1.42975417510135e-24	2.57952259888568e-18
11	64898263	64898264	1.76540761608909e-09	2.28811502874134e-09	5.07342397037966e-09	7.06936000214261e-07	9.31132716294467e-07	1.82276601934374e-06
11	65654997	65654998	3.12028828024467e-53	4.72533096621583e-54	5.05581562635722e-49	3.82314169441402e-50	5.72746950362891e-51	5.98328576171939e-46
11	66472273	66472274	0.239958068491911	7.4467053458237e-05	0.000344045508062571	1	0.0241558799531977	0.0532353161519756
11	66625223	66625224	0.176858819498901	3.74674396019177e-05	1.20057274637833e-05	1	0.0124036756567015	0.00275907159700695
11	68216428	68216429	1.27147863251304e-27	2.94870157862283e-28	7.92064460638665e-24	8.75268419923209e-25	1.96098657948375e-25	4.9057186930048e-21
11	73768532	73768533	1.46133975268333e-49	1.76200043987248e-49	1.4571032994733e-47	1.63500710944577e-46	1.88711084165183e-46	1.65490598994815e-44
11	95825373	95825374	1.96384432877968e-11	1.96384432877968e-11	2.79647730383795e-10	8.62204148915731e-09	8.67270970554805e-09	1.09264474953155e-07
11	100820658	100820659	1.48645957493642e-08	7.01161936794168e-09	1.3866033022325e-09	5.65598495461441e-06	2.79777884218525e-06	5.24945191228815e-07
11	101786027	101786028	3.36892098623279e-36	3.88892861860199e-39	4.79042821916264e-38	2.84461215401772e-33	3.2960351346378e-36	4.37241002231356e-35
11	108114748	108114749	1.24525757034897e-71	7.99497834968411e-70	1.22830241292264e-70	3.8195776984174e-68	1.94858366109412e-66	4.19570424143885e-67
11	108114751	108114752	1.24525757034897e-71	7.99497834968411e-70	1.22830241292264e-70	3.8195776984174e-68	1.94858366109412e-66	4.19570424143885e-67
11	123810762	123810763	3.82681291831609e-54	5.0259929665574e-56	1.12107211822023e-50	4.81978535524664e-51	6.4197876676203e-53	1.38110265191441e-47
11	124013265	124013266	1.27554273987039e-21	8.79244090836655e-26	1.18895559821914e-19	7.42107474333393e-19	5.46820697723603e-23	6.55368895535236e-17
11	126146289	126146290	1.83981975564294e-10	1.83981975564294e-10	3.58716565186407e-07	7.7456755283017e-08	7.81867906768249e-08	0.000113344630852554
11	126146290	126146291	7.05189247725174e-23	7.01704692475936e-27	7.65667398450254e-26	4.24519219592185e-20	4.48785438162485e-24	5.05467160013807e-23
12	248368	248369	3.04534332866407e-10	3.04534332866407e-10	5.57105307923631e-06	1.26555206404731e-07	1.2856966193739e-07	0.00136148988404125
12	420069	420070	1.4041794310457e-75	3.44376873356659e-79	4.72392076407714e-68	6.08783342502393e-72	1.76451274498186e-75	1.32297068638325e-64
12	9254234	9254235	1.32611454386572e-25	1.1037462504426e-30	3.19457678013456e-23	8.66573572503255e-23	7.88702786213653e-28	1.95177819529162e-20
12	11461519	11461520	1.00857712968421e-08	1.08505419562711e-10	5.97149636142749e-07	3.88352150072334e-06	4.64618557862198e-08	0.000184418212937885
12	27869254	27869255	1.57527774677406e-48	2.62741068659417e-53	1.38167460516798e-45	1.71981043359854e-45	3.10125938929452e-50	1.46241175527701e-42
12	40013039	40013040	1.07429600968007e-75	1.30493483670091e-76	7.69863723455612e-77	4.74894657541839e-72	5.49893442359424e-73	5.01473155080332e-73
12	52863043	52863044	1.48666773434748e-65	4.36091846067921e-68	2.56024451185685e-65	3.07489942542724e-62	9.63876278181878e-65	5.77198164342335e-62
12	88553929	88553930	3.44337679680094e-63	5.05046676940885e-63	3.00802006130761e-57	6.23531925317255e-60	8.31102231043454e-60	4.55132613927239e-54
12	88553930	88553931	1.17523379581324e-65	3.50787401793508e-65	2.20500280202574e-66	2.45326246247972e-62	6.67373771969959e-62	5.28840600220102e-63
12	94658971	94658972	1.0554450666986e-66	6.67862808415898e-69	3.42152307066106e-67	2.29899899738614e-63	1.53640135344423e-65	8.6670831567392e-64
12	105150769	105150770	3.42642820026115e-26	4.33296012419881e-28	7.31969652500257e-29	2.28205685450569e-23	2.86047055531534e-25	5.25541389370698e-26
12	109017649	109017650	5.3587207982895e-05	5.3587207982895e-05	1.42663946522648e-06	0.0160119926898817	0.0175214626316399	0.000421534566444537
12	110232152	110232153	4.17177681666624e-61	1.83141750726924e-61	2.30236671886503e-57	6.7420249612799e-58	2.80368123050884e-58	3.51905436260749e-54
12	114352869	114352870	2.31374337857489e-73	3.22258845507296e-75	3.42759036727373e-74	8.34600554556614e-70	1.17239312642516e-71	1.54547650347115e-70
12	122812692	122812693	2.25659505044089e-52	2.25659505044089e-52	1.04811776118777e-63	2.69889366599057e-49	2.60225808715715e-49	2.14813164406926e-60
12	122812696	122812697	2.25659505044089e-52	2.25659505044089e-52	1.04811776118777e-63	2.69889366599057e-49	2.60225808715715e-49	2.14813164406926e-60
12	122812698	122812699	4.05413016503249e-17	4.85549601445697e-15	1.36566555181763e-34	2.09871287313662e-14	2.3390055175711e-12	1.13401296069191e-31
12	124824720	124824721	4.98654467131871e-13	1.48444047441741e-13	1.80164341035035e-11	2.31554900770845e-10	6.96486804195098e-11	7.54269639947168e-09
12	126068414	126068415	1.3684803155553e-48	2.19929056446449e-53	5.71298986851554e-46	1.49766552165455e-45	2.60959136969234e-50	6.11863928927453e-43
12	133434071	133434072	2.69404971210751e-32	1.78586723099791e-32	6.4346690109322e-35	2.10890305007169e-29	1.33759972323312e-29	5.40288121852188e-32
13	25671014	25671015	2.59726548964009e-06	4.48535745981351e-19	2.83984062302087e-08	0.000862362907525986	2.36263584243889e-16	9.74478126359018e-06
13	25671096	25671097	1.68820356432232e-06	1.68820356432232e-06	1.45356791729963e-08	0.000571042137830446	0.000603168914206009	5.06494280475257e-06
13	25671606	25671607	2.78702062532325e-29	2.78702062532325e-29	7.40840600719249e-32	2.01385911989403e-26	1.90113175614807e-26	5.74939485335808e-29
13	25671607	25671608	2.78702062532325e-29	2.78702062532325e-29	7.40840600719249e-32	2.01385911989403e-26	1.90113175614807e-26	5.74939485335808e-29
13	25671666	25671667	3.1695109504867e-44	3.1695109504867e-44	4.76658354261384e-46	3.14782004625066e-41	3.02777606143602e-41	5.11718846018996e-43
13	25671785	25671786	2.32205554518663e-19	2.32205554518663e-19	1.31544998469949e-19	1.26908920113435e-16	1.23031561802096e-16	7.24209023139325e-17
13	42734177	42734178	3.9336312014544e-32	3.29891766037876e-34	1.25967667212604e-35	3.06859303342107e-29	2.56901361077921e-31	1.09226806485563e-32
13	45523878	45523879	1.65149217517677e-54	1.65149217517677e-54	8.1654926627887e-48	2.12756074669137e-51	2.02349527538581e-51	9.36835491909106e-45
13	46946427	46946428	1.56970774760828e-47	8.42868764127616e-48	9.10336259293046e-43	1.66534173045257e-44	8.61776928942842e-45	9.16214836967454e-40
13	50466704	50466705	0.000716391105891886	0.000122155191225341	3.8735585436676e-05	0.148376543366518	0.0390630642816792	0.00805980817918743
13	73349451	73349452	6.81785578712581e-24	8.96680734801279e-14	4.84074471726415e-23	4.2285054324959e-21	4.22915341586562e-11	2.93367998360401e-20
13	73349454	73349455	1.39931835378088e-26	4.66485108948689e-31	8.83368138774662e-26	9.44525225286411e-24	3.35462312965233e-28	5.82316535375035e-23
13	78167683	78167684	1.32436602016529e-40	3.13532820338415e-42	6.37990892684286e-39	1.23632995430722e-37	2.8559546254717e-39	5.91904583487851e-36
13	79175809	79175810	4.50024152858156e-22	8.31575798285311e-23	2.680731003394e-24	2.65592592087268e-19	4.83808653440334e-20	1.68816039708566e-21
13	79979904	79979905	2.37787749434874e-31	8.65469814934531e-32	1.38532003551984e-25	1.82341550520304e-28	6.37637714485744e-29	8.98749793921795e-23
13	94197623	94197624	6.15628511074438e-83	3.63420007818687e-84	7.92478895105069e-81	7.50223206064558e-79	3.72417130875889e-80	9.65738341758405e-77
13	96086201	96086202	1.31432147786786e-27	9.3083926375824e-29	1.0789467718034e-25	9.0200662727591e-25	6.27367575715611e-26	7.06080619417635e-23
13	98652833	98652834	5.73651889812778e-58	1.84128671516909e-61	1.41393477536896e-61	8.26375787710393e-55	2.80480841507681e-58	2.58110644805845e-58
13	98652834	98652835	2.13645864203124e-46	2.13645864203124e-46	5.3903449936441e-48	2.21451550915262e-43	2.1406983255142e-43	6.21603280107204e-45
13	98652837	98652838	1.62307357645156e-25	1.62307357645156e-25	2.40582068019815e-22	1.05756143657077e-22	1.00526444245463e-22	1.43298243587396e-19
14	20020070	20020071	2.05336759212541e-08	2.05336759212541e-08	1.88147837951781e-08	7.75417984686937e-06	8.06488740170908e-06	6.52573408443018e-06
14	23235814	23235815	2.95973016289904e-13	6.2955673778781e-08	2.27078188249815e-13	1.38292395061144e-10	2.40154590669508e-05	1.02696053695611e-10
14	24841679	24841680	3.0179369154132e-80	1.04317846340941e-83	4.85777953675305e-75	2.28583058782948e-76	9.79920556045956e-80	2.4890213507559e-71
14	39583532	39583533	2.81087865708873e-34	1.40200688364836e-35	4.12293950433924e-31	2.26727282706746e-31	1.11491197493626e-32	3.11913517102354e-28
14	39601189	39601190	1.00201457290867e-46	1.00201457290867e-46	3.27882597620584e-46	1.04101695120394e-43	1.01074129043067e-43	3.54532297575391e-43
14	39601191	39601192	1.00201457290867e-46	1.00201457290867e-46	3.27882597620584e-46	1.04101695120394e-43	1.01074129043067e-43	3.54532297575391e-43
14	39722439	39722440	2.45741195633487e-26	8.39908697667885e-27	4.25310403402676e-24	1.64152570255955e-23	5.34899650307296e-24	2.66346505168671e-21
14	51716457	51716458	1.11474421769476e-35	1.14103373683046e-39	2.42798549583608e-31	9.30796971387117e-33	9.78106700951895e-37	1.84925956786152e-28
14	51716460	51716461	1.11474421769476e-35	1.14103373683046e-39	2.42798549583608e-31	9.30796971387117e-33	9.78106700951895e-37	1.84925956786152e-28
14	63468076	63468077	3.96230771386492e-26	5.43552393027075e-30	9.25656184521422e-26	2.63506904428864e-23	3.81750730761927e-27	6.09302035047325e-23
14	64443403	64443404	3.12206482900916e-78	8.77598296320332e-79	2.02673542172827e-71	1.75964647118303e-74	4.30111878937786e-75	7.36968398797843e-68
14	65253231	65253232	1.99359475338122e-08	1.99359475338122e-08	2.0297417694962e-06	7.53476881086604e-06	7.83694785646311e-06	0.000589688373500934
14	74188132	74188133	1.33844606904258e-14	1.33844606904258e-14	3.33181005870289e-17	6.4338588849554e-12	6.39296571407644e-12	1.70714753727128e-14
14	81609722	81609723	0.000160664041119541	5.01541329500042e-05	2.51829604507928e-07	0.0444704060727521	0.0164466527041645	8.01328199473488e-05
14	93650461	93650462	5.1209824642673e-08	2.67637341256809e-07	2.24759424820387e-09	1.89418797888505e-05	9.96497140473215e-05	8.18598152952656e-07
14	94521527	94521528	2.94045453228444e-38	1.37940503670061e-42	3.75133659144856e-33	2.58951243247134e-35	1.26672927741965e-39	3.03127492782798e-30
14	102891430	102891431	5.01744957093483e-17	4.49585612128315e-08	3.82803721829536e-16	2.58848156680494e-14	1.73112728786825e-05	1.90511609875149e-13
14	105394193	105394194	1.82102073105571e-21	1.93662663156734e-23	9.49940477393294e-20	1.05402503271874e-18	1.14594670838227e-20	5.24903813325116e-17
14	106330473	106330474	1.84022900811915e-09	1.84022900811915e-09	2.07848846786957e-20	7.35590760778252e-07	7.50901699690378e-07	1.17883761099763e-17
15	23318585	23318586	3.66661491879848e-06	2.34362084446594e-06	0.00036914724362327	0.0012014905527484	0.000830756472817438	0.0564223417352634
15	30433104	30433105	0.00185610681181824	5.82811534580974e-06	1.33445155884938e-05	0.355827197577025	0.00201214120414869	0.00305273904984411
15	33261340	33261341	1.04627981569931e-40	3.22682450184315e-45	2.34134064505848e-35	9.78755694896492e-38	3.16294039154253e-42	1.98812449618146e-32
15	33261342	33261343	1.04627981569931e-40	3.22682450184315e-45	2.34134064505848e-35	9.78755694896492e-38	3.16294039154253e-42	1.98812449618146e-32
15	34130167	34130168	1.66800207044815e-31	3.39159224214275e-35	1.20165344585658e-28	1.28343081493273e-28	2.68288631725697e-32	8.55951227745041e-26
15	38776835	38776836	1.07223109257956e-08	3.17262338498273e-09	2.9058154914471e-08	4.12158136424958e-06	1.28297190665921e-06	9.96358832231983e-06
15	42172428	42172429	1.51456603039054e-13	6.67659377066126e-17	4.67070841013184e-10	7.12846786159584e-11	3.36360826260868e-14	1.80307339654929e-07
15	48559860	48559861	2.29225945733254e-59	3.28884196817571e-64	4.00471911488706e-55	3.43376658968452e-56	5.90803116158028e-61	5.55599943344237e-52
15	52534372	52534373	1.16589604458558e-68	2.1412801121076e-70	3.80889489198914e-67	2.8884305781941e-65	5.30488029444248e-67	9.59443600298134e-64
15	52901278	52901279	1.24327392904202e-29	1.84801682147454e-31	5.07849784718675e-29	9.14491862459288e-27	1.35489081087011e-28	3.65208792633425e-26
15	65342370	65342371	1.33230705563251e-24	2.8260846780023e-25	1.66402023042743e-25	8.3900548217222e-22	1.73605149689168e-22	1.07801016344557e-22
15	65685771	65685772	3.06384921044476e-25	2.37779300462179e-26	8.04279323102779e-28	1.97352594577867e-22	1.49738857714097e-23	5.58773369540495e-25
15	74219659	74219660	3.8520375810676e-06	3.8520375810676e-06	7.48582860879568e-05	0.00126133390053763	0.00134431639399405	0.0144862992227713
15	76496334	76496335	1.59764209113754e-15	1.59764209113754e-15	6.32159064905443e-15	7.91610588350856e-13	7.78773659891112e-13	3.03229890694053e-12
15	77472092	77472093	1.96220621197741e-86	1.71740420881909e-87	2.37739351670917e-80	4.65655287124805e-82	3.51984334512303e-83	2.49290719751058e-76
15	78825672	78825673	1.24247622061725e-39	9.93560207476615e-46	1.91402183253674e-34	1.13405633713112e-36	9.82432768924898e-43	1.57773134577329e-31
15	86287030	86287031	1.71259525283815e-30	5.50955798651956e-31	9.10527733347183e-29	1.29346266555771e-27	3.95576612932446e-28	6.496053501141e-26
15	89398824	89398825	4.97830939760338e-09	4.97830939760338e-09	1.22160396939465e-08	1.94851116251179e-06	1.99705058648895e-06	4.27981879232527e-06
15	90169199	90169200	1.27889763064526e-31	4.54671920633395e-34	1.14403454437094e-32	9.85719639956467e-29	3.52854365421951e-31	9.06567957495688e-30
15	90293391	90293392	1.99898569840286e-75	1.23490760751904e-74	8.55850203791459e-73	8.50310055198076e-72	4.25046714409987e-71	3.35562492120124e-69
15	100514621	100514622	1.57419299883321e-26	6.87317785686302e-27	1.09085726992653e-21	1.05939194600433e-23	4.40208491962292e-24	6.37950592748357e-19
16	735055	735056	4.94397255410817e-06	2.02416291961313e-07	9.41196846394346e-08	0.00160258994740438	7.58040607402926e-05	3.10218618173455e-05
16	1279573	1279574	2.81271132155953e-06	2.81271132155953e-06	7.62320376932278e-05	0.000931154071888356	0.000989260410227723	0.0147016647440601
16	1279583	1279584	2.70332965756818e-06	2.70332965756818e-06	7.31367483693797e-05	0.000896259131830801	0.00095153194323957	0.0141835904871031
16	1394682	1394683	3.15600322550158e-85	4.6809530961398e-86	3.71354879578443e-77	5.47315293213878e-81	6.39578480114474e-82	2.53698963208732e-73
16	1825854	1825855	2.75753780403666e-25	2.75753780403666e-25	1.15292491012335e-24	1.77876179266882e-22	1.69625442438677e-22	7.31147357946902e-22
16	3779776	3779777	4.88640336192271e-57	4.88640336192271e-57	5.71410905280704e-57	6.9067243607129e-54	6.48013256196299e-54	8.58817257715775e-54
16	15457627	15457628	3.17205647754454e-07	3.17205647754454e-07	8.46503293864372e-07	0.000111826275318959	0.000117042394544148	0.000257371820418333
16	15457628	15457629	3.17205647754454e-07	3.17205647754454e-07	8.46503293864372e-07	0.000111826275318959	0.000117042394544148	0.000257371820418333
16	23208674	23208675	1.19568689942294e-79	6.06091411405738e-81	1.83136577079379e-80	7.81343265422475e-76	3.64376499683957e-77	1.96607144402506e-76
16	28399391	28399392	0.000147221515743443	8.63963327403633e-07	1.54005027996422e-06	0.0412049353805762	0.000311644013266405	0.000453262330864169
16	28935776	28935777	4.47523864750419e-61	1.14253483964022e-66	2.04103755624041e-57	7.20662064103252e-58	2.37401364723455e-63	3.13023655389764e-54
16	29848093	29848094	0.000375275545695284	5.73089537902677e-10	0.000102649772780124	0.0933686346680822	2.38818910363726e-07	0.0191493851874838
16	30041769	30041770	3.07923885041123e-73	2.26092324956128e-73	2.3342658373003e-68	1.08469315857693e-69	6.88807072138131e-70	6.74682132165285e-65
16	31152857	31152858	2.58115424454102e-29	4.8235522988028e-35	8.44759656035875e-29	1.87411333459555e-26	3.79564741128114e-32	6.04597167601562e-26
16	55844910	55844911	1.52549678644264e-15	5.38839473158598e-12	3.22516209552918e-15	7.5752843890912e-13	2.41990982640338e-09	1.55863131054602e-12
16	57735978	57735979	1.7466684099443e-09	1.7466684099443e-09	3.9873730958631e-11	7.0005383054668e-07	7.14016826260213e-07	1.64490266908783e-08
16	66881020	66881021	1.09142816124311e-18	7.02211126493947e-21	4.04295298215275e-21	5.8865707883659e-16	3.88970616042058e-18	2.33710153715615e-18
16	67991911	67991912	1.61027075612019e-49	1.10041169576212e-53	1.87360362905444e-46	1.79717775257253e-46	1.32311448196605e-50	2.04056705583392e-43
16	68009704	68009705	1.21462260140401e-43	6.05896388847075e-44	1.18979313247005e-44	1.2010193609975e-40	5.75146190434577e-41	1.22761875258311e-41
16	69988318	69988319	2.57294476125185e-05	2.57294476125185e-05	0.000508638310929665	0.00789736407239707	0.00861264129350505	0.0727606135564751
16	70016577	70016578	2.20286913208605e-26	1.01797522020297e-27	4.07130271921993e-27	1.4736769607918e-23	6.64251665648304e-25	2.76464141111029e-24
16	70563086	70563087	6.6484211862325e-31	6.6484211862325e-31	1.62533739696568e-34	5.05518815164238e-28	4.7582961490856e-28	1.34468487143128e-31
16	70866759	70866760	0.120745214578068	4.08516162492768e-28	2.61466024469799e-08	1	2.70480290829444e-25	8.99261633648063e-06
16	71795466	71795467	1.45445726920107e-55	8.73090276839026e-58	1.66006677569475e-58	1.94025030024224e-52	1.20021431156945e-54	2.67325888819047e-55
16	72046102	72046103	1.34948364818124e-09	2.97364918718619e-11	8.89467769639711e-09	5.43764727952979e-07	1.30682027578747e-08	3.14799679007973e-06
16	72821590	72821591	3.41915482191943e-16	4.58477030787643e-08	3.04419679976598e-15	1.74003721796808e-13	1.76385737067349e-05	1.4727543214988e-12
16	77334214	77334215	1.008438342135e-66	6.04168779433633e-71	1.55708872520226e-70	2.20727082233144e-63	1.58381089223936e-67	5.27880004941822e-67
16	82033472	82033473	1.92500407703224e-61	7.79141604817018e-64	1.21960962433834e-55	3.19106935038712e-58	1.36166471170837e-60	1.74023241248983e-52
16	84213581	84213582	2.92954072983873e-39	2.77347837342495e-41	9.88276069280495e-35	2.63129364203023e-36	2.4763207608489e-38	8.23672387626784e-32
16	88598522	88598523	1.74567701580734e-72	3.79318181196959e-75	5.01419651352346e-71	5.9181469675821e-69	1.36825530139552e-71	1.78020953430877e-67
16	89777055	89777056	6.62742801414256e-05	6.62742801414256e-05	0.000187444567222582	0.0194801883936166	0.0215758909717024	0.0321954746498291
16	90126865	90126866	3.26194159848863e-20	1.58145319548838e-23	7.71804065828623e-21	1.80464617566544e-17	9.39481127369357e-21	4.42749428312551e-18
17	4859417	4859418	1.05771992776183e-12	3.50181053410046e-13	5.67199423786064e-14	4.86651542232974e-10	1.62848421989846e-10	2.63384397311194e-11
17	5389453	5389454	1.14113755041148e-58	1.14113755041148e-58	7.4568912874124e-49	1.68698666727109e-55	1.6438687971811e-55	8.75588563347718e-46
17	7186959	7186960	1.67285307906942e-81	1.50276703938063e-84	3.60388448305211e-83	1.57141196537677e-77	1.65265155777427e-80	7.06507080963833e-79
17	7259354	7259355	8.81237559321025e-56	1.22882860676122e-54	7.06209946467632e-50	1.18610103532816e-52	1.50972811168498e-51	8.53686652527158e-47
17	7358709	7358710	1.6497529180123e-49	6.15458906313551e-47	1.01018969738932e-48	1.83669640113906e-46	6.23609241897609e-44	1.18308432006484e-45
17	7802364	7802365	1.12342611484807e-74	3.03723841536446e-74	1.11515898826056e-67	4.48269886019638e-71	1.01442188208809e-70	3.02902037164921e-64
17	8167581	8167582	2.75398734364012e-10	2.5395503279999e-10	3.14709661498576e-13	1.14658690243391e-07	1.07618934778464e-07	1.41475955535471e-10
17	15492425	15492426	3.49137709097202e-11	3.49137709097202e-11	7.70434950362584e-09	1.51806893990323e-08	1.52690348271547e-08	2.73961929080313e-06
17	15640814	15640815	2.43441260969733e-09	2.43441260969733e-09	1.85947973929507e-14	9.6624965213403e-07	9.87103961172894e-07	8.76098639592447e-12
17	26708549	26708550	1.01214611790851e-05	1.44915646541863e-06	2.3863586087034e-07	0.00320034782287603	0.000519407397585057	7.61494969677355e-05
17	26817536	26817537	0.000171467546529007	0.000117942602316799	0.000537973856778683	0.0471136602419888	0.0377963708503401	0.0755384999327671
17	29258962	29258963	1.76052120593444e-25	2.7020196368509e-29	4.62668769811774e-24	1.14546419640317e-22	1.84874315647741e-26	2.88939210009336e-21
17	33288654	33288655	1.86014647091778e-68	1.99691212656371e-70	7.85602044879006e-69	4.53365958222449e-65	5.05839157012748e-67	2.37733196524584e-65
17	34151148	34151149	7.2543600692394e-22	1.45456792482976e-22	5.00936550950331e-20	4.25903668580672e-19	8.41918479242959e-20	2.78850350947713e-17
17	39084582	39084583	1.74120688495194e-71	1.28229194306483e-71	1.68823142310043e-72	5.23398663984423e-68	3.48299072942368e-68	6.50608317141899e-69
17	39190942	39190943	7.06670328580631e-05	3.88434455030641e-06	5.60204709554135e-06	0.0207038794324046	0.00135454274348129	0.00136758192801837
17	39197589	39197590	1.67921321209374e-07	1.32126870667132e-07	1.50888294794775e-07	6.02822836656515e-05	4.97703267299208e-05	4.88402554952624e-05
17	39253948	39253949	2.08953310244093e-25	2.08953310244093e-25	4.28087707878811e-26	1.35173005618206e-22	1.28885889077825e-22	2.85113369082128e-23
17	39253952	39253953	2.08953310244093e-25	2.08953310244093e-25	4.28087707878811e-26	1.35173005618206e-22	1.28885889077825e-22	2.85113369082128e-23
17	39262102	39262103	0.000105620720056457	3.9600111266382e-05	0.00022635900081804	0.0300464626677704	0.0130617505261396	0.0378153719732673
17	39274204	39274205	3.20141064393018e-07	3.20141064393018e-07	4.11394258267799e-09	0.000112772941365126	0.000118028916555487	1.48395833034514e-06
17	39305759	39305760	0.0004228792535806	6.5348697079094e-05	0.000664473140790895	0.103739551297452	0.021289935023182	0.0843711138384404
17	39346594	39346595	4.14461559380265e-25	4.14461559380265e-25	1.09880611499535e-20	2.64699455940008e-22	2.53221972755618e-22	6.27144285580504e-18
17	39471683	39471684	1.98338082074817e-13	3.82523148069684e-14	3.3233235126288e-18	9.30585357346103e-11	1.81746058801458e-11	1.74849860977799e-15
17	39728007	39728008	2.44615286776262e-14	2.44615286776262e-14	8.56825912849308e-23	1.17335447340861e-11	1.16714624868158e-11	5.14429835316063e-20
17	40956276	40956277	3.63822356211689e-06	3.63822356211689e-06	2.26017806582831e-13	0.00119305420843169	0.00127068128318634	1.0231912335698e-10
17	41103847	41103848	4.02410923290282e-56	3.07056218411505e-55	7.46559511955417e-57	5.48169995272281e-53	3.83516619080938e-52	1.11833374758842e-53
17	45993958	45993959	1.71463738532197e-28	4.03402013525791e-31	1.44367004081564e-29	1.2064649843286e-25	2.92429492097563e-28	1.04821371290416e-26
17	46863609	46863610	3.32613636200081e-62	2.72568264362927e-64	5.67396063799407e-56	5.72416642241081e-59	4.93570772784712e-61	8.25273914176471e-53
17	56056603	56056604	2.67020245066985e-10	4.26470480916577e-11	1.1680817136286e-07	1.11273160220876e-07	1.85610573891813e-08	3.82761532051701e-05
17	56083776	56083777	3.44506657294505e-62	3.44506657294505e-62	1.32579159370929e-52	5.88392576619285e-59	5.41239164555719e-59	1.72771719382186e-49
17	56277680	56277681	1.09612339003766e-55	3.87094346803272e-56	1.00488309870514e-55	1.46657081217879e-52	4.97259633370848e-53	1.44758707675545e-52
17	61278190	61278191	2.9403004659028e-52	2.31126506378166e-52	1.15324936300902e-55	3.49804986272378e-49	2.65850315919312e-49	1.65076846042929e-52
17	61278193	61278194	1.78136043248769e-50	5.74919194982902e-51	3.31638175544914e-59	2.06478907322795e-47	6.44843384535885e-48	5.43757570494447e-56
17	61898792	61898793	2.05796567460982e-27	6.81977355860615e-28	3.93996063739656e-30	1.40807635344741e-24	4.48249002793091e-25	2.89804351007773e-27
17	65103642	65103643	7.20932230415476e-88	6.13295221321276e-89	1.48291384747032e-81	3.25063296168725e-83	2.30442101856012e-84	2.02616810129526e-77
17	66881375	66881376	3.10979987673871e-42	3.10979987673871e-42	1.82429826722961e-45	3.00254174694293e-39	2.83843521421528e-39	1.92637779533012e-42
17	73049159	73049160	2.5673990228864e-52	1.33750194714684e-52	3.35098709957666e-54	3.06249271858814e-49	1.5543048078734e-49	4.53734722609435e-51
17	73282778	73282779	2.45745448765082e-65	1.37704282909285e-67	6.85656560209314e-66	4.99121183018172e-62	3.01407268125322e-64	1.60185359275885e-62
17	74003289	74003290	2.53892436670255e-37	5.58973830597705e-41	2.88669540708977e-31	2.1972806611816e-34	4.96136589369471e-38	2.19123022254028e-28
17	74068512	74068513	3.22388780955135e-09	5.59160471178119e-10	1.32134247166438e-08	1.2751126720281e-06	2.33445872528626e-07	4.62206416661107e-06
17	74868959	74868960	1.60816984748812e-17	1.08153918953336e-08	3.74933242299585e-15	8.40223090432747e-15	4.29276804389318e-06	1.80421317417489e-12
17	76814844	76814845	1.05314163954639e-10	3.30394509178639e-10	7.77688717499566e-12	4.50953649838547e-08	1.39226702268303e-07	3.35554448707686e-09
17	77808569	77808570	1.07511792498591e-70	1.32510268963884e-73	5.87517859331699e-68	3.0297696659417e-67	4.12054846234018e-70	1.62520055305305e-64
17	77808571	77808572	1.07511792498591e-70	1.32510268963884e-73	5.87517859331699e-68	3.0297696659417e-67	4.12054846234018e-70	1.62520055305305e-64
17	79225039	79225040	0.0592274539136177	3.27902303775941e-06	2.11113968579812e-06	1	0.00114878674014332	0.000610974394318724
17	80706746	80706747	1.41000580545048e-70	4.4761361221264e-73	1.57583118615752e-72	3.94883073066449e-67	1.33659499636685e-69	6.12526940534589e-69
18	210410	210411	3.02379340817966e-74	3.899676700118e-77	5.5806027927e-73	1.16530536854218e-70	1.72385973171206e-73	2.30849058257696e-69
18	2656087	2656088	1.32713685357936e-14	1.32713685357936e-14	1.08034834979035e-11	6.38630434707533e-12	6.34567038516393e-12	4.6260352182528e-09
18	29847847	29847848	1.81931564329092e-50	3.26794370642386e-53	3.9045514626036e-44	2.10337612397532e-47	3.83722120213691e-50	4.01033011988092e-41
18	42281773	42281774	2.78430471523628e-68	1.42871644889351e-68	5.38566784986612e-63	6.67778460620762e-65	3.18910022668783e-65	1.0422145638754e-59
18	42281777	42281778	2.78430471523628e-68	1.42871644889351e-68	5.38566784986612e-63	6.67778460620762e-65	3.18910022668783e-65	1.0422145638754e-59
18	44559556	44559557	1.55973438552465e-26	1.22014938591418e-27	3.19688240254307e-29	1.05123066710369e-23	7.93877080898993e-25	2.30263881330647e-26
18	45556108	45556109	6.01522868826293e-14	8.33015101861956e-14	9.80161967062416e-10	2.86099631744403e-11	3.93299139606118e-11	3.73267035316448e-07
18	47799211	47799212	1.11985653050237e-05	4.3876346659781e-06	2.76371971385837e-05	0.00352854975966321	0.00152650752889419	0.00584768593590212
18	74637492	74637493	1.19860639115697e-44	2.72177731407177e-48	3.55892914334067e-41	1.20365975841412e-41	2.80766343042171e-45	3.45839706514721e-38
19	1434780	1434781	4.18052264131994e-50	1.38870356508168e-53	1.14779427257178e-46	4.76002120028452e-47	1.66089314740152e-50	1.2592029268679e-43
19	1808293	1808294	5.08784914308517e-41	2.00890519359749e-43	8.43595274423204e-38	4.78930180307537e-38	1.88708601970157e-40	7.66877427561495e-35
19	4207248	4207249	3.93101924061028e-15	3.10959346237535e-10	8.01841965644534e-15	1.92241763390075e-12	1.31159394296614e-07	3.80173427355795e-12
19	5144410	5144411	2.89059942623229e-08	3.65715884239807e-08	1.00291555388409e-11	1.08251748097355e-05	1.41665577484999e-05	4.30264132100342e-09
19	6590872	6590873	6.07956406661514e-29	5.08713886569149e-33	1.2159857034978e-24	4.31690217431228e-26	3.84858272578563e-30	7.70055395796676e-22
19	7032879	7032880	4.93082552533018e-16	2.17639671432398e-20	3.58478374697737e-05	2.48966933213068e-13	1.19092481032971e-17	0.00749352757545604
19	9054252	9054253	1.46227054543548e-16	1.46227054543548e-16	2.68496045853699e-20	7.49235855730727e-14	7.28538732644243e-14	1.51395137810544e-17
19	9073758	9073759	3.31344554232581e-54	3.82003270836285e-58	3.56793902474863e-52	4.18490028267762e-51	5.33258825997477e-55	4.57033730308518e-49
19	9577831	9577832	1.1422193456975e-22	1.03197425032863e-26	1.92692479946423e-20	6.85777240265756e-20	6.56290501626836e-24	1.09425302721011e-17
19	10791053	10791054	2.02577781764164e-72	3.88359695973278e-73	1.08708391100322e-67	6.76599287059179e-69	1.1673911226432e-69	2.97065773263015e-64
19	14029602	14029603	8.68721054550258e-16	2.61648647400983e-16	2.94720562834582e-15	4.347394477795e-13	1.29643454475353e-13	1.42736239246158e-12
19	14083841	14083842	1.92664496269581e-15	9.64447305637941e-17	9.47443054093726e-17	9.49410630781204e-13	4.83718063382656e-14	4.81075947060228e-14
19	14863304	14863305	1	6.29714854529857e-06	6.91703748622944e-08	1	0.00217074938764167	2.30854462122757e-05
19	14877847	14877848	1.47207807776778e-06	1.47207807776778e-06	5.7586960699637e-08	0.000500188169343593	0.000527203892548807	1.93772816945832e-05
19	15575164	15575165	9.05102312250689e-08	9.95540159113153e-09	4.29105224275433e-06	3.28586390400684e-05	3.95839584623463e-06	0.00108331770374705
19	18258382	18258383	1.62467313865643e-09	3.90408665922808e-10	1.96814939966202e-09	6.52318562340351e-07	1.63903663504593e-07	7.2207061616095e-07
19	18468280	18468281	4.16641284616438e-23	3.60909091087639e-25	4.22124774201899e-20	2.53181453833638e-20	2.21102422293178e-22	2.36438640763002e-17
19	33248020	33248021	5.64391406801807e-06	2.04758493461613e-07	5.1412074509134e-05	0.00181771524705062	7.66175696202382e-05	0.0103766090025277
19	35622207	35622208	1.2857688024653e-06	9.16961006371283e-07	2.1984563762173e-09	0.000437873227077029	0.000330232666969462	8.02932866068924e-07
19	38610411	38610412	3.83227578757404e-35	2.93735930344807e-38	2.30928208510911e-37	3.14744321800842e-32	2.43910635066227e-35	2.05778483636581e-34
19	40367828	40367829	2.05209014853175e-17	1.12617230628497e-21	1.50765492937816e-16	1.06844466898606e-14	6.38721018487735e-19	7.61244181491721e-14
19	40367830	40367831	2.05209014853175e-17	1.12617230628497e-21	1.50765492937816e-16	1.06844466898606e-14	6.38721018487735e-19	7.61244181491721e-14
19	40902033	40902034	1.09674447017317e-10	4.34312538236352e-12	5.80791884995283e-12	4.67847118627995e-08	1.95632850452551e-09	2.51560994621689e-09
19	42224907	42224908	3.46724419999349e-77	1.44861829051345e-79	2.03860479956178e-76	1.7565799315367e-73	7.6843746689939e-76	1.24215220795785e-72
19	42224909	42224910	3.46724419999349e-77	1.44861829051345e-79	2.03860479956178e-76	1.7565799315367e-73	7.6843746689939e-76	1.24215220795785e-72
19	43382355	43382356	0.000166661019535318	7.49453117049984e-13	0.00071177223857794	0.0459891597805007	3.45524707879364e-10	0.0884113278151854
19	43709655	43709656	3.32559079209725e-10	3.32559079209725e-10	9.91012447372049e-13	1.37820368476205e-07	1.40007993372652e-07	4.38078995522476e-10
19	44039526	44039527	5.68153418958767e-07	5.68153418958767e-07	4.8751738497989e-07	0.000197362403339426	0.00020692762482599	0.000151285737278553
19	44130436	44130437	2.92616483409255e-35	4.60360052342099e-37	1.18729491292905e-32	2.42534419216635e-32	3.75358273201964e-34	9.39198184518102e-30
19	44169528	44169529	1.11089984301078e-76	6.44130330171948e-80	1.285699055226e-84	5.16388621561505e-73	3.58560317237309e-76	4.14080502934298e-80
19	46299166	46299167	7.62012061635243e-17	7.62012061635243e-17	5.23200319079793e-20	3.92221352176826e-14	3.82612365820601e-14	2.90168956298702e-17
19	47984235	47984236	0.0516562200235969	1.55877184200169e-11	0.000935566117581471	1	6.91770976531169e-09	0.106311313476028
19	49119923	49119924	4.42913016643661e-06	8.58347148957843e-06	6.71030728030135e-06	0.00144192331273293	0.00293866910429042	0.00162843411223731
19	49216625	49216626	1.10083708425156e-08	2.5872641847086e-10	1.47765232768658e-09	4.22793641762725e-06	1.09435207320433e-07	5.57542335554464e-07
19	49539510	49539511	1.72899432615252e-11	6.1038411275372e-14	8.14417902507108e-12	7.60577013367696e-09	2.88791105720738e-11	3.50730975468135e-09
19	50086837	50086838	3.44336661989097e-87	1.22487263870625e-88	2.34151224207711e-83	1.10899278953036e-82	3.94490356202984e-84	5.02748323508035e-79
19	51981803	51981804	2.69610383392361e-20	8.26243319541555e-27	2.47797104703666e-16	1.50080783455471e-17	5.26941059516337e-24	1.24559620881996e-13
19	52544804	52544805	1.43389113263368e-72	9.37194920714028e-75	1.69771991169235e-73	4.89796571565604e-69	3.27577232081791e-71	7.29038118231142e-70
19	52580308	52580309	2.70632489425871e-73	4.17336589884607e-75	2.95940671686884e-67	9.6846265916428e-70	1.49344561129238e-71	7.58168052721103e-64
19	53116974	53116975	1.87245715546156e-06	1.87245715546156e-06	7.8818270229419e-08	0.000630528621506743	0.000667941316611969	2.61313281754069e-05
19	53856701	53856702	1.44525895022519e-17	2.3228440886659e-17	5.56281570957166e-18	7.55982765480147e-15	1.17945285998968e-14	2.90978499273306e-15
19	53856729	53856730	9.65406961137997e-18	1.6242462589473e-17	5.32209380387522e-18	5.06157256893482e-15	8.28462973343354e-15	2.78710202266052e-15
19	54313730	54313731	1.41284661240879e-35	7.86542704784993e-41	4.52759450035702e-32	1.17752799927696e-32	6.96751669525776e-38	3.53806008154156e-29
19	55085995	55085996	1.03349443960936e-69	1.29530108803762e-68	7.04734168955301e-62	2.6781345307976e-66	2.92021096744273e-65	1.31850499436831e-58
19	55144140	55144141	0.000100531558527423	0.000100531558527423	1.03002307903024e-05	0.0287073945656145	0.0323778400136467	0.00245600315268737
19	55350962	55350963	5.95128136597947e-09	5.95128136597947e-09	1.34689105447647e-13	2.31526411471146e-06	2.38311821398808e-06	6.13438129521272e-11
19	55823372	55823373	2.05936914375993e-08	2.05936914375993e-08	1.20963839900237e-07	7.76383889078049e-06	8.08141976794905e-06	3.95230062783605e-05
19	56164007	56164008	4.70988525216832e-30	4.70988525216832e-30	1.47563231920375e-37	3.51017238182798e-27	3.33383719153207e-27	1.32276795885236e-34
19	58386507	58386508	9.60428784103313e-05	2.80009759269483e-05	1.77012639658675e-07	0.0275127456004254	0.00934525835575833	5.70505790804996e-05
20	1559329	1559330	4.23181243557236e-12	4.23181243557236e-12	2.96378684935612e-19	1.90618841609643e-09	1.90809460451253e-09	1.600420052535e-16
20	1895949	1895950	1.91430287837394e-07	1.91430287837394e-07	3.05834951782669e-08	6.84974077585461e-05	7.18091320914027e-05	1.04548020404961e-05
20	1895950	1895951	1.91430287837394e-07	1.91430287837394e-07	3.05834951782669e-08	6.84974077585461e-05	7.18091320914027e-05	1.04548020404961e-05
20	1895951	1895952	1.91430287837394e-07	1.91430287837394e-07	3.05834951782669e-08	6.84974077585461e-05	7.18091320914027e-05	1.04548020404961e-05
20	1896050	1896051	1.00146420607563e-05	1.00146420607563e-05	7.3952902007269e-06	0.00316879438786006	0.00341826798084829	0.0017860120966665
20	1896058	1896059	2.50291401032916e-05	2.50291401032916e-05	7.53771148708248e-05	0.00769916268673438	0.00838444581619128	0.0145617024230723
20	1896059	1896060	2.50291401032916e-05	2.50291401032916e-05	7.53771148708248e-05	0.00769916268673438	0.00838444581619128	0.0145617024230723
20	3306889	3306890	1.82024786529039e-60	6.29415170705891e-63	2.01416499457428e-55	2.84978132195965e-57	1.02825686436627e-59	2.82041272328752e-52
20	3565430	3565431	1.20584065494561e-36	1.20584065494561e-36	8.25375971870425e-46	1.02974452733029e-33	9.74381918334034e-34	8.79802004928065e-43
20	5157343	5157344	1.78059354612062e-41	6.48596993473358e-44	3.43483913722574e-40	1.69379148901047e-38	6.13098205824283e-41	3.26051562758132e-37
20	25268884	25268885	2.76719132397464e-16	4.57234973876531e-17	6.28012146439802e-18	1.41143348149423e-13	2.30608556013547e-14	3.277387508619e-15
20	31982842	31982843	1.6468752383005e-90	1.67991056912804e-95	2.25004638893938e-93	1.48512903364605e-85	3.78729958122925e-90	3.38176722149348e-88
20	36396431	36396432	5.54485698743863e-50	1.93852824533845e-49	2.05535477828085e-51	6.2660080241533e-47	2.07125311878054e-46	2.56716089208695e-48
20	42343897	42343898	1.3374686488732e-25	1.86764012892741e-29	2.32438208472664e-23	8.7272829449549e-23	1.28762364014139e-26	1.42397773278349e-20
20	43135495	43135496	1.30798939872094e-21	1.84315877589548e-25	5.22249083072118e-21	7.59026079739357e-19	1.14001013709169e-22	3.00738768599791e-18
20	46279865	46279866	1.27607017143418e-07	1.27607017143418e-07	0.000129941503988709	4.59928943092304e-05	4.8107952157899e-05	0.0234734433325244
20	61291845	61291846	1.92991359365696e-21	2.18986453502862e-21	2.02842005342569e-23	1.11419274005732e-18	1.22657713017722e-18	1.24435428999901e-20
20	62046411	62046412	3.39739093492561e-05	7.45547575621284e-06	4.03941348425432e-05	0.0103294658855119	0.00256221176078207	0.00838186409746478
21	15011838	15011839	0.000131406595493622	0.000131406595493622	6.1354438038947e-07	0.0369160835276671	0.0419917179744193	0.000189092868289097
21	16338137	16338138	1.24978190771601e-56	2.5259783162753e-58	2.35791321147304e-57	1.73925282011048e-53	3.57036345128627e-55	3.59177892452944e-54
21	30339204	30339205	2.21142188124259e-08	2.21142188124259e-08	1.33773843017321e-08	8.32316065358193e-06	8.67056214173144e-06	4.67216804024856e-06
21	38529141	38529142	2.83070055165182e-67	4.17839262932925e-67	1.04035023339656e-66	6.34996549172111e-64	8.8451079240195e-64	2.56331496058402e-63
21	40667810	40667811	5.09654257430822e-05	3.0247810030161e-07	5.09654257430686e-05	0.015319969139717	0.000111882902444047	0.0102910674919702
21	40883670	40883671	0.000217993466712694	5.97985673423143e-05	4.37873241928499e-06	0.0588573222673573	0.0195099532740073	0.00110421688855071
21	45107930	45107931	1.12155441543045e-18	1.03249283309325e-21	2.79472179307647e-16	6.0418283755876e-16	5.87066571238228e-19	1.39857990393522e-13
21	45959481	45959482	5.59499332347643e-05	1.16393341978992e-05	2.53473482315265e-08	0.0166517711194869	0.00396681354081131	8.72438311920433e-06
21	46021529	46021530	1.6043236391988e-12	1.6043236391988e-12	1.07894591241779e-11	7.34394211826665e-10	7.33649390110816e-10	4.62442166623379e-09
21	47704913	47704914	1.32197548597557e-14	1.28874532664365e-16	1.09435806419613e-15	6.36826381194426e-12	6.42794520537981e-14	5.39866948183354e-13
21	47961751	47961752	2.32317759331356e-67	1.93576863899872e-69	1.73869138817844e-62	5.23752257290966e-64	4.56976193164424e-66	3.30786403413477e-59
22	18835133	18835134	1.05499296970603e-14	7.69836853567469e-15	1.86031200639587e-17	5.10944087099529e-12	3.69270264271912e-12	9.59727301487246e-15
22	20130699	20130700	1.68228637908081e-47	2.05197224453661e-49	2.41060653187255e-47	1.78058955944339e-44	2.18728113772068e-46	2.68376694068052e-44
22	21637944	21637945	2.57092320101669e-06	2.57092320101669e-06	1.12881951590832e-07	0.000854245596813573	0.000907051075802831	3.701649585356e-05
22	21829512	21829513	1.42505648253467e-05	1.42505648253467e-05	0.000169850582465838	0.00444669891058481	0.00481670159354951	0.0296735158704405
22	22326282	22326283	2.71553516550752e-64	1.13579572983526e-66	2.5857968755635e-63	5.25500342223683e-61	2.37093677783616e-63	5.1362013683412e-60
22	24982040	24982041	3.40286347292391e-47	4.55653836769964e-49	1.51979359674922e-43	3.56820306952809e-44	4.80025993978316e-46	1.54687199597979e-40
22	30683452	30683453	1.01078735465357e-27	6.47561179760705e-29	9.07858404056349e-25	7.00087469588037e-25	4.39068876730592e-26	5.79811613852945e-22
22	30722842	30722843	1.36442064558171e-08	1.36442064558171e-08	2.79647831171379e-06	5.20040336558135e-06	5.40129691087159e-06	0.000800579362160994
22	31942908	31942909	1.71338350416673e-79	1.35485165208675e-81	6.4126092869566e-73	1.0881022934426e-75	9.69671628514843e-78	2.55876162763161e-69
22	31981090	31981091	1.79395973315754e-60	8.14166697202683e-66	1.96066139858984e-54	2.81841075248294e-57	1.60306578428738e-62	2.66279668673003e-51
22	32784046	32784047	1.72779255237915e-58	1.2735468918721e-58	6.19597844244405e-60	2.52938171207757e-55	1.8287687220283e-55	1.05027192024396e-56
22	35741765	35741766	1.33821562426019e-57	9.01031179160035e-56	2.75082597037393e-57	1.91553034117317e-54	1.14441873652114e-52	4.17618913892193e-54
22	36595385	36595386	1.34780369900081e-89	5.95175827066725e-93	9.38387098096656e-89	1.01285875542262e-84	4.47267690322661e-88	6.56324103588727e-84
22	38327853	38327854	2.89023924689075e-22	2.89023924689075e-22	2.02618225263803e-27	1.71022131856734e-19	1.66011292324626e-19	1.38422938551321e-24
22	39909926	39909927	3.03812812032631e-55	2.60953741154921e-58	1.03893028611637e-57	3.99379213573846e-52	3.67694422533018e-55	1.62092177680923e-54
22	40066861	40066862	6.00481138897618e-08	3.62991511147782e-08	1.20330876749847e-07	2.20482689056159e-05	1.40731153427306e-05	3.93447063164386e-05
22	40066870	40066871	5.09807374378519e-67	5.09807374378519e-67	6.14787526482571e-75	1.13235751948598e-63	1.07415222642829e-63	3.04619112283853e-71
22	40066872	40066873	3.45043515582156e-33	3.45043515582156e-33	7.81107168892568e-35	2.74872271857571e-30	2.62800178836799e-30	6.54638949262968e-32
22	41833208	41833209	1.65097629617369e-45	1.73341349578261e-50	1.78173448934289e-42	1.68801282338014e-42	1.91096335294354e-47	1.78527024245174e-39
22	42276901	42276902	4.63481868958992e-69	9.30144075163507e-70	1.86544313436543e-70	1.18068209231936e-65	2.25481426065967e-66	6.27697948644352e-67
22	46628118	46628119	1.55091809720227e-68	6.65976365487318e-71	2.00892059041092e-69	3.80053322609686e-65	1.73574613505013e-67	6.20416597104213e-66
22	46656013	46656014	2.12777473978305e-53	2.95816810364867e-56	1.90417989912759e-55	2.61416549249318e-50	3.84385386385723e-53	2.68306683517918e-52
22	46708155	46708156	1.64215231886819e-39	1.90136491182224e-40	3.97481233291943e-37	1.49281247078918e-36	1.67443775231692e-37	3.52105119298043e-34
22	50655660	50655661	0.00130587374948258	5.44106128717437e-18	0.000644810808658634	0.253797126088556	2.81023647990597e-15	0.0824796255173099
22	50893753	50893754	2.56188039198791e-48	2.22128107778111e-50	1.30088297760392e-40	2.77676426823222e-45	2.42508496126866e-47	1.24534825567041e-37
22	51177817	51177818	2.85861500604489e-33	3.64222273761438e-33	1.20001796829127e-35	2.2812911432223e-30	2.76939753259892e-30	1.0425427779899e-32
