# Supplementary material for: Turning Vice into Virtue: Using Batch-Effects to Detect Errors in Large Genomic Data Sets
Source: Genome Biol Evol. 2018 Sep 10;10(10):2697–708. doi: 10.1093/gbe/evy199 (PMC6185451; doi:10.1093/gbe/evy199)
Supplement: Supplementary Data [file evy199_supp.zip › TableS6.bed]

#chr init end pvalue_glmm_all pvalue_glm_filt pvalue_glmm_filt fdr_glmm_all fdr_glm_filt fdr_glmm_filt
1	10176	10177	7.00449233173829e-12	7.00449233173829e-12	4.99952802804275e-09	8.24766930860664e-08	8.02002663129903e-08	2.97023476600981e-05
1	521577	521578	2.65638545853012e-09	1.18774510604861e-12	7.7599693455224e-08	1.75057574083482e-05	1.45863590129046e-08	0.000412381904943653
1	565741	565742	3.33633070276584e-07	4.7368494244481e-08	8.39162590363214e-06	0.00183733426200324	0.000269616019796292	0.0349549110836613
1	569266	569267	1.66247471637163e-06	1.66247471637163e-06	6.79140014419655e-06	0.0085434649604349	0.00849811576254064	0.0286806160517411
1	672329	672330	1.74552278568039e-09	1.74552278568039e-09	1.74703308834231e-07	1.18986007536122e-05	1.1676233783438e-05	0.000901638816897777
1	789143	789144	4.53411953972954e-12	4.53411953972954e-12	2.98728524160628e-09	5.43295578109302e-08	5.28195340987313e-08	1.82474266534727e-05
1	815137	815138	4.01638369261813e-21	2.81438587027502e-21	5.00255764554415e-20	1.18879474269094e-16	8.32106397649058e-17	1.43857888658898e-15
1	815138	815139	4.01638369261813e-21	2.81438587027502e-21	5.00255764554415e-20	1.18879474269094e-16	8.32106397649058e-17	1.43857888658898e-15
1	932053	932054	1.9355421450542e-12	1.9355421450542e-12	7.90960146797809e-09	2.39773268441466e-08	2.33515204015328e-08	4.57153427630504e-05
1	2588613	2588614	2.11995276913189e-10	2.11995276913189e-10	6.12849816472358e-08	2.08827917231036e-06	2.02299735319249e-06	0.000328378502288771
1	2616130	2616131	6.28019214132987e-18	1.15832670756686e-20	6.07448118912932e-17	1.39912976100759e-13	3.25236384171291e-16	1.03145135594341e-12
1	2616131	2616132	6.28019214132987e-18	1.15832670756686e-20	6.07448118912932e-17	1.39912976100759e-13	3.25236384171291e-16	1.03145135594341e-12
1	2866519	2866520	3.42073251902748e-06	8.32177734452472e-06	3.71636586787448e-06	0.0172837946091339	0.0411224257137004	0.0163367156058698
1	3599469	3599470	2.51304809114405e-11	4.05680313695113e-11	1.96378943303281e-09	2.79034208148314e-07	4.25032063303723e-07	1.22906734319376e-05
1	3599472	3599473	2.51304809114405e-11	4.05680313695113e-11	1.96378943303281e-09	2.79034208148314e-07	4.25032063303723e-07	1.22906734319376e-05
1	4204909	4204910	1.10571647398243e-36	7.54775891632227e-42	2.84597408516616e-33	1.2119891466707e-31	1.20426308247223e-36	2.21152332414561e-28
1	5446999	5447000	1.76457580569016e-11	3.83917805730559e-11	8.98033541959815e-09	1.99499584074668e-07	4.0401053140745e-07	5.15283652107176e-05
1	5728200	5728201	4.83077479985589e-09	2.78637253602193e-11	6.02236580576933e-06	3.07891742206275e-05	2.98540696445201e-07	0.0256323083589045
1	7458458	7458459	6.62019545390495e-08	6.62744402678792e-09	8.40890602184342e-08	0.000383973562519696	4.12490795531733e-05	0.000445550674683628
1	8926264	8926265	8.10141932677179e-11	5.6927438291675e-10	2.82303668296892e-08	8.40082902959215e-07	4.60089438877181e-06	0.000154991245544276
1	12387654	12387655	1.53738927770366e-09	9.06623806670217e-13	5.65762035348221e-10	1.06294134120634e-05	1.1293437349864e-08	4.23839853333989e-06
1	12387657	12387658	1.53738927770366e-09	9.06623806670217e-13	5.65762035348221e-10	1.06294134120634e-05	1.1293437349864e-08	4.23839853333989e-06
1	12841237	12841238	9.08476668060849e-08	1.9618006572508e-07	3.62510034567537e-06	0.000520943260752367	0.0010711851227218	0.0159598069225341
1	12841241	12841242	1.04770860573881e-08	1.04770860573881e-08	1.60365917201827e-06	6.47706263170985e-05	6.38147462810958e-05	0.00751462156372338
1	12851386	12851387	8.35556606778994e-11	8.35556606778994e-11	5.5551640780922e-08	8.6532759244116e-07	8.38282751402444e-07	0.000298547881394787
1	12851390	12851391	8.35556606778994e-11	8.35556606778994e-11	5.5551640780922e-08	8.6532759244116e-07	8.38282751402444e-07	0.000298547881394787
1	12948990	12948991	2.32080720835564e-15	2.32080720835564e-15	6.1517550660379e-13	3.85260040306198e-11	3.77285405227512e-11	6.84033466705297e-09
1	12997833	12997834	1.3536319887682e-07	1.3536319887682e-07	1.34808329448027e-06	0.000766534447798622	0.000746010668129399	0.00636828982469866
1	13353874	13353875	9.26856417176805e-13	1.09253218068285e-13	1.05513866884315e-10	1.17831620474267e-08	1.47419985115427e-09	9.5870386547565e-07
1	13466495	13466496	6.66496254567336e-08	1.20253918221396e-10	2.23363844937697e-07	0.00038654235380669	1.18457239456938e-06	0.00114423322909571
1	16386304	16386305	9.74086631279221e-07	9.74086631279221e-07	3.54216313608687e-07	0.00509286821846223	0.00510210159777568	0.00178167913030755
1	16832269	16832270	3.25951675916433e-22	9.42366287359055e-25	2.10236998297442e-20	1.13261303310024e-17	5.23563881226716e-20	6.40313102772133e-16
1	16838439	16838440	8.80503967345072e-13	8.80503967345072e-13	3.78263806108882e-09	1.12044467807486e-08	1.0976524608602e-08	2.27704421549103e-05
1	16838440	16838441	8.80503967345072e-13	8.80503967345072e-13	3.78263806108882e-09	1.12044467807486e-08	1.0976524608602e-08	2.27704421549103e-05
1	16842888	16842889	1.08357865154667e-06	1.08357865154667e-06	6.62831177304478e-06	0.005634739176298	0.00563148105534801	0.0280504567936397
1	16862501	16862502	3.66155709593668e-14	3.66155709593668e-14	3.14643674979576e-12	5.36001792995015e-10	5.16468336197115e-10	3.31024743276582e-08
1	16915955	16915956	3.58835692236782e-10	2.80127233559645e-11	4.02745220965623e-08	3.41337257899492e-06	2.9997817888694e-07	0.000218652999657667
1	16915994	16915995	4.38479943595346e-10	6.51566765583365e-11	1.04492783997787e-07	3.73054147374573e-06	6.62817345654451e-07	0.000549200310956733
1	16979026	16979027	1.74530303941422e-07	1.74530303941422e-07	1.51799117299869e-06	0.000980028593594643	0.000955423422841201	0.00713426473964525
1	16985488	16985489	6.0439199047371e-10	6.0439199047371e-10	8.26467015185771e-08	5.05177960202905e-06	4.8662409663021e-06	0.000438166557121816
1	17030476	17030477	1.48747948583386e-07	3.84744433974439e-08	4.72361989561566e-06	0.00083986026860922	0.000220684663155784	0.0204510870341367
1	17030479	17030480	1.48747948583386e-07	3.84744433974439e-08	4.72361989561566e-06	0.00083986026860922	0.000220684663155784	0.0204510870341367
1	17233783	17233784	8.63649868933396e-18	8.63649868933396e-18	1.43313951176016e-14	1.89887818696983e-13	1.86196257907401e-13	1.88444495142134e-10
1	19491814	19491815	3.51565318702257e-15	1.78494950885564e-15	1.27385351753327e-14	5.70953575261768e-11	2.93237294438212e-11	1.68073594013557e-10
1	22315761	22315762	2.66066638995961e-08	5.44429645166252e-08	1.20753400164026e-09	0.000159193394873509	0.000308277928405986	7.75986108313725e-06
1	22338949	22338950	3.6894180870959e-05	1.53366926507802e-06	9.53559186945048e-06	0.179615040857786	0.00786454603379623	0.0394841979448862
1	24037542	24037543	1.43297220524893e-23	5.14508685213879e-24	1.76471127929035e-18	7.4401488751145e-19	2.68517332736165e-19	3.53261349370731e-14
1	25611100	25611101	1.99971567042357e-15	8.25420989698165e-15	4.74303632019316e-13	3.334634873386e-11	1.26077864565147e-10	5.32517368936699e-09
1	25629942	25629943	2.57850543752319e-19	4.81167900250956e-19	2.62087284187335e-17	6.46769669068027e-15	1.16571273302143e-14	4.62198490599274e-13
1	27504977	27504978	4.00307561265063e-07	7.62708779298061e-08	4.18794997327116e-09	0.0021928697213135	0.000428070865958953	2.51224416875322e-05
1	28898166	28898167	1.64886585676917e-17	1.64886585676917e-17	2.00916245659747e-14	3.51930922225257e-13	3.44744945782819e-13	2.6033528309106e-10
1	29481588	29481589	4.81570326434813e-19	2.3529033553087e-18	7.21064187803795e-18	1.18586610790392e-14	5.35246269604382e-14	1.34709226552982e-13
1	29481590	29481591	4.81570326434813e-19	2.3529033553087e-18	7.21064187803795e-18	1.18586610790392e-14	5.35246269604382e-14	1.34709226552982e-13
1	31208267	31208268	9.65722526973672e-13	3.04342863351511e-12	9.97404155774766e-12	1.22560807984524e-08	3.6014084617834e-08	9.95718662149511e-08
1	33489908	33489909	1.28576031103508e-16	9.76147450747728e-17	1.36898125835918e-15	2.46291966748809e-12	1.85360476731244e-12	2.02896840220147e-11
1	33489909	33489910	1.28576031103508e-16	9.76147450747728e-17	1.36898125835918e-15	2.46291966748809e-12	1.85360476731244e-12	2.02896840220147e-11
1	33557681	33557682	2.90172925170952e-18	3.58941830874317e-18	1.59831994423917e-17	6.67414798344773e-14	8.03873374637388e-14	2.88664892907826e-13
1	33558834	33558835	5.29592028857214e-14	1.33230768295105e-13	6.74326737963091e-13	7.65005795217796e-10	1.77845639152128e-09	7.47852472478657e-09
1	38774858	38774859	2.62691690615954e-05	6.6567682131712e-07	9.38898010877381e-06	0.1284605069201	0.0035248177677886	0.0389189554588095
1	38778639	38778640	8.5243587551263e-06	1.21754659837665e-07	1.52031608324054e-06	0.0422292572085973	0.000673950191550552	0.00714311632824457
1	38784797	38784798	7.27855354806372e-06	3.53654865529771e-07	2.78645313781697e-06	0.0361439247626589	0.00190328171375727	0.0125315364398007
1	39573476	39573477	2.30311433345209e-06	4.20927558138238e-09	2.3031143334513e-06	0.0117063139610951	2.66641519220658e-05	0.0105460198511698
1	40098459	40098460	6.49100211748508e-19	8.47630250774004e-19	9.39321672505484e-18	1.57917919449283e-14	2.00138389849238e-14	1.73997281582738e-13
1	40098462	40098463	6.49100211748508e-19	8.47630250774004e-19	9.39321672505484e-18	1.57917919449283e-14	2.00138389849238e-14	1.73997281582738e-13
1	40431259	40431260	2.10037585565005e-11	1.62617614865281e-11	2.52695466966083e-09	2.35196357997001e-07	1.79242920560194e-07	1.55850197051499e-05
1	40431263	40431264	2.10037585565005e-11	1.62617614865281e-11	2.52695466966083e-09	2.35196357997001e-07	1.79242920560194e-07	1.55850197051499e-05
1	43191001	43191002	2.66845585523846e-06	3.73653866092188e-08	4.61984660062581e-07	0.0135377600264195	0.000214627621756104	0.00229624313261959
1	43191011	43191012	2.66845585523846e-06	3.73653866092188e-08	4.61984660062581e-07	0.0135377600264195	0.000214627621756104	0.00229624313261959
1	44059289	44059290	2.68267666561053e-15	2.68267666561053e-15	2.73215317400821e-13	4.4098749972754e-11	4.31602920874945e-11	3.13581519897297e-09
1	47395195	47395196	1.55882863520325e-06	1.55882863520325e-06	1.96482420547615e-07	0.00803994085352412	0.00798546212061759	0.00101030167827646
1	47395197	47395198	1.55882863520325e-06	1.55882863520325e-06	1.96482420547615e-07	0.00803994085352412	0.00798546212061759	0.00101030167827646
1	47768070	47768071	3.58181224504637e-10	3.58181224504637e-10	5.02749402018312e-08	3.40754774883666e-06	3.31135754381235e-06	0.000271108206567403
1	47768073	47768074	5.4109570787681e-14	5.4109570787681e-14	4.83673150754474e-11	7.80925823958655e-10	7.51302650753221e-10	4.59654670552503e-07
1	49863820	49863821	8.76728683195686e-06	2.30104540868561e-08	8.76728683195445e-06	0.043403472377006	0.000134736608770856	0.0364615052511481
1	50713007	50713008	9.70151038215377e-08	1.58162887719787e-09	1.07875872226547e-07	0.000554344104505037	1.06512499080553e-05	0.000566208822700315
1	53373498	53373499	2.5694475928426e-14	2.79969177086436e-15	2.64880718730054e-12	3.81937709334253e-10	4.49624100852219e-11	2.80899505204508e-08
1	54706479	54706480	5.48399147908423e-12	5.48399147908423e-12	1.57169324127512e-10	6.51390134368441e-08	6.33712070444716e-08	1.28195174128006e-06
1	55251955	55251956	1.48260881100837e-17	7.30300358238279e-17	4.40843699488422e-15	3.17871128674551e-13	1.41873768659207e-12	6.12946026141839e-11
1	55251958	55251959	1.48260881100837e-17	7.30300358238279e-17	4.40843699488422e-15	3.17871128674551e-13	1.41873768659207e-12	6.12946026141839e-11
1	56164070	56164071	6.18016902931192e-08	3.78273012331354e-08	3.2170863754777e-08	0.000359121356023125	0.000217095884266464	0.000175921037078671
1	57592199	57592200	1.85063748016674e-05	8.50255542213372e-08	3.2893518396309e-06	0.0908892874610614	0.000475655465033878	0.0145976390897816
1	59078229	59078230	2.09325417069738e-06	1.20676162462224e-07	1.82395686329946e-06	0.0106798961882536	0.000668117523558408	0.00848206199459079
1	59195078	59195079	1.27356393887735e-07	5.83090541292462e-10	2.18739361334991e-06	0.000722508560091993	4.70691381997989e-06	0.0100348767932214
1	59195081	59195082	1.27356393887735e-07	5.83090541292462e-10	2.18739361334991e-06	0.000722508560091993	4.70691381997989e-06	0.0100348767932214
1	59427452	59427453	7.96263335427068e-10	7.99429037686944e-15	1.4194449814141e-08	6.56329579527939e-06	1.22200053488688e-10	7.99939116784412e-05
1	65286444	65286445	3.33632003155063e-05	1.02113480224451e-08	2.66069474866107e-06	0.162522682475194	6.2294666678934e-05	0.0120449809105925
1	65287389	65287390	4.31948131909182e-06	7.50326472301123e-07	4.31948131909079e-06	0.0216799714828756	0.00395363542837294	0.0188303567789083
1	65314265	65314266	3.53455398298114e-12	2.78495712717814e-12	1.69748575421285e-12	4.28025328187901e-08	3.3052190295021e-08	1.83013237694332e-08
1	65543833	65543834	8.5959250299787e-14	4.80588550371105e-12	1.99283196625276e-12	1.21969962562514e-09	5.58406819387816e-08	2.1388730956554e-08
1	66042641	66042642	8.22828891987153e-09	1.69136259726956e-09	2.25452697304419e-07	5.13430687555618e-05	1.13628030300594e-05	0.00115471448646844
1	66042644	66042645	8.22828891987153e-09	1.69136259726956e-09	2.25452697304419e-07	5.13430687555618e-05	1.13628030300594e-05	0.00115471448646844
1	66138051	66138052	2.37182516877448e-11	2.37182516877448e-11	3.18099879003723e-07	2.63912265520785e-07	2.56092120973853e-07	0.00160584594740014
1	66138052	66138053	2.37182516877448e-11	2.37182516877448e-11	3.18099879003723e-07	2.63912265520785e-07	2.56092120973853e-07	0.00160584594740014
1	68221162	68221163	6.19770498199079e-05	8.53196065319204e-10	8.25219876096145e-06	0.300642466268784	6.72097070624159e-06	0.0343900718032131
1	70061178	70061179	1.0651941967452e-06	1.58134011859057e-07	1.10494058313697e-06	0.00554091876121851	0.000868133392097829	0.00529138259724125
1	73595419	73595420	1.11222843079348e-10	1.43822420166998e-11	4.46470161394682e-10	1.13457214622874e-06	1.59854863400879e-07	3.41911428147641e-06
1	74629538	74629539	3.69315783697011e-05	1.57380553565776e-08	6.55262847147295e-06	0.179786286173144	9.40320258427839e-05	0.0277475908011425
1	74772765	74772766	1.10297675516657e-05	8.04834452936804e-10	5.75993828408688e-07	0.0544774543662752	6.35858276540621e-06	0.00283987983818115
1	78132914	78132915	5.63760445768797e-07	1.76117791839e-07	4.81419060575277e-07	0.00305884449923174	0.000963266307461789	0.00238873000582905
1	78523881	78523882	5.79203312689651e-07	1.89655419195109e-07	3.6724737278864e-07	0.0031401067983669	0.00103618863374131	0.00184417201980633
1	78539582	78539583	8.60054997979604e-06	4.05128036415634e-06	5.70430635493261e-06	0.0425869192483555	0.0202772244793988	0.0243606191303295
1	79095385	79095386	1.21145655374829e-06	1.15802199056846e-08	1.21145655374818e-06	0.00628799734314165	7.02956271848805e-05	0.00576190255132019
1	79982314	79982315	9.41739524651921e-13	9.41739524651921e-13	3.97338954412251e-08	1.19686096382867e-08	1.17182280184118e-08	0.000215819294001599
1	79982317	79982318	8.9323109861523e-15	8.9323109861523e-15	7.68409901287304e-10	1.38980967288378e-10	1.35743386987089e-10	5.66679142721461e-06
1	84064976	84064977	4.78895706158149e-08	3.38522902480191e-07	2.31747956077751e-07	0.000280252791738804	0.00182378664724678	0.00118613118643508
1	84076358	84076359	1.71184594411426e-06	7.97464571579705e-06	1.78926123563679e-06	0.00879159876037108	0.0394335574386286	0.00832981310965654
1	84437312	84437313	6.78082251605366e-05	4.94455667838208e-06	7.91937266912199e-06	0.328731597547574	0.0246657846915869	0.0331344967290783
1	84580522	84580523	6.77244603721683e-06	9.36671258333219e-07	4.01595717775163e-06	0.0336658234245288	0.00491121420343959	0.0175810748501411
1	84956160	84956161	5.27732860602655e-07	5.27732860602655e-07	2.04916189094188e-06	0.00286798325201867	0.0028100270343798	0.00942906679386416
1	86555909	86555910	3.75804360714871e-07	1.82190001936399e-08	1.47246896221702e-07	0.00206185350527733	0.000108231683907992	0.000764031644393713
1	88945904	88945905	6.98416388977149e-07	4.62605185924717e-08	2.50467241266362e-07	0.00372401589508004	0.000263457851483849	0.00127781684094346
1	94398340	94398341	1.6248890283108e-06	4.21187902454178e-07	1.67539762123547e-06	0.00837158526746631	0.00225966189515792	0.00782584913829754
1	96435744	96435745	6.12139178923349e-06	8.3214469304684e-07	7.7465720617221e-07	0.0304837582111856	0.00437506421894072	0.00376702127022758
1	97189018	97189019	1.40331940567509e-10	1.78079484709321e-10	8.04785279884977e-09	1.41278636398465e-06	1.71533651394088e-06	4.646791661379e-05
1	97789211	97789212	7.81417002179308e-07	5.05339861981513e-07	7.7177493584556e-06	0.0041166538244913	0.00269291780788676	0.0323343915153436
1	104303715	104303716	9.38927779265366e-11	9.38927779265366e-11	9.22139872673411e-09	9.67319712372147e-07	9.37590928321213e-07	5.28291248922248e-05
1	104303716	104303717	9.38927779265366e-11	9.38927779265366e-11	9.22139872673411e-09	9.67319712372147e-07	9.37590928321213e-07	5.28291248922248e-05
1	104303751	104303752	2.35149238498068e-10	2.35149238498068e-10	3.05496001108605e-08	2.30876848830218e-06	2.23445830789635e-06	0.000167360890538416
1	104303752	104303753	2.35149238498068e-10	2.35149238498068e-10	3.05496001108605e-08	2.30876848830218e-06	2.23445830789635e-06	0.000167360890538416
1	109428300	109428301	1.74892223420453e-07	2.12922530331574e-07	1.43468188024038e-06	0.000981924534752507	0.00116087867747972	0.00676000817400599
1	109428301	109428302	9.0117751709385e-16	9.0117751709385e-16	1.12200109164954e-12	1.56570049552237e-11	1.52956389155521e-11	1.22651502330921e-08
1	114157059	114157060	1.42024948672728e-06	1.70674057225293e-08	4.31132395150921e-06	0.00734768097512436	0.000101614398230924	0.0187972032497494
1	114437833	114437834	1.77964344162664e-14	1.23000961425001e-16	3.25467373339937e-13	2.68416854016769e-10	2.30803183939201e-12	3.706088779397e-09
1	114483146	114483147	4.63024337174132e-09	6.47510447257111e-11	6.65942332158494e-08	2.95576544000208e-05	6.58939580930813e-07	0.000355617847186316
1	114483150	114483151	4.63024337174132e-09	6.47510447257111e-11	6.65942332158494e-08	2.95576544000208e-05	6.58939580930813e-07	0.000355617847186316
1	115258826	115258827	4.6356507985276e-15	3.91473861169969e-15	2.88452604585699e-14	7.4373665193415e-11	6.19595422878472e-11	3.68448072729838e-10
1	115258829	115258830	9.55353039739986e-16	8.41551886438127e-16	3.27133298192816e-14	1.65555782697186e-11	1.43317294350989e-11	4.15494056569462e-10
1	117061670	117061671	8.95913843333615e-07	7.83336032786796e-08	1.54437885585583e-06	0.004702083977606	0.000439343103032715	0.00724985755274412
1	117061671	117061672	8.95913843333615e-07	7.83336032786796e-08	1.54437885585583e-06	0.004702083977606	0.000439343103032715	0.00724985755274412
1	117764345	117764346	6.44684102162853e-21	2.68289386433317e-20	4.23595202578061e-19	1.86785370914981e-16	7.3419322898234e-16	9.27098015012272e-15
1	118501941	118501942	1.01882051707096e-16	3.90889531041124e-17	3.10962562590554e-15	1.97497048612597e-12	7.8481642605826e-13	4.43176815222948e-11
1	120341263	120341264	4.86322943349404e-17	2.77432386593382e-16	2.52637693567474e-15	9.85228034376319e-13	5.01505188637612e-12	3.6435440145756e-11
1	120341267	120341268	4.86322943349404e-17	2.77432386593382e-16	2.52637693567474e-15	9.85228034376319e-13	5.01505188637612e-12	3.6435440145756e-11
1	120586148	120586149	3.53825761734388e-11	3.53825761734388e-11	4.47575524791184e-08	3.85482178558349e-07	3.73802425988735e-07	0.000242114202284636
1	121124832	121124833	2.70186651913281e-10	2.70186651913281e-10	5.13435052946997e-10	2.61594583795332e-06	2.53317425545897e-06	3.86177007578429e-06
1	121357495	121357496	2.65553153955632e-20	2.65553153955632e-20	1.61985237330797e-18	7.33654699661905e-16	7.26951255705603e-16	3.26200721443404e-14
1	121358418	121358419	5.02023781390913e-13	5.02023781390913e-13	3.84629925591081e-11	6.51222648936755e-09	6.36225041323767e-09	3.68298947801896e-07
1	121358420	121358421	1.19728473310504e-06	1.22898710524044e-07	1.40947704236172e-06	0.00621523689454615	0.000680003684708107	0.00664705437192809
1	121358424	121358425	4.16483734217269e-21	4.16483734217269e-21	1.12225636819756e-19	1.23048383672079e-16	1.21935025151702e-16	2.87378163432398e-15
1	121358450	121358451	3.18338708608324e-20	3.18338708608324e-20	4.5599002051851e-19	8.74707714701904e-16	8.6646686140054e-16	9.92104147205897e-15
1	121358453	121358454	1.24778414474907e-13	1.24778414474907e-13	5.79459952720605e-12	1.73879567473372e-09	1.67169739844804e-09	5.93495744975496e-08
1	121362235	121362236	2.01860597680208e-23	2.01860597680208e-23	8.04545286428894e-20	1.03414333480217e-18	1.01993274556691e-18	2.20392166819413e-15
1	121362359	121362360	4.70519165047899e-07	4.70519165047899e-07	1.40342250919526e-06	0.00256549873847682	0.00251431756401388	0.00661965911792917
1	121379008	121379009	2.22571182182224e-20	1.41713837731192e-25	3.056920686404e-18	6.18497629600763e-16	8.44780195566995e-21	5.95147282822638e-14
1	121397958	121397959	2.94653181339034e-19	2.94653181339034e-19	4.40050619907725e-16	7.36342296235032e-15	7.25582956746666e-15	6.87201644009428e-12
1	121402045	121402046	7.12172396891548e-27	7.12172396891548e-27	1.66997694940693e-24	4.75328472290787e-22	4.71053236644672e-22	7.50914733723092e-20
1	121402416	121402417	2.24487042969028e-16	2.24487042969028e-16	2.89239252674837e-12	4.18516843892592e-12	4.09180843995033e-12	3.05689192894356e-08
1	121402471	121402472	2.49424297228194e-11	6.12288362618234e-14	4.40144300270997e-09	2.770763098868e-07	8.46664696840578e-10	2.63094829319282e-05
1	121402944	121402945	3.14572020701694e-08	3.33315986160456e-11	1.58053470395161e-07	0.000187218188464476	3.53056868761042e-07	0.000818162813487247
1	121404017	121404018	7.77790752685899e-19	7.77790752685899e-19	2.45732902417233e-15	1.87144202928561e-14	1.84293734694149e-14	3.55156130620109e-11
1	121404911	121404912	3.52890096387173e-13	3.52890096387173e-13	8.38466391274502e-10	4.67743124962547e-09	4.53692989772159e-09	5.72565118850895e-06
1	121415866	121415867	2.03258656422003e-14	6.51576876591802e-22	7.12072992807614e-13	3.04824184627222e-10	2.10075939565345e-17	7.88741198688523e-09
1	121436253	121436254	2.24313986140198e-09	2.45274570550852e-11	5.12735136075677e-08	1.50522163073447e-05	2.64582114408794e-07	0.00027636406410777
1	121450246	121450247	1.9400218690604e-21	1.30390349377347e-21	7.96878151023012e-19	5.89978657576736e-17	3.99684559648194e-17	1.68000832044037e-14
1	121466590	121466591	3.62095604691325e-08	2.92389074118054e-11	1.87735355718043e-06	0.000214474068111872	3.12199703636191e-07	0.00871834725520363
1	121467258	121467259	1.61839323377248e-19	1.14612554126908e-19	5.21439474757203e-18	4.15345163479348e-15	2.95548653148046e-15	9.87610381897874e-14
1	121467305	121467306	7.87418819638594e-20	7.87418819638594e-20	4.11902736374532e-20	2.09253366980694e-15	2.07009180724483e-15	1.20202296085259e-15
1	121471518	121471519	5.82807187841066e-20	5.82807187841066e-20	2.41910474433426e-17	1.56628113155227e-15	1.5492954998266e-15	4.28390558234804e-13
1	121471693	121471694	1.24536019415592e-25	1.40745026506379e-27	1.41916765291199e-24	7.5292233270335e-21	9.64855689880284e-23	6.40987308037843e-20
1	121472033	121472034	6.2727102149248e-09	6.2727102149248e-09	1.74423902441882e-10	3.94786260198332e-05	3.91164647111407e-05	1.4116743147054e-06
1	121472337	121472338	1.25325525676662e-18	2.16726272292488e-15	2.83356728010754e-17	2.96865780264231e-14	3.53674668119206e-11	4.97970787542649e-13
1	121472423	121472424	9.47800514468228e-09	9.47800514468228e-09	3.04163218092674e-08	5.88369982465765e-05	5.81189299690069e-05	0.000166698483661468
1	121478852	121478853	2.63347100297598e-10	2.63347100297598e-10	1.29813043206362e-06	2.55216906137816e-06	2.47162723695597e-06	0.00615171380269023
1	121479137	121479138	5.32592907887518e-11	5.32592907887518e-11	1.13867531692706e-09	5.67405173800285e-07	5.49108779590309e-07	7.33542573710102e-06
1	121479733	121479734	5.50498620826719e-07	7.4141511165606e-10	5.04410145653937e-06	0.00298869281335172	5.88281940018012e-06	0.0217710408263173
1	121480619	121480620	9.20375814167647e-25	9.20375814167647e-25	3.98224650890321e-23	5.15953043945909e-20	5.12049685291573e-20	1.55194338915632e-18
1	121480786	121480787	1.9936298524033e-14	1.9936298524033e-14	5.83608075791637e-14	2.99259300818185e-10	2.91418209633032e-10	7.22304901223533e-10
1	121481119	121481120	9.24159974615712e-11	2.34472417244431e-11	2.42121802830616e-08	9.52939918338139e-07	2.53368867576149e-07	0.000133410365116691
1	121481120	121481121	9.24159974615712e-11	2.34472417244431e-11	2.42121802830616e-08	9.52939918338139e-07	2.53368867576149e-07	0.000133410365116691
1	121481395	121481396	1.82594843985842e-10	1.82594843985842e-10	4.74983415454923e-09	1.81123940080821e-06	1.75527716144872e-06	2.83062223370051e-05
1	121481535	121481536	2.38190100769495e-07	2.38190100769495e-07	2.57001844246283e-07	0.00132617029779501	0.00129462663822238	0.00131008052931765
1	121482230	121482231	3.20238910108628e-17	3.20238910108628e-17	1.83774193629939e-13	6.61857645679664e-13	6.49576435604364e-13	2.14424614535209e-09
1	121482906	121482907	5.11846392832846e-17	5.11846392832846e-17	7.97030733982512e-15	1.03408655276794e-12	1.01407851023337e-12	1.07206954039189e-10
1	121482947	121482948	9.10376815122963e-21	9.10376815122963e-21	5.82063769493509e-17	2.6031521570075e-16	2.57944569253037e-16	9.90219235920894e-13
1	121482948	121482949	8.71466024449282e-17	8.71466024449282e-17	6.31444517117685e-15	1.705675326565e-12	1.66577413154375e-12	8.58911802469692e-11
1	121482959	121482960	2.80921451458645e-12	2.80921451458645e-12	2.19122138598726e-09	3.43583283284311e-08	3.33302997307485e-08	1.36549281851123e-05
1	121483520	121483521	2.04949988776588e-28	2.04949988776588e-28	9.72245317840999e-27	1.4909202862998e-23	1.47369187410256e-23	5.13032665238349e-22
1	142539585	142539586	1.25661529530378e-22	8.233058054211e-27	9.96982305631336e-21	5.03973563656242e-18	5.39269095757325e-22	3.13199838606659e-16
1	142539586	142539587	1.25661529530378e-22	8.233058054211e-27	9.96982305631336e-21	5.03973563656242e-18	5.39269095757325e-22	3.13199838606659e-16
1	142539587	142539588	1.25661529530378e-22	8.233058054211e-27	9.96982305631336e-21	5.03973563656242e-18	5.39269095757325e-22	3.13199838606659e-16
1	142539740	142539741	1.3764820807892e-31	1.3764820807892e-31	2.57335970677709e-27	1.18834428963228e-26	1.1745554845838e-26	1.42873688621921e-22
1	142540917	142540918	1.4795449540574e-08	1.4795449540574e-08	1.84443970212976e-07	9.01785202359607e-05	8.85440053689185e-05	0.000950394216769999
1	142541686	142541687	3.01747027672336e-19	3.01747027672336e-19	1.42642900756408e-18	7.52906944171597e-15	7.41922283587939e-15	2.89121072744883e-14
1	142541813	142541814	1.06895377652375e-19	1.06895377652375e-19	2.37399494540963e-18	2.79660257445493e-15	2.76618527198165e-15	4.67591275687052e-14
1	142541909	142541910	3.49624844413897e-18	3.49624844413897e-18	3.56829503782689e-17	7.9938458629982e-14	7.84092782458764e-14	6.20619945618766e-13
1	142542541	142542542	4.07885757224859e-08	4.07885757224859e-08	5.63760759288081e-06	0.000240471763743953	0.000233115237412094	0.0240999513822243
1	142542975	142542976	4.27514586583981e-12	4.27514586583981e-12	1.28439694096975e-09	5.13405091315981e-08	4.99609461875823e-08	8.23091264907351e-06
1	142547581	142547582	1.43198107424082e-06	1.43198107424082e-06	2.63715269704162e-06	0.00740695337587165	0.00737066326325126	0.0119450907153437
1	142548673	142548674	1.81172781671738e-12	1.81172781671738e-12	1.17878051480281e-10	2.24745013474833e-08	2.18936694483027e-08	1.06387563895793e-06
1	142564308	142564309	5.92987199993981e-22	5.92987199993981e-22	2.58639624957665e-18	1.94047550506593e-17	1.92412974268872e-17	5.07326698056123e-14
1	142565088	142565089	4.06032579598614e-09	4.06032579598614e-09	6.55879564699222e-06	2.63203954465251e-05	2.57548980457294e-05	0.0277678918108045
1	142565089	142565090	4.06032579598614e-09	4.06032579598614e-09	6.55879564699222e-06	2.63203954465251e-05	2.57548980457294e-05	0.0277678918108045
1	142565707	142565708	6.93361264626818e-08	6.93361264626818e-08	2.11476091795823e-07	0.000401719815365882	0.000389961208519672	0.00108512211135362
1	142565730	142565731	8.14652657627409e-08	8.14652657627409e-08	1.85185160790983e-07	0.000468437259343811	0.000456401091796436	0.000953909576518153
1	142567136	142567137	1.32525149897027e-09	1.32525149897027e-09	2.27937340389774e-08	9.93263390467828e-06	9.8172678003552e-06	0.000126248209543488
1	142590087	142590088	3.87636587466741e-08	3.87636587466741e-08	5.34282347347097e-06	0.000229101433600289	0.000222123065926696	0.0229745581487512
1	142590913	142590914	6.01426134259818e-11	6.01426134259818e-11	7.55314584773864e-09	6.34884585372344e-07	6.14826308316476e-07	4.37395052063988e-05
1	142591246	142591247	2.55881494913268e-12	2.55881494913268e-12	1.90970443936483e-10	3.13954791807101e-08	3.04890844363561e-08	1.53759184814517e-06
1	142591803	142591804	6.28457980409566e-08	6.28457980409566e-08	2.87850209069533e-06	0.000365004988317574	0.000354468656901908	0.0129167841703701
1	142593401	142593402	1.59639589387405e-09	1.59639589387405e-09	5.96075335043488e-06	1.09754685699873e-05	1.07435410311539e-05	0.0253861025623202
1	142651692	142651693	1.2387234744163e-11	1.2387234744163e-11	4.34561320383978e-09	1.42720614567551e-07	1.38767682437166e-07	2.59930485614849e-05
1	142659030	142659031	7.89179080867915e-15	7.89179080867915e-15	1.26732103238421e-11	1.23456039145242e-10	1.20770181312911e-10	1.25618781666226e-07
1	142664624	142664625	1.81656167120894e-18	1.81656167120894e-18	2.88787850383701e-15	4.2372332356361e-14	4.16399117630661e-14	4.13175371550237e-11
1	142664771	142664772	9.88335489053004e-11	9.88335489053004e-11	1.33368049195034e-08	1.0149738594784e-06	9.83993734290626e-07	7.53706218103205e-05
1	142664839	142664840	1.4682915401455e-09	1.4682915401455e-09	1.14009984758843e-07	1.01725427260283e-05	9.9185477134953e-06	0.00059724242739192
1	142665289	142665290	1.44794984777528e-08	1.44794984777528e-08	2.38437955407169e-07	8.83259987516969e-05	8.67366017066241e-05	0.00121913772700658
1	142669147	142669148	5.03339281525215e-08	5.03339281525215e-08	8.98719613068654e-07	0.000294025557703854	0.000286212984892659	0.00434575812490979
1	142669906	142669907	5.79500223640408e-08	5.79500223640408e-08	7.35971237720009e-06	0.000337345650377511	0.000327608858595702	0.0309545947667551
1	142676453	142676454	3.10601412813043e-11	3.10601412813043e-11	1.83316289002082e-08	3.40407824389418e-07	3.29947492031293e-07	0.00010235379082737
1	142684292	142684293	4.60213357435016e-11	4.60213357435016e-11	1.91691675775217e-09	4.94528040352184e-07	4.78940832081724e-07	1.20084627547512e-05
1	142684307	142684308	2.3478267316487e-09	2.3478267316487e-09	9.68614616527571e-08	1.55381583738283e-05	1.54912650736789e-05	0.000510750335761511
1	142684368	142684369	1.1489574573843e-10	1.1489574573843e-10	3.52006361392597e-09	1.16997350048153e-06	1.1337240165681e-06	2.12880344501871e-05
1	142688346	142688347	4.58961247442092e-12	4.58961247442092e-12	3.07484650869221e-10	5.49375316035206e-08	5.34275203017114e-08	2.42100224636994e-06
1	142689085	142689086	1.03278875753563e-13	8.4814785657656e-14	6.52469618766315e-11	1.45170203693752e-09	1.15640119811646e-09	6.13438748155128e-07
1	142689313	142689314	4.26273481008384e-15	4.26273481008384e-15	4.09737674643164e-12	6.87040647780064e-11	6.72174855985992e-11	4.25535216161369e-08
1	142689314	142689315	4.26273481008384e-15	4.26273481008384e-15	4.09737674643164e-12	6.87040647780064e-11	6.72174855985992e-11	4.25535216161369e-08
1	142689315	142689316	4.26273481008384e-15	4.26273481008384e-15	4.09737674643164e-12	6.87040647780064e-11	6.72174855985992e-11	4.25535216161369e-08
1	142691550	142691551	3.91915026301167e-10	3.91915026301167e-10	1.53569961814691e-08	3.48489663567917e-06	3.5573619013372e-06	8.62930363809611e-05
1	142691664	142691665	8.07763459857307e-12	8.07763459857307e-12	3.98549850475153e-10	9.44801406794619e-08	9.19280603459706e-08	3.08575043591369e-06
1	142691735	142691736	2.22137720240029e-11	2.22137720240029e-11	7.02270437934755e-10	2.47888011186086e-07	2.4065088965956e-07	5.19751244213324e-06
1	142691765	142691766	2.46391836284981e-10	2.46391836284981e-10	1.18467826339327e-08	2.39906016052451e-06	2.33388662923158e-06	6.72695918176835e-05
1	142691766	142691767	2.46391836284981e-10	2.46391836284981e-10	1.18467826339327e-08	2.39906016052451e-06	2.33388662923158e-06	6.72695918176835e-05
1	142692572	142692573	1.07644478774457e-08	1.07644478774457e-08	1.62981844709912e-06	6.6511550939285e-05	6.55058470546241e-05	0.00762483465957214
1	142692817	142692818	1.23952719227422e-10	1.23952719227422e-10	4.02041972007576e-09	1.25713589132416e-06	1.21789334011921e-06	2.41389512228196e-05
1	142693055	142693056	1.32374501163517e-10	1.32374501163517e-10	4.25830220237066e-09	1.33768640305571e-06	1.29654675583738e-06	2.54953100347289e-05
1	142693539	142693540	2.1134887793142e-09	2.1134887793142e-09	5.74098112708877e-08	1.4292475644189e-05	1.40263018833202e-05	0.000308288357966868
1	142694434	142694435	1.06685935557364e-14	1.06685935557364e-14	1.28746671690562e-11	1.64729008329288e-10	1.60770356676069e-10	1.27537514040962e-07
1	142695653	142695654	2.48833225024582e-07	2.48833225024582e-07	4.14221887972502e-06	0.00138390396984572	0.0013515667254016	0.0181112803443435
1	142701940	142701941	6.9691631377226e-12	6.9691631377226e-12	3.87948471914681e-10	8.21085048896083e-08	7.98522655201205e-08	3.00568360377731e-06
1	142702583	142702584	6.9691631377226e-12	6.9691631377226e-12	3.87948471914681e-10	8.21085048896083e-08	7.98522655201205e-08	3.00568360377731e-06
1	142702813	142702814	5.49277904785227e-09	5.49277904785227e-09	5.47446821909221e-08	3.4843769959196e-05	3.4433965433392e-05	0.000294367545456882
1	142703207	142703208	1.38542655577375e-10	1.38542655577375e-10	4.77458540277353e-09	1.39652842331013e-06	1.35417358591878e-06	2.84390594531295e-05
1	142706292	142706293	1.04752437542971e-12	1.04752437542971e-12	4.92971565683985e-11	1.32464376396463e-08	1.2974653434515e-08	4.67941596783767e-07
1	142708141	142708142	1.08106053324086e-12	1.08106053324086e-12	5.30575166086271e-11	1.36491812562244e-08	1.33613910326401e-08	5.024567258242e-07
1	142709903	142709904	7.41097372102299e-09	7.41097372102299e-09	4.0218744700105e-07	4.63719375442373e-05	4.59419425681584e-05	0.00201113784392593
1	142710099	142710100	4.95639229001675e-10	4.95639229001675e-10	1.81840597025328e-08	4.19698297401228e-06	4.05151357626711e-06	0.000101550873056065
1	142710108	142710109	1.34348926423612e-09	1.34348926423612e-09	3.98216560101026e-08	9.93263390467828e-06	9.8172678003552e-06	0.0002162669330191
1	142711059	142711060	3.96386475299276e-20	3.96386475299276e-20	6.50806423301018e-17	1.0796268854226e-15	1.06883061656837e-15	1.10137508170988e-12
1	142712284	142712285	6.36088713875724e-08	6.36088713875724e-08	8.15588031212486e-07	0.000369330808366855	0.000358622583089422	0.00395892102516926
1	142713151	142713152	1.67066835678706e-10	1.67066835678706e-10	5.74263415724699e-09	1.66578935858119e-06	1.61483439672234e-06	3.39277900324231e-05
1	142713380	142713381	1.66403472540732e-10	1.66403472540732e-10	4.46400240019096e-09	1.65978885155081e-06	1.60919158231644e-06	2.6673574691595e-05
1	142715710	142715711	8.22316352357978e-12	8.22316352357978e-12	3.12740773223179e-09	9.61267246114483e-08	9.35316274340864e-08	1.90673507291649e-05
1	142718514	142718515	1.48276753283473e-10	1.48276753283473e-10	4.490970923489e-09	1.48871312330346e-06	1.44391015221572e-06	2.68307548589948e-05
1	142720896	142720897	6.73619272025572e-15	6.73619272025572e-15	1.74304537911769e-12	1.06241236599131e-10	1.03931203989499e-10	1.87765226447693e-08
1	142723124	142723125	7.07683005475733e-10	7.07683005475733e-10	3.61883405365638e-08	5.8680004342864e-06	5.62731251273723e-06	0.000197037485900232
1	142726231	142726232	1.27417391661116e-12	1.27417391661116e-12	1.2497795902401e-10	1.59652785864973e-08	1.55956784013356e-08	1.12431613242976e-06
1	142726439	142726440	4.55964743039652e-09	4.55964743039652e-09	3.7252863130186e-07	2.91276849247997e-05	2.87956807090904e-05	0.00186895213820249
1	142728363	142728364	2.56094745599158e-10	2.56094745599158e-10	7.77807015739894e-09	2.48605423332415e-06	2.41984463570729e-06	4.49904873742805e-05
1	142728747	142728748	1.14013686236894e-22	1.14013686236894e-22	6.59839337802416e-21	4.61607456842113e-18	4.5703255637787e-18	2.10974027991167e-16
1	142728783	142728784	5.4558145651821e-19	5.4558145651821e-19	3.00733123279955e-17	1.33657657199419e-14	1.3142870282087e-14	5.27019612046597e-13
1	142788118	142788119	8.0454759683422e-13	8.0454759683422e-13	5.14728998986709e-09	1.025564517247e-08	1.00513242107328e-08	3.05263991432059e-05
1	142807900	142807901	1.15186177483019e-12	1.15186177483019e-12	3.57210273747238e-09	1.44910783872163e-08	1.41887671737172e-08	2.15822048035905e-05
1	142819370	142819371	1.65480585129491e-09	1.65480585129491e-09	1.21598560449998e-06	1.13376078498374e-05	1.11255255909577e-05	0.0057824235734421
1	142842543	142842544	1.77831140244483e-09	5.78125355506123e-11	3.22709658494925e-08	1.21098633707767e-05	5.92428860826024e-07	0.000176408803024709
1	142845070	142845071	2.66350428055107e-07	2.66350428055107e-07	6.66894326829575e-06	0.00147848099600915	0.00144380510318577	0.0282120744670711
1	142853786	142853787	3.13669493948909e-14	7.37326556354576e-14	1.2972479640343e-11	4.62601422373823e-10	1.01229816698444e-09	1.28427816747933e-07
1	142865184	142865185	1.06112511919269e-14	1.06112511919269e-14	1.76966928968763e-11	1.63906181944792e-10	1.599956523476e-10	1.73519975706524e-07
1	143139956	143139957	6.77522776598521e-07	6.77522776598521e-07	7.53273798707666e-07	0.00361451538062756	0.00358707354646611	0.00366810916053162
1	143151446	143151447	2.25981385575383e-15	2.25981385575383e-15	2.68439970521513e-11	3.75597448450073e-11	3.67958225676477e-11	2.60090227066172e-07
1	143157665	143157666	9.93989130841862e-33	9.93989130841862e-33	1.79340700813178e-28	8.93409237182675e-28	8.86514127303647e-28	1.09407388275933e-23
1	143166162	143166163	7.3169702793101e-11	7.3169702793101e-11	2.09572566090743e-07	7.6314102846207e-07	7.39126100992984e-07	0.0010756276917255
1	143169215	143169216	2.15045288580769e-13	3.13000360931645e-15	5.86424322844685e-10	2.90703097715392e-09	4.99301119973742e-11	4.3685112083206e-06
1	143175287	143175288	1.31569321015391e-07	1.31569321015391e-07	7.06052787446205e-06	0.00074578138625052	0.00072683508592373	0.0297550283159824
1	143205020	143205021	8.89798738083224e-10	8.89798738083224e-10	6.59691060355706e-06	7.27717629318362e-06	6.99160278930346e-06	0.0279219518962104
1	143258294	143258295	2.56758900131819e-07	2.83022582418863e-08	2.55141204726397e-06	0.00142719820138304	0.000164437012771438	0.0115995925806079
1	143265202	143265203	1.38562559066294e-06	1.38562559066294e-06	7.90460241136553e-07	0.00717038808301324	0.00713842227191842	0.00384017505423193
1	143266040	143266041	1.74498829766149e-23	2.86214392035213e-24	2.93696872258264e-20	9.00813393534929e-19	1.53025515953057e-19	8.80579738794364e-16
1	143269635	143269636	7.24135019116331e-08	7.24135019116331e-08	7.83662020344675e-09	0.000419039302286957	0.000406901250810598	4.53097175930392e-05
1	143280403	143280404	4.11505777688802e-08	1.56729290685782e-09	1.65823675449371e-06	0.000242076687284408	1.05573430974819e-05	0.0077537491444853
1	143283798	143283799	6.11869513289705e-22	6.11869513289705e-22	6.23874507832046e-18	1.99339519764561e-17	1.97667742641935e-17	1.17365403742788e-13
1	143289907	143289908	6.9378750248437e-10	6.9378750248437e-10	4.0275274510341e-07	5.75970857038237e-06	5.52116087651803e-06	0.00201359119898576
1	143361985	143361986	9.98941361166892e-10	9.98941361166892e-10	1.40878118062423e-08	8.13606851146066e-06	7.77717578459149e-06	7.94150754356357e-05
1	143376702	143376703	1.03758363742948e-08	1.03758363742948e-08	2.26975867081976e-08	6.41677311206389e-05	6.32395855446888e-05	0.000125724284286477
1	143376704	143376705	1.61962932923239e-08	1.61962932923239e-08	3.14636924194171e-08	9.84496446378265e-05	9.66913557815642e-05	0.000172158728482054
1	143401220	143401221	7.33038404972458e-23	7.33038404972458e-23	2.17615578058582e-23	3.33695702155808e-18	3.30902490363209e-18	8.84602611626521e-19
1	143401222	143401223	7.33038404972458e-23	7.33038404972458e-23	2.17615578058582e-23	3.33695702155808e-18	3.30902490363209e-18	8.84602611626521e-19
1	143440217	143440218	6.30392620463675e-07	1.1758131015027e-06	7.88832295910072e-06	0.00338833181024976	0.00607803248456527	0.0330097073832093
1	143464142	143464143	1.64434301278086e-12	1.46649168620119e-12	2.5105413925221e-10	2.04545521747732e-08	1.78550591751654e-08	1.99612146739381e-06
1	143498527	143498528	1.53037574280998e-33	1.76921771240731e-34	1.21611005159805e-30	1.43782567432118e-28	1.70175327569306e-29	8.28768949583106e-26
1	143507431	143507432	2.40018829574276e-10	2.40018829574276e-10	1.87444166393463e-08	2.34236454844386e-06	2.27939184574444e-06	0.000104521499177734
1	143517336	143517337	3.49640369843531e-13	3.49640369843531e-13	2.44631730977311e-10	4.63815719300398e-09	4.49800931344438e-09	1.94703071117014e-06
1	143517513	143517514	4.8739931549756e-08	4.8739931549756e-08	7.34187490599415e-06	0.000284899389111185	0.000277266008854408	0.0308843886302628
1	143517820	143517821	1.86996710054091e-11	1.86996710054091e-11	2.60746079352991e-10	2.10708145552007e-07	2.0441537525917e-07	2.0689112887279e-06
1	143522647	143522648	7.53857879083545e-07	2.92232778827731e-07	7.22930636109326e-07	0.00400485173894391	0.00158082160905265	0.00352757134931871
1	143526753	143526754	9.63738559140214e-11	9.63738559140214e-11	5.10880994153589e-09	9.91476151119038e-07	9.61398073282648e-07	3.03070779633726e-05
1	143527044	143527045	4.32384012264159e-07	1.14579232621243e-10	2.34540399896899e-06	0.00236442031626996	1.13101473708325e-06	0.0107329822663051
1	143527677	143527678	5.29732024169201e-12	5.29732024169201e-12	1.56934124173778e-09	6.30078652883824e-08	6.12691581107075e-08	9.98967810453572e-06
1	143528078	143528079	3.62581342097659e-12	3.62581342097659e-12	3.45045825461808e-10	4.38879508071503e-08	4.26809044301783e-08	2.70149204096438e-06
1	143528724	143528725	1.8545959735304e-11	1.8545959735304e-11	1.23108591058328e-09	2.09063489484277e-07	2.02817304385449e-07	7.90806936470588e-06
1	143531970	143531971	9.75287341906324e-12	9.75287341906324e-12	5.05697357732556e-11	1.13320865044032e-07	1.10294961895226e-07	4.79796050342216e-07
1	143535986	143535987	8.6825342597378e-17	8.88345313580006e-18	1.52083992589427e-13	1.69979874871209e-12	1.90967256835647e-13	1.79494323115436e-09
1	143537227	143537228	1.94048043478497e-10	1.94048043478497e-10	7.36254923354863e-09	1.91920060770523e-06	1.859410302111e-06	4.26632667023887e-05
1	143537245	143537246	1.21667766680706e-08	1.21667766680706e-08	3.99967084421755e-07	7.46403689153515e-05	7.37289613092985e-05	0.00200040589574984
1	143537914	143537915	1.1538137491993e-07	1.46150627064426e-07	1.46293056420618e-06	0.000656137330243428	0.000804037864493735	0.00688869800759878
1	143537916	143537917	1.1538137491993e-07	1.46150627064426e-07	1.46293056420618e-06	0.000656137330243428	0.000804037864493735	0.00688869800759878
1	143538593	143538594	3.69320500468822e-08	3.69320500468822e-08	1.55331178163712e-07	0.000218643652865478	0.000212228945993741	0.000804637276706484
1	143541252	143541253	3.5199117777787e-08	3.5199117777787e-08	1.45200883308382e-07	0.000208659289398919	0.000202500865026502	0.000753995703705604
1	143542227	143542228	2.870577237482e-06	2.870577237482e-06	1.23041749238999e-06	0.0145458408006427	0.0144904712974391	0.00584603279471806
1	143542238	143542239	1.05034182333953e-06	1.05034182333953e-06	1.13551791702981e-06	0.00546612027721246	0.00546014867868327	0.00543170298699241
1	143542249	143542250	1.05034182333953e-06	1.05034182333953e-06	1.13551791702981e-06	0.00546612027721246	0.00546014867868327	0.00543170298699241
1	143542325	143542326	4.54175575047006e-07	2.49258642399632e-07	2.0344773177478e-07	0.00247855738584579	0.00135360476359289	0.00104498770743227
1	143542576	143542577	1.01035291512626e-06	1.56491133741363e-07	1.68258736660861e-07	0.0052758621527066	0.000859464191705364	0.000869543575963704
1	143543212	143543213	1.05970441305942e-23	2.82088004362906e-24	4.2020839428753e-21	5.55199107546763e-19	1.51018956988755e-19	1.36568688764485e-16
1	143657622	143657623	2.46239367983962e-21	4.2751671927871e-22	1.05025215281518e-18	7.38837469764207e-17	1.43260726890084e-17	2.18233033303563e-14
1	144558772	144558773	2.16895277987124e-10	2.16895277987124e-10	5.28350377240877e-10	2.1347274227992e-06	2.06683056755644e-06	3.96915708788283e-06
1	144617506	144617507	7.28204525049006e-10	2.74176530872773e-12	3.15509343193629e-08	6.03119677392254e-06	3.25873949898205e-08	0.000172601062210772
1	144827999	144828000	1.73717284729823e-12	1.73717284729823e-12	5.39427743905007e-10	2.15893751730561e-08	2.10524708616363e-08	4.04711238250993e-06
1	145051478	145051479	2.11251927637014e-09	2.11251927637014e-09	8.86669935676946e-06	1.42871137519639e-05	1.40221685063789e-05	0.0368522079262913
1	145183554	145183555	6.15988965029075e-10	6.15988965029075e-10	4.28384369682995e-09	5.14499100168669e-06	4.95566761326062e-06	2.56406410471979e-05
1	145235319	145235320	7.85159816997425e-11	7.85159816997425e-11	5.26881423669518e-07	8.15222529231165e-07	7.89680308994157e-07	0.00260663294964935
1	145326105	145326106	6.74917353651014e-07	1.66898978504195e-06	1.8566326399088e-06	0.00360085318943338	0.00853087993439237	0.00862756848849924
1	145328483	145328484	7.76846966135694e-07	7.76846966135694e-07	1.49715925043862e-06	0.00409364440323467	0.00409018063226083	0.00704249616501248
1	146019837	146019838	2.56620720208794e-07	2.56620720208794e-07	8.04994064720367e-06	0.0014265281491671	0.00139255635786407	0.033640770998613
1	146243925	146243926	2.33311419010944e-14	2.33311419010944e-14	3.00676911058119e-12	3.48186282634061e-10	3.39081507663317e-10	3.16907858148942e-08
1	146465442	146465443	6.14071970616859e-17	6.14071970616859e-17	5.35873306857189e-14	1.23352784430284e-12	1.20773562582241e-12	6.66386416400565e-10
1	146465443	146465444	6.14071970616859e-17	6.14071970616859e-17	5.35873306857189e-14	1.23352784430284e-12	1.20773562582241e-12	6.66386416400565e-10
1	147398762	147398763	2.81629526992237e-05	2.56638908444795e-06	4.82622810592004e-06	0.137596646490429	0.0130003813193747	0.0208752220715394
1	148209174	148209175	2.11823818555586e-10	2.11823818555586e-10	3.44312076193527e-09	2.08684432715388e-06	2.02159966614683e-06	2.09196789372512e-05
1	148211424	148211425	2.23704942449036e-19	1.52401611950098e-19	8.89954120386681e-16	5.64447265913004e-15	3.88290838147732e-15	1.34865342951057e-11
1	148240862	148240863	2.762339712036e-08	2.762339712036e-08	4.60547317853867e-07	0.000164922973597438	0.000160654351087187	0.0022898024561105
1	148627712	148627713	2.57193039337189e-07	2.57193039337189e-07	5.95006258383799e-06	0.00142931672694579	0.00139547483247857	0.0253419061311391
1	148627956	148627957	3.44083748902308e-11	2.32604037597358e-11	1.91504038586715e-10	3.75475387046177e-07	2.51450681050938e-07	1.54142780170884e-06
1	148741948	148741949	4.53746076222322e-07	4.53746076222322e-07	7.41115756337243e-09	0.00247638055946104	0.00242773415254524	4.29387824196933e-05
1	148741955	148741956	4.53746076222322e-07	4.53746076222322e-07	7.41115756337243e-09	0.00247638055946104	0.00242773415254524	4.29387824196933e-05
1	148760371	148760372	1.32871057425242e-07	1.32871057425242e-07	1.04614486096944e-06	0.000752896302634006	0.000732825227817759	0.0050214127112322
1	148760386	148760387	1.32871057425242e-07	1.32871057425242e-07	1.04614486096944e-06	0.000752896302634006	0.000732825227817759	0.0050214127112322
1	148874407	148874408	7.7844432449186e-09	7.7844432449186e-09	2.63094734901216e-06	4.86223075081294e-05	4.81697754523768e-05	0.0119189855196577
1	148896842	148896843	8.57152102470188e-08	8.57152102470188e-08	2.23643783781023e-06	0.000492245237601988	0.000479248439097429	0.0102546378147712
1	149225724	149225725	3.82968029198217e-14	1.30371342786705e-16	3.75468904592791e-12	5.5980229871206e-10	2.43897734219879e-12	3.9145291927541e-08
1	149649031	149649032	4.91216617704963e-22	1.17246559154945e-21	1.75822395361958e-17	1.63522715020388e-17	3.60899315058354e-17	3.15922104836965e-13
1	149649077	149649078	3.78349331990501e-10	3.78349331990501e-10	6.67039022213887e-07	3.48489663567917e-06	3.43924470376576e-06	0.00326745995214003
1	150459815	150459816	1.92462521018747e-21	2.53625777231639e-21	9.46786771925036e-20	5.85516509690991e-17	7.52349376522831e-17	2.47298959217369e-15
1	150459816	150459817	1.92462521018747e-21	2.53625777231639e-21	9.46786771925036e-20	5.85516509690991e-17	7.52349376522831e-17	2.47298959217369e-15
1	151379825	151379826	2.33697152422015e-17	2.65306331157184e-17	6.25738305165581e-15	4.90261407572033e-13	5.43190163311439e-13	8.51866238567863e-11
1	152265639	152265640	1.56680244267668e-05	1.61160475754796e-07	7.78255554151428e-06	0.0770617487108976	0.000884268160164521	0.032592400207913
1	152770875	152770876	7.49124577960029e-09	1.15485708384787e-10	6.92041827740574e-09	4.68597171160814e-05	1.13940643699042e-06	4.01645769280416e-05
1	153743088	153743089	9.04339441168104e-18	7.82746154084697e-18	5.13303208651051e-17	1.98197758910411e-13	1.69618908791476e-13	8.78600759105604e-13
1	155188757	155188758	3.97875355273693e-15	6.05780769024945e-15	6.88373107138656e-13	6.43835938538795e-11	9.39483618627453e-11	7.62907429147989e-09
1	157276873	157276874	7.20865923103149e-08	4.61608463839273e-09	9.24446040879843e-08	0.000417177399179652	2.91407252351602e-05	0.000488064726352108
1	162975599	162975600	3.58086265246102e-06	3.63808186311903e-06	5.5765152928526e-06	0.0180849703206001	0.0182418401525405	0.023920958551505
1	164169520	164169521	1.1320481623607e-08	6.15665767873967e-09	2.01375747105719e-09	6.98671321501238e-05	3.84194194565817e-05	1.25965838273658e-05
1	166193648	166193649	2.25407294146588e-05	8.13390267490597e-08	7.75795192497092e-06	0.110474933647399	0.000455788549681666	0.0324977753801127
1	167025894	167025895	2.44118334041763e-10	2.44118334041763e-10	4.08164718551899e-07	2.38007487523266e-06	2.31533371319092e-06	0.00203901048238031
1	167025897	167025898	5.97340804539661e-16	5.97340804539661e-16	5.99486124400242e-13	1.066682801725e-11	1.04206881427954e-11	6.67689280265061e-09
1	167025900	167025901	5.97340804539661e-16	5.97340804539661e-16	5.99486124400242e-13	1.066682801725e-11	1.04206881427954e-11	6.67689280265061e-09
1	167025902	167025903	5.97340804539661e-16	5.97340804539661e-16	5.99486124400242e-13	1.066682801725e-11	1.04206881427954e-11	6.67689280265061e-09
1	167423905	167423906	0.842602151314595	2.35416145960523e-09	1.68668025017675e-06	1	1.55317955622695e-05	0.00787445846704479
1	168059862	168059863	2.37314090589844e-08	4.00122895157294e-08	7.48284252211052e-07	0.000142400898336596	0.000228856458788367	0.00364447044648817
1	168205651	168205652	3.11752257349137e-07	4.14421050986091e-09	1.3268427146677e-07	0.00171992916208424	2.62663877399282e-05	0.000691351879354342
1	168205652	168205653	3.11752257349137e-07	4.14421050986091e-09	1.3268427146677e-07	0.00171992916208424	2.62663877399282e-05	0.000691351879354342
1	169344459	169344460	7.79517957016979e-08	3.37853885703516e-09	2.51835806034184e-07	0.000448840486039672	2.1769983820402e-05	0.00128439387391677
1	171530145	171530146	1.61480348344814e-13	5.41143024141282e-15	4.89129379227975e-13	2.21438226153604e-09	8.44256894710307e-11	5.48401616407703e-09
1	173207335	173207336	9.74787083541587e-06	1.30644932760513e-06	2.78434036019327e-06	0.0482166557473636	0.00674168765009986	0.0125227308393528
1	174530931	174530932	4.18479568988843e-05	1.51729652841255e-06	5.07034157173979e-06	0.203499228429845	0.00779640302142774	0.0218714600659263
1	174709813	174709814	3.20737655183684e-09	2.20151146375549e-09	1.41183091027884e-09	2.09558624276488e-05	1.45829527302542e-05	9.01897932887302e-06
1	175823337	175823338	8.24185582171803e-07	2.03516605753324e-08	2.91278553903576e-07	0.00433688292248935	0.000120485090982505	0.00147652689304062
1	179352755	179352756	2.18093250100771e-16	2.17292766739871e-15	1.73491958731537e-14	4.07253747203045e-12	3.54313218566605e-11	2.26213684536031e-10
1	179513256	179513257	2.52614710239376e-05	8.6069838281303e-07	9.63351024807365e-06	0.123555107236283	0.00452107361487551	0.0398733222067964
1	181141596	181141597	5.23976931620567e-06	1.56372621442144e-08	5.15669536612537e-07	0.0261868911923828	9.34367059833818e-05	0.00255366338576039
1	183262874	183262875	2.37010055694405e-15	2.57371382313553e-15	4.65596973806378e-14	3.92717549958651e-11	4.15394273505898e-11	5.82937132461082e-10
1	184524231	184524232	3.26165576140471e-06	3.32692915462697e-06	2.63986363044675e-06	0.016493426552576	0.0167117181857521	0.0119560310625564
1	191322093	191322094	4.08210940604917e-05	3.43550467102295e-07	4.34435901080317e-06	0.198529644591526	0.00185050283927874	0.0189337068704096
1	191545702	191545703	1.30016418571511e-08	5.51201670831455e-09	5.44116988799336e-09	7.9695590805775e-05	3.45485780191261e-05	3.22125974231681e-05
1	192545721	192545722	6.88234128428015e-17	6.88234128428015e-17	1.22562894262106e-14	1.37092762470038e-12	1.34185034560333e-12	1.61895634591513e-10
1	194359342	194359343	2.77801477760311e-06	1.31225116254867e-12	3.01188760245884e-06	0.0140873960059972	1.60398948077032e-08	0.0134898860332178
1	196659341	196659342	2.21365943040569e-18	6.81274962154132e-18	6.95796080221851e-17	5.13093710734407e-14	1.48385628760115e-13	1.17285018394073e-12
1	196736232	196736233	7.70694917086071e-14	7.70694917086071e-14	4.20370801673265e-14	1.09934539068582e-09	1.05631780931536e-09	5.28686011588009e-10
1	196736282	196736283	1.30317020148426e-13	1.30317020148426e-13	2.44225556243305e-14	1.80818931436381e-09	1.74099813422643e-09	3.13440500916279e-10
1	196736364	196736365	1.38810361425711e-08	2.09834107760702e-09	3.5236477240686e-08	8.48416784641102e-05	1.39372074535183e-05	0.0001919969543815
1	196736365	196736366	1.38810361425711e-08	2.09834107760702e-09	3.5236477240686e-08	8.48416784641102e-05	1.39372074535183e-05	0.0001919969543815
1	201063040	201063041	6.14135486082383e-13	7.31487006977824e-13	3.03747975523166e-12	7.89061376286702e-09	9.16546296903045e-09	3.19894622348728e-08
1	202086050	202086051	1.55913382346527e-05	2.15622376038252e-07	1.7117421350473e-06	0.0766892374813389	0.00117512334048415	0.0079827092494286
1	204128392	204128393	2.63224936600637e-16	2.26024855527043e-15	1.22670812650118e-15	4.87590404372703e-12	3.67958225676477e-11	1.82579917423957e-11
1	204128393	204128394	2.63224936600637e-16	2.26024855527043e-15	1.22670812650118e-15	4.87590404372703e-12	3.67958225676477e-11	1.82579917423957e-11
1	204128395	204128396	2.63224936600637e-16	2.26024855527043e-15	1.22670812650118e-15	4.87590404372703e-12	3.67958225676477e-11	1.82579917423957e-11
1	205308913	205308914	8.49519540910463e-11	8.49519540910463e-11	3.43265676763665e-08	8.79450253899647e-07	8.51974247950885e-07	0.000187253449833265
1	205767096	205767097	1.21660760505511e-25	2.29119165116251e-25	2.79560312750887e-23	7.36089176826086e-21	1.32671098303302e-20	1.11073141792825e-18
1	206516993	206516994	2.29103992217939e-14	2.29103992217939e-14	5.30899312103184e-11	3.42378072245727e-10	3.33266050182723e-10	5.02704842397465e-07
1	206903391	206903392	4.6797762916698e-18	9.66561895380088e-19	1.56580246871844e-16	1.05331515433113e-13	2.27333365356727e-14	2.54854259843886e-12
1	206903394	206903395	4.6797762916698e-18	9.66561895380088e-19	1.56580246871844e-16	1.05331515433113e-13	2.27333365356727e-14	2.54854259843886e-12
1	209557109	209557110	7.03400318427341e-06	7.49590253325524e-09	4.31785378653029e-06	0.034946696040514	4.64530691276778e-05	0.0188242761673784
1	209565748	209565749	8.68847698798245e-06	5.49409377411752e-09	1.84418242267312e-06	0.0430159476402336	3.44389079242277e-05	0.00857119080527917
1	214655985	214655986	1.86571744744582e-16	6.23455239897854e-15	7.92512985341113e-13	3.51066783462988e-12	9.65413624415556e-11	8.74608562163638e-09
1	216661404	216661405	3.40606969869703e-07	3.40606969869703e-07	3.1325141128905e-06	0.0018738263816343	0.00183489232255932	0.0140014742113783
1	216661452	216661453	2.14414608099208e-07	2.14414608099208e-07	2.98956147658984e-06	0.00119758721864097	0.00116885610132605	0.0133965656329229
1	220122476	220122477	1.94559453393039e-09	1.21436338451411e-10	1.33544333421784e-07	1.32145350864193e-05	1.19476503350247e-06	0.000695654000775799
1	220152717	220152718	2.89968223430207e-10	2.89968223430207e-10	2.83482280889526e-06	2.7907697210883e-06	2.70828074191746e-06	0.0127299609793904
1	220152719	220152720	9.61516776903305e-11	2.7778813657931e-10	1.14547224819718e-09	9.89316242415374e-07	2.60082579857541e-06	7.37216688766009e-06
1	220179697	220179698	2.0725034169792e-09	1.03207690543943e-11	6.22947014969901e-08	1.402703831262e-05	1.16473030587358e-07	0.000333634109277703
1	220805623	220805624	2.94218679619199e-12	5.78310340997084e-12	4.79268541352708e-10	3.59411838591434e-08	6.66780192669479e-08	3.61655813294533e-06
1	223356051	223356052	1.16668286266067e-05	2.75368323793508e-07	6.21430497584074e-06	0.0575431725567509	0.00149138918164452	0.0264089414866156
1	224363399	224363400	6.09733968544524e-15	1.62801797872685e-14	2.01750574284445e-14	9.65607908949021e-11	2.39751266496253e-10	2.61332636131005e-10
1	224363400	224363401	6.09733968544524e-15	1.62801797872685e-14	2.01750574284445e-14	9.65607908949021e-11	2.39751266496253e-10	2.61332636131005e-10
1	226040255	226040256	1.36180051604176e-23	2.16926847013881e-23	2.36136977965012e-22	7.07970585529574e-19	1.09332575722407e-18	8.5352300500336e-18
1	227695655	227695656	3.14974023586796e-10	5.84703978485025e-10	1.42049375048329e-07	3.01101576733802e-06	4.71899623627294e-06	0.000738199273878412
1	227695658	227695659	3.14974023586796e-10	5.84703978485025e-10	1.42049375048329e-07	3.01101576733802e-06	4.71899623627294e-06	0.000738199273878412
1	227695667	227695668	3.06365761823474e-10	5.580336640057e-10	1.36557602089083e-07	2.93914453396867e-06	4.51726765603281e-06	0.000710709871213198
1	227695668	227695669	3.06365761823474e-10	5.580336640057e-10	1.36557602089083e-07	2.93914453396867e-06	4.51726765603281e-06	0.000710709871213198
1	230006774	230006775	9.92456374315345e-21	9.06833364186689e-20	5.74111682576444e-17	2.828852782487e-16	2.36863202778999e-15	9.77513280411753e-13
1	230468714	230468715	1.17534761974508e-27	3.67354225407214e-27	1.3593988251157e-25	8.19633414681246e-23	2.47019207841291e-22	6.5729792563421e-21
1	237182766	237182767	1.76213749090559e-05	8.20059113587831e-06	6.54753883555173e-07	0.0866059357429448	0.0405334831110468	0.0032098085619324
1	238046071	238046072	1.65136867208854e-19	2.39043573191679e-19	3.56405806726864e-18	4.22880841150084e-15	5.9370488978204e-15	6.88577967890061e-14
1	238047603	238047604	1.51848322703489e-09	2.89162512706556e-09	2.15022782493942e-09	1.05049831916425e-05	1.88578225512615e-05	1.3406700154813e-05
1	239896102	239896103	4.62235645953232e-17	4.62235645953232e-17	1.13685363688958e-13	9.38781320671714e-13	9.202968250641e-13	1.36262527325248e-09
1	243186880	243186881	3.07647411880311e-13	3.00577331940049e-15	1.08399873351892e-12	4.10060031585194e-09	4.80246882243299e-11	1.18641569945148e-08
1	243204719	243204720	9.46725413366039e-07	9.46725413366039e-07	4.33066588345253e-06	0.00495429707513731	0.00496167957158876	0.0188770801878474
1	243698872	243698873	5.88716491883812e-07	1.01197653021126e-07	1.89741628037384e-07	0.0031699413860321	0.000563011604434388	0.000976882803525995
1	244439305	244439306	5.03880444309282e-15	2.09669133954092e-16	2.15181225546434e-11	8.06658134756806e-11	3.83814883913071e-12	2.09845325203523e-07
1	245984185	245984186	1.18172776851103e-09	2.91881807395558e-09	1.12103005453808e-06	9.45254483510123e-06	1.90274922922827e-05	0.00536557372657373
1	246396215	246396216	8.33755241720783e-10	1.00014105567405e-10	7.1828667291114e-08	6.85207968075089e-06	9.95216629085918e-07	0.000382643486292929
1	246396221	246396222	4.5197502194349e-08	2.42600790504517e-10	2.04430181711081e-06	0.000264977870969352	2.30256042305954e-06	0.00940777380523211
1	246647688	246647689	4.48359087791388e-23	6.92554848326721e-24	1.94434970502661e-18	2.1588775372313e-18	3.59351424836292e-19	3.86923529763462e-14
1	246647692	246647693	6.46989227546723e-11	6.46989227546723e-11	3.38066920070821e-09	6.80053849092954e-07	6.58574861283425e-07	2.05534929509913e-05
1	246647965	246647966	4.75451232498278e-18	4.75451232498278e-18	1.05498830885674e-13	1.0689468970711e-13	1.04683476746375e-13	1.27071533744106e-09
1	248185907	248185908	1.25455987618564e-15	1.26648249511748e-15	7.40764636567635e-15	2.14058634526295e-11	2.1132354757597e-11	1.0010478593155e-10
1	248712698	248712699	2.93471736764324e-08	2.93471736764324e-08	4.42670818357132e-06	0.00017498215855846	0.000170336725634113	0.0192708002656603
1	248801479	248801480	0.00095900871828153	4.92530468039713e-11	9.8071196179555e-10	1	5.10340734414484e-07	6.34155079093947e-06
2	908984	908985	9.34706036671374e-07	3.59777620079824e-08	2.4688648108556e-06	0.00489710103103458	0.0002068627183579	0.0112641879016477
2	909234	909235	3.3387004920549e-16	3.3387004920549e-16	8.19527825844254e-13	6.12004825003696e-12	5.97649323465658e-12	9.03066625302264e-09
2	1102125	1102126	1.77972255524897e-16	1.77972255524897e-16	3.49269033325279e-14	3.35587924155271e-12	3.27943552306632e-12	4.42012578415912e-10
2	1460970	1460971	3.58300355253933e-16	3.58300355253933e-16	5.48891663008399e-12	6.55005996842507e-12	6.39823738637548e-12	5.633997103066e-08
2	1461110	1461111	9.46812954380832e-20	1.41419383967427e-22	2.49260800080153e-17	2.49480800159031e-15	5.5518899596929e-18	4.40827964579777e-13
2	3225080	3225081	6.93176353134623e-07	6.93176353134623e-07	3.24259178901673e-07	0.00369705034372568	0.00366730952016268	0.00163551067045619
2	5162545	5162546	8.3223433266275e-09	2.79789822675145e-14	6.30857637389058e-09	5.19139337571382e-05	4.00018689133232e-10	3.67771767011315e-05
2	5888580	5888581	9.65645162080251e-07	9.65645162080251e-07	7.71622181994291e-07	0.0050493859551179	0.0050588692912165	0.00375361635756779
2	5888581	5888582	9.65645162080251e-07	9.65645162080251e-07	7.71622181994291e-07	0.0050493859551179	0.0050588692912165	0.00375361635756779
2	7260916	7260917	1.97878849478002e-08	2.56780361397174e-09	1.56759858569194e-07	0.000119437602033015	1.68807050738854e-05	0.000811778122762182
2	9546300	9546301	5.31940435667219e-10	6.93611410474807e-11	2.7202314023107e-09	4.48465808924632e-06	7.02936052201527e-07	1.66804022531145e-05
2	10694348	10694349	1.1056073309236e-09	1.1056073309236e-09	3.5769509388056e-06	8.87613835920093e-06	8.54211748875918e-06	0.015764126347176
2	11994465	11994466	1.3804920294184e-13	1.3804920294184e-13	2.91045564166295e-11	1.91056008536685e-09	1.84034668737134e-09	2.81486954857102e-07
2	11994470	11994471	1.3804920294184e-13	1.3804920294184e-13	2.91045564166295e-11	1.91056008536685e-09	1.84034668737134e-09	2.81486954857102e-07
2	11994491	11994492	1.85041949754319e-13	1.85041949754319e-13	2.29915740015198e-11	2.51700205303021e-09	2.43431634564493e-09	2.23755892940754e-07
2	11994548	11994549	7.40559759630841e-07	5.282640522013e-14	9.49583075613079e-07	0.00393756748616018	7.34494679012364e-10	0.00457638899355383
2	23208928	23208929	3.1453105324103e-10	3.1453105324103e-10	3.165438213217e-06	3.00784752245766e-06	2.9231826967451e-06	0.0141135430632751
2	24276964	24276965	6.35072344851042e-18	8.7942478911078e-19	9.95433835628693e-16	1.41250896376209e-13	2.07403411503932e-14	1.49867295645722e-11
2	24276967	24276968	6.35072344851042e-18	8.7942478911078e-19	9.95433835628693e-16	1.41250896376209e-13	2.07403411503932e-14	1.49867295645722e-11
2	26493059	26493060	1.70812374183822e-15	4.81853694196354e-15	1.06122497996404e-13	2.87028192166716e-11	7.55107015353169e-11	1.27746645132075e-09
2	26493060	26493061	1.70812374183822e-15	4.81853694196354e-15	1.06122497996404e-13	2.87028192166716e-11	7.55107015353169e-11	1.27746645132075e-09
2	26493061	26493062	1.70812374183822e-15	4.81853694196354e-15	1.06122497996404e-13	2.87028192166716e-11	7.55107015353169e-11	1.27746645132075e-09
2	28748897	28748898	2.4251702182291e-15	3.23194067149742e-15	1.12728098022579e-13	4.01184993455934e-11	5.14750147161542e-11	1.35295575839455e-09
2	28748900	28748901	2.4251702182291e-15	3.23194067149742e-15	1.12728098022579e-13	4.01184993455934e-11	5.14750147161542e-11	1.35295575839455e-09
2	29446128	29446129	6.09694341989459e-16	3.90809729822515e-16	2.40912953670755e-14	1.08802220329722e-11	6.95420115275056e-12	3.09434553577043e-10
2	32048490	32048491	4.21886280056578e-09	3.34270945568913e-10	8.66230655421753e-08	2.73086948569817e-05	3.0988084648867e-06	0.000458316804100642
2	33614515	33614516	9.96480345110538e-08	5.3605838815254e-08	2.4504484515502e-06	0.000568986753117601	0.000303963326656752	0.0111852102286533
2	41026140	41026141	3.858113372534e-10	4.79519963697157e-10	1.57235547579728e-10	3.48489663567917e-06	3.92490554591031e-06	1.28195174128006e-06
2	41744601	41744602	8.34321554078633e-08	4.72359099608659e-08	8.34321554078485e-08	0.000479406386150519	0.000268899206456166	0.000442214854162352
2	44117080	44117081	1.94248855614558e-11	1.27010023073566e-13	7.06009725694536e-11	2.18503176437789e-07	1.70074996857831e-09	6.62083160854152e-07
2	47698295	47698296	1.16107738704949e-16	2.75624238183959e-16	2.93687232035532e-14	2.23254369348548e-12	4.98682409248209e-12	3.74542984793777e-10
2	58479028	58479029	1.63323074606136e-20	6.73125798313727e-22	6.90243601426424e-19	4.5731065224667e-16	2.16850703499293e-17	1.4658945465213e-14
2	71277984	71277985	1.0487452745487e-05	7.62771322595851e-06	8.79824754240028e-06	0.0518147094958114	0.0377457106686043	0.0365811363944827
2	71277987	71277988	1.0487452745487e-05	7.62771322595851e-06	8.79824754240028e-06	0.0518147094958114	0.0377457106686043	0.0365811363944827
2	71996947	71996948	5.05759175478013e-13	1.75431755706057e-12	9.95405212295462e-11	6.55437550133387e-09	2.12475117818853e-08	9.06976599697865e-07
2	71996948	71996949	5.05759175478013e-13	1.75431755706057e-12	9.95405212295462e-11	6.55437550133387e-09	2.12475117818853e-08	9.06976599697865e-07
2	71996995	71996996	2.07648273715248e-17	2.07648273715248e-17	7.2433320801428e-15	4.37771856486277e-13	4.29708522214849e-13	9.79988897389037e-11
2	71997027	71997028	1.20422057398971e-17	1.20422057398971e-17	7.4821811679555e-15	2.60951240243689e-13	2.55946132377744e-13	1.01061378776077e-10
2	74077379	74077380	1.4573270213919e-06	7.36277808015775e-07	6.56111951464652e-06	0.00753323888408329	0.0038872060779917	0.0277762766179374
2	77008197	77008198	2.41621669544034e-07	4.56665411405403e-06	5.56004448618127e-06	0.00134472090721161	0.0228143939196706	0.0238553655597608
2	77319984	77319985	1.96166927672966e-06	6.51688260963232e-08	9.2326265114934e-06	0.0100325882378246	0.000367110469781259	0.038300281715152
2	80086877	80086878	2.16528031012344e-18	2.47075250323073e-18	4.73809169215557e-16	5.02167917233821e-14	5.60321706548265e-14	7.37358172723869e-12
2	83958832	83958833	6.89303738755268e-06	2.56889834298996e-09	1.11753263252504e-06	0.0342526536648983	1.68838211661905e-05	0.00535010027535064
2	85874956	85874957	4.85974866861482e-16	1.06726695305057e-15	4.02096956628635e-14	8.76912746760912e-12	1.79826076389376e-11	5.06333388188826e-10
2	86360171	86360172	9.6735891132624e-25	9.6735891132624e-25	3.12217655735091e-21	5.40418723492254e-20	5.35976925764921e-20	1.03002627929841e-16
2	86847382	86847383	3.02382741092594e-13	7.75589144682349e-13	4.79826644269159e-12	4.03308622252471e-09	9.70452996077962e-09	4.95590524041158e-08
2	86980487	86980488	1.01057046138908e-15	1.01057046138908e-15	4.57578561522987e-13	1.74563626014326e-11	1.70592959228941e-11	5.14954565250414e-09
2	87137624	87137625	2.27290135010341e-07	6.76803479415822e-09	3.10138155329623e-07	0.00126757646152436	4.20949642932678e-05	0.00156768167238996
2	87402510	87402511	1.07063699614491e-06	1.07063699614491e-06	2.28667694856674e-07	0.00556887296830652	0.00556529446106561	0.00117066208582443
2	87568957	87568958	2.25189551370704e-12	2.25189551370704e-12	7.52953994269455e-08	2.77517884172904e-08	2.69591148691866e-08	0.000400531067352302
2	87574796	87574797	4.7316688444162e-10	4.7316688444162e-10	4.93934286297201e-08	4.01509718154317e-06	3.87565020571598e-06	0.000266461222426844
2	87581713	87581714	7.04152936730134e-10	7.04152936730134e-10	1.22164968382067e-07	5.84336193039222e-06	5.60254668018721e-06	0.000638473912437871
2	87581866	87581867	2.21105586825694e-06	1.38707701018769e-13	3.27568127273417e-06	0.0112596219649835	1.84821143622841e-09	0.0145409598429069
2	87581867	87581868	2.21105586825694e-06	1.38707701018769e-13	3.27568127273417e-06	0.0112596219649835	1.84821143622841e-09	0.0145409598429069
2	87587385	87587386	5.12405272860015e-14	5.96933781112843e-17	5.41682105245377e-13	7.40973097844637e-10	1.17603033472947e-12	6.063142094324e-09
2	87589003	87589004	2.30822340210844e-23	2.30822340210844e-23	1.58576700440867e-18	1.17359695118902e-18	1.15830815715988e-18	3.1965502044743e-14
2	87589398	87589399	1.93227945468548e-10	1.93227945468548e-10	9.09834517863253e-07	1.9117907932382e-06	1.85221015825518e-06	0.00439792688569429
2	87592946	87592947	1.01085728617337e-09	1.01085728617337e-09	4.04446123292438e-07	8.16505791783155e-06	7.84753821493044e-06	0.00202118293434717
2	87592947	87592948	1.01085728617337e-09	1.01085728617337e-09	4.04446123292438e-07	8.16505791783155e-06	7.84753821493044e-06	0.00202118293434717
2	87603359	87603360	1.02173912056479e-13	1.02173912056479e-13	1.42142886814742e-09	1.43716941714218e-09	1.38213399966299e-09	9.0788585479385e-06
2	87604007	87604008	1.48352753853769e-36	1.48352753853769e-36	9.66559138576003e-34	1.61516952272314e-31	1.59371972826467e-31	7.68054372194589e-29
2	87605885	87605886	3.13811988277748e-10	1.20261021568073e-12	1.7324079405873e-09	3.00203581135041e-06	1.47599501072927e-08	1.09732828340832e-05
2	87606007	87606008	3.08679139343598e-13	3.08679139343598e-13	4.79885668006973e-10	4.11351176092902e-09	3.98868070605335e-09	3.620877199347e-06
2	87748103	87748104	1.95751193532985e-10	9.36506995458225e-12	1.18872963951687e-10	1.9355720334062e-06	1.06158261167673e-07	1.07249597090992e-06
2	87929882	87929883	2.85085488663264e-06	2.85085488663264e-06	8.87297304004461e-07	0.0144477133851248	0.0143927105444275	0.00429411917656876
2	89102597	89102598	4.33229708680348e-08	4.33229708680348e-08	9.67404193684437e-06	0.000254393733428639	0.000247180707554869	0.0400247003839017
2	89102603	89102604	4.33229708680348e-08	4.33229708680348e-08	9.67404193684437e-06	0.000254393733428639	0.000247180707554869	0.0400247003839017
2	89836090	89836091	1.29302762483701e-31	7.55635664406144e-36	4.66250768497116e-29	1.11868420187001e-26	7.81658413550729e-31	2.95352040621302e-24
2	90201826	90201827	6.26026503119163e-06	1.51185074721342e-06	1.07220317644791e-06	0.0311561493248721	0.00777138252602381	0.00513980086782166
2	90372723	90372724	2.85459557050518e-06	2.85459557050518e-06	2.74037449061922e-07	0.0144657643583268	0.0144106962338973	0.00139270781400704
2	90372733	90372734	3.70578564020363e-06	3.70578564020363e-06	3.94230301414761e-07	0.0187053771054662	0.0185732573415243	0.00197293361632239
2	90373194	90373195	1.43022508017214e-17	1.43022508017214e-17	7.63958842698504e-15	3.07128473840975e-13	3.0066345139266e-13	1.03032636504785e-10
2	90450904	90450905	1.56913817514602e-15	6.32751122178314e-21	7.19743538588691e-15	2.65437897684277e-11	1.8150773115673e-16	9.74105131827993e-11
2	90450905	90450906	1.56913817514602e-15	6.32751122178314e-21	7.19743538588691e-15	2.65437897684277e-11	1.8150773115673e-16	9.74105131827993e-11
2	90450942	90450943	8.01854580914414e-12	8.01854580914414e-12	1.95980596799797e-08	9.3884032337351e-08	9.13455540654496e-08	0.000109146106296641
2	90453791	90453792	2.70552724017269e-14	2.70552724017269e-14	5.90191270520894e-10	4.0135412015527e-10	3.90400288477826e-10	4.39495380368631e-06
2	90457935	90457936	1.67633257570694e-11	1.67633257570694e-11	3.264947956264e-09	1.89974343952941e-07	1.84469713934987e-07	1.98759527624528e-05
2	90459209	90459210	7.76058958021029e-22	7.76058958021029e-22	3.51013635667118e-17	2.49316087526859e-17	2.47156656847493e-17	6.10898671470762e-13
2	90463881	90463882	2.90037954992964e-10	2.90037954992964e-10	1.32152507865297e-06	2.79110876824467e-06	2.70861929183384e-06	0.00625140086116124
2	91603048	91603049	1.95408224119893e-05	1.87265206446545e-06	8.74597172827376e-07	0.0959114796244037	0.00954594320144912	0.00423468303398156
2	91603049	91603050	1.95408224119893e-05	1.87265206446545e-06	8.74597172827376e-07	0.0959114796244037	0.00954594320144912	0.00423468303398156
2	91672738	91672739	4.90414538962857e-09	4.90414538962857e-09	2.21352761364534e-06	3.12444964471336e-05	3.08965242514997e-05	0.0101507393414976
2	91686501	91686502	2.12017205787259e-11	2.12017205787259e-11	1.69597650387685e-07	2.3728171633835e-07	2.30272857907303e-07	0.000876294994573894
2	91743150	91743151	2.71727824201527e-14	2.71727824201527e-14	4.38219646039539e-10	4.02875689742559e-10	3.91886212022713e-10	3.37801906463046e-06
2	91747483	91747484	2.85640533064274e-13	2.85640533064274e-13	4.58782830406223e-10	3.81859847138739e-09	3.70293899845595e-09	3.46650020138856e-06
2	91754012	91754013	1.14810733039258e-23	1.14810733039258e-23	7.43351365846912e-20	5.99960759023597e-19	5.885546609433e-19	2.04948784351392e-15
2	91758121	91758122	4.4525372146526e-09	4.4525372146526e-09	6.68102262263527e-06	2.846592903896e-05	2.81346196008405e-05	0.0282557862708943
2	91758124	91758125	4.4525372146526e-09	4.4525372146526e-09	6.68102262263527e-06	2.846592903896e-05	2.81346196008405e-05	0.0282557862708943
2	91860486	91860487	2.75047428868224e-09	2.75047428868224e-09	7.62357513823667e-07	1.8106633009204e-05	1.80084424457384e-05	0.00371055589460929
2	91861435	91861436	7.74978791718229e-17	7.74978791718229e-17	1.38683638566164e-13	1.5305276580078e-12	1.495834236984e-12	1.6456718708675e-09
2	91861436	91861437	7.74978791718229e-17	7.74978791718229e-17	1.38683638566164e-13	1.5305276580078e-12	1.495834236984e-12	1.6456718708675e-09
2	91895894	91895895	1.08853512214977e-26	1.08853512214977e-26	8.15230371709946e-22	7.15893875975486e-22	7.07268648554095e-22	2.81221691725494e-17
2	91895895	91895896	1.08853512214977e-26	1.08853512214977e-26	8.15230371709946e-22	7.15893875975486e-22	7.07268648554095e-22	2.81221691725494e-17
2	91919251	91919252	7.20631025209164e-12	7.20631025209164e-12	9.88082129865692e-09	8.48160268380411e-08	8.2487696682872e-08	5.64350744255401e-05
2	91919252	91919253	7.20631025209164e-12	7.20631025209164e-12	9.88082129865692e-09	8.48160268380411e-08	8.2487696682872e-08	5.64350744255401e-05
2	92073480	92073481	4.73809196362296e-23	4.73809196362296e-23	3.4293959161536e-19	2.26926465448015e-18	2.24928873322592e-18	7.69953817579049e-15
2	92078057	92078058	6.45134636996231e-12	4.66175546262536e-14	8.15113271049523e-11	7.62409360187379e-08	6.50739786538879e-10	7.61045868857627e-07
2	92242400	92242401	5.22420307309899e-10	5.22420307309899e-10	1.43140687331884e-06	4.40807155170761e-06	4.25538032083585e-06	0.00674496970760501
2	92242401	92242402	5.22420307309899e-10	5.22420307309899e-10	1.43140687331884e-06	4.40807155170761e-06	4.25538032083585e-06	0.00674496970760501
2	92290042	92290043	1.01725598085034e-16	3.47843431359032e-18	6.50288248637379e-14	1.97326858771264e-12	7.80313995954602e-14	8.0054500330106e-10
2	92290071	92290072	3.22009724644867e-17	3.22009724644867e-17	1.18033538435439e-13	6.65007783364009e-13	6.52677396000206e-13	1.41202235565988e-09
2	92290074	92290075	3.22009724644867e-17	3.22009724644867e-17	1.18033538435439e-13	6.65007783364009e-13	6.52677396000206e-13	1.41202235565988e-09
2	92290115	92290116	3.24984831212237e-13	3.24984831212237e-13	4.29484209726266e-11	4.32100926614149e-09	4.19082103861069e-09	4.10035357155639e-07
2	92290138	92290139	1.04811545652542e-15	1.04811545652542e-15	1.60227495294826e-11	1.80817393782634e-11	1.76672798384408e-11	1.576032810382e-07
2	92290159	92290160	1.82524660231738e-20	1.82524660231738e-20	3.65858575426653e-17	5.09664478230153e-16	5.04958274087809e-16	6.35504036637963e-13
2	92290162	92290163	1.82524660231738e-20	1.82524660231738e-20	3.65858575426653e-17	5.09664478230153e-16	5.04958274087809e-16	6.35504036637963e-13
2	92290172	92290173	1.24150067935149e-22	1.24150067935149e-22	1.77540845309621e-19	5.00114161959564e-18	4.94943114494694e-18	4.33760913619737e-15
2	92290185	92290186	2.88417593106917e-24	2.88417593106917e-24	2.09024685301236e-22	1.55332784687162e-19	1.53695548484926e-19	7.58915991507009e-18
2	92290188	92290189	2.88417593106917e-24	2.88417593106917e-24	2.09024685301233e-22	1.55332784687162e-19	1.53695548484926e-19	7.58915991507009e-18
2	92290190	92290191	2.88417593106917e-24	2.88417593106917e-24	2.09024685301236e-22	1.55332784687162e-19	1.53695548484926e-19	7.58915991507009e-18
2	92290192	92290193	2.88417593106917e-24	2.88417593106917e-24	2.09024685301236e-22	1.55332784687162e-19	1.53695548484926e-19	7.58915991507009e-18
2	92290193	92290194	2.88417593106917e-24	2.88417593106917e-24	2.09024685301233e-22	1.55332784687162e-19	1.53695548484926e-19	7.58915991507009e-18
2	92290365	92290366	8.93875529279633e-29	8.93875529279633e-29	8.56736560431973e-24	6.59747580907198e-24	6.5319182355401e-24	3.61901042808597e-19
2	92290380	92290381	1.91888264673003e-08	9.50732406779531e-14	1.62584618183487e-07	0.000115916889212781	1.28974781455899e-09	0.000840703703468133
2	92290381	92290382	1.91888264673003e-08	9.50732406779531e-14	1.62584618183487e-07	0.000115916889212781	1.28974781455899e-09	0.000840703703468133
2	92290383	92290384	1.91888264673003e-08	9.50732406779531e-14	1.62584618183487e-07	0.000115916889212781	1.28974781455899e-09	0.000840703703468133
2	92290384	92290385	1.91888264673003e-08	9.50732406779531e-14	1.62584618183487e-07	0.000115916889212781	1.28974781455899e-09	0.000840703703468133
2	92290385	92290386	1.91888264673003e-08	9.50732406779531e-14	1.62584618183487e-07	0.000115916889212781	1.28974781455899e-09	0.000840703703468133
2	92290510	92290511	2.31728074183807e-10	2.31728074183807e-10	2.96237326439651e-09	2.27652459212189e-06	2.20321777131552e-06	1.81007224775725e-05
2	92290846	92290847	1.78473485457287e-10	1.78473485457287e-10	1.85912698279987e-07	1.77383806042104e-06	1.71872237782938e-06	0.000957535255949266
2	92290928	92290929	2.33551472376519e-18	1.08864667664129e-20	2.5937670598656e-17	5.40718241843313e-14	3.06416042902451e-16	4.57717665234806e-13
2	92291035	92291036	3.11761212862887e-07	3.11761212862887e-07	2.75667544962652e-06	0.00171992916208424	0.00168308337584365	0.0124093454288951
2	92301109	92301110	3.84854994478993e-18	3.84854994478993e-18	5.58248897793329e-15	8.73025844738749e-14	8.55982997618471e-14	7.64231961556434e-11
2	92309476	92309477	5.31803675216534e-09	5.31803675216534e-09	2.82425692157755e-06	3.37697082924442e-05	3.3392246676818e-05	0.0126878634899883
2	92318742	92318743	3.9212958444596e-11	3.9212958444596e-11	4.5186507897395e-08	4.24599173197527e-07	4.11437149540691e-07	0.000244401932415955
2	92320455	92320456	8.50867091819146e-25	8.50867091819146e-25	3.0773060487993e-24	4.77649204499344e-20	4.74030649919804e-20	1.34558232724129e-19
2	92320507	92320508	7.14834097706093e-29	3.41746207665089e-31	3.7594782655035e-27	5.31480919019225e-24	2.85883139163809e-26	2.05622538698698e-22
2	92320509	92320510	7.14834097706093e-29	3.41746207665089e-31	3.7594782655035e-27	5.31480919019225e-24	2.85883139163809e-26	2.05622538698698e-22
2	92320511	92320512	7.14834097706093e-29	3.41746207665089e-31	3.7594782655035e-27	5.31480919019225e-24	2.85883139163809e-26	2.05622538698698e-22
2	92320541	92320542	1.82269616535519e-36	1.82269616535519e-36	6.11216546876137e-33	1.97380838915814e-31	1.9477343021151e-31	4.66005488222367e-28
2	95363257	95363258	4.77019782580971e-22	2.0049888442436e-22	1.8077260424047e-19	1.58992971514988e-17	7.49144115111445e-18	4.40820128457016e-15
2	103149837	103149838	1.75476857913171e-09	1.69750581550217e-09	3.54585155105597e-10	1.19606181117908e-05	1.14031269773558e-05	2.7729583737754e-06
2	105440849	105440850	1.63118967318933e-13	2.60660336025121e-15	3.41441873092472e-09	2.23571566901715e-09	4.20283327638894e-11	2.07499669443006e-05
2	105440850	105440851	1.63118967318933e-13	2.60660336025121e-15	3.41441873092472e-09	2.23571566901715e-09	4.20283327638894e-11	2.07499669443006e-05
2	105712488	105712489	3.01750338586133e-06	1.8597728274108e-08	2.75337888326088e-06	0.0152769501564785	0.000110432894114415	0.0123965752761599
2	107021190	107021191	2.15476927715543e-11	2.15476927715543e-11	6.99378821507182e-08	2.40754005270738e-07	2.33685346314539e-07	0.000373062309695477
2	112872845	112872846	9.48767179980671e-22	9.48767179980671e-22	5.5819416450312e-18	3.02398301635586e-17	2.99448649844369e-17	1.0547544747617e-13
2	116544624	116544625	1.64452735798148e-09	3.02249996687923e-10	1.53319572302976e-09	1.12977380077778e-05	2.81519053970362e-06	9.76574074122451e-06
2	118582274	118582275	7.76659199141049e-10	4.94038028056382e-10	3.27416785671462e-09	6.41216025572582e-06	4.03924118578824e-06	1.99290809895258e-05
2	123031882	123031883	4.90524690104428e-10	2.84485802701425e-13	5.45237281368958e-08	4.15541392845545e-06	3.68856061347119e-09	0.000293198943183883
2	126152663	126152664	9.18777885122531e-06	9.18777885122531e-06	1.97940822263679e-06	0.0454684710980613	0.0453491749691201	0.00916964871910006
2	130745873	130745874	8.40828834510574e-14	1.0387687842941e-13	2.46081711623241e-12	1.19412262863858e-09	1.40446590243939e-09	2.61684039410766e-08
2	130745875	130745876	8.40828834510574e-14	1.0387687842941e-13	2.46081711623241e-12	1.19412262863858e-09	1.40446590243939e-09	2.61684039410766e-08
2	130753748	130753749	9.60726984831294e-09	1.07740998660925e-11	2.36109981187624e-07	5.96028485881738e-05	1.21368890667137e-07	0.00120776912860751
2	130753750	130753751	9.60726984831294e-09	1.07740998660925e-11	2.36109981187624e-07	5.96028485881738e-05	1.21368890667137e-07	0.00120776912860751
2	130796854	130796855	2.99070311553166e-20	6.8576443589549e-20	8.20744018863163e-19	8.2316146132432e-16	1.81108683743519e-15	1.72717228275846e-14
2	130796856	130796857	2.99070311553166e-20	6.8576443589549e-20	8.20744018863163e-19	8.2316146132432e-16	1.81108683743519e-15	1.72717228275846e-14
2	130808122	130808123	7.04250616771357e-07	7.04250616771357e-07	4.0064002274627e-06	0.00375141536519017	0.00372176087644724	0.0175439836540765
2	131187657	131187658	9.60351101107082e-13	2.84086488845058e-12	1.21372935673153e-10	1.21898239268918e-08	3.36909953732752e-08	1.09370939736448e-06
2	131187659	131187660	9.60351101107082e-13	2.84086488845058e-12	1.21372935673153e-10	1.21898239268918e-08	3.36909953732752e-08	1.09370939736448e-06
2	131399613	131399614	1.58968047828948e-09	1.58968047828948e-09	6.14763515793515e-09	1.09415324724687e-05	1.07010179427664e-05	3.59217765831894e-05
2	131935485	131935486	1.23838548129473e-10	8.12361435019032e-11	4.69237579068583e-10	1.25613545062035e-06	8.15922642363218e-07	3.54350894893464e-06
2	131965895	131965896	1.04793099095819e-07	1.04793099095819e-07	2.06309701496653e-06	0.000597774162321552	0.000582453991746731	0.00948994934523948
2	131966089	131966090	4.57290739602107e-16	3.95447010828899e-16	1.26005209637673e-13	8.27368627861648e-12	7.02898754841263e-12	1.50294133258327e-09
2	132487221	132487222	1.82862661949554e-17	2.02985573986437e-19	2.51995888047768e-16	3.88453832211369e-13	5.08520472049844e-15	4.02144816720544e-12
2	132767858	132767859	9.1493693295425e-11	1.83057162978532e-16	9.85770307530668e-10	9.44272218016286e-07	3.36776341045409e-12	6.37374994047075e-06
2	132781147	132781148	2.81704282291481e-06	2.69827358203005e-11	3.71886944478617e-06	0.0142817272154677	2.89523320137994e-07	0.016344168347228
2	133045229	133045230	1.65035710466815e-10	1.07889352192389e-14	8.18213797664006e-09	1.64716164272129e-06	1.62553563256924e-10	4.71961103759173e-05
2	133045278	133045279	7.9691753570065e-11	2.90604590114048e-12	4.61093676894736e-08	8.26687678927195e-07	3.44337148964588e-08	0.000249193496930182
2	133045279	133045280	7.9691753570065e-11	2.90604590114048e-12	4.61093676894736e-08	8.26687678927195e-07	3.44337148964588e-08	0.000249193496930182
2	133045282	133045283	5.25538945766005e-11	2.32550022462529e-12	1.50514685995133e-08	5.60480661859416e-07	2.78073688292874e-08	8.46232616049321e-05
2	133118047	133118048	1.65074606372407e-13	1.65074606372407e-13	9.9053816420586e-10	2.25983948611118e-09	2.18014555484587e-09	6.40304235769842e-06
2	133118048	133118049	1.65074606372407e-13	1.65074606372407e-13	9.9053816420586e-10	2.25983948611118e-09	2.18014555484587e-09	6.40304235769842e-06
2	135749328	135749329	2.67909122184641e-11	5.48847034326998e-12	3.42468313218655e-10	2.96429915286713e-07	6.3400352713916e-08	2.68235020250874e-06
2	137830752	137830753	1.11826289341908e-12	1.1572491639003e-14	2.65750282543654e-10	1.40837174836508e-08	1.73776566670836e-10	2.10551968095723e-06
2	150177575	150177576	5.01424426649247e-09	7.89590637869242e-13	6.18851397804644e-09	3.19233124061254e-05	9.87819516716836e-09	3.61501941243194e-05
2	153213891	153213892	9.183717708471e-18	9.183717708471e-18	1.86303995581913e-13	2.01109667100126e-13	1.97212399858738e-13	2.17264508596768e-09
2	160521899	160521900	6.40359482636891e-14	6.40359482636891e-14	5.50274788963397e-12	9.1910297753283e-10	8.84271830210828e-10	5.6467609377872e-08
2	162135290	162135291	1.3469707651068e-10	2.62344018702798e-11	4.7793714321487e-07	1.35979781658264e-06	2.81905058536965e-07	0.00237290875245463
2	162135291	162135292	1.3469707651068e-10	2.62344018702798e-11	4.7793714321487e-07	1.35979781658264e-06	2.81905058536965e-07	0.00237290875245463
2	162135583	162135584	1.3569206666739e-16	1.3569206666739e-16	3.74712398844825e-13	2.59370220030193e-12	2.53499947151912e-12	4.2465166622177e-09
2	162135756	162135757	3.11913142399904e-09	3.11913142399904e-09	1.60716880366885e-07	2.04304545345443e-05	2.02598453108738e-05	0.000831630633466588
2	162136181	162136182	1.1042895177442e-15	5.22067989744414e-17	8.44484933675444e-13	1.89981642183876e-11	1.03382330274385e-12	9.29934358960905e-09
2	162136322	162136323	9.16436619208416e-11	9.16436619208416e-11	8.62231821286505e-08	9.45677591751015e-07	9.16340664853289e-07	0.000456290581010892
2	162136379	162136380	9.16890792441731e-22	9.16890792441731e-22	3.0440005935467e-17	2.9269972430329e-17	2.89840211560975e-17	5.33099264017783e-13
2	162136454	162136455	2.25580481495671e-07	3.40376896409859e-10	5.72531498924301e-06	0.00125821536610926	3.15324459084844e-06	0.02444646611093
2	162136455	162136456	2.25580481495671e-07	3.40376896409859e-10	5.72531498924301e-06	0.00125821536610926	3.15324459084844e-06	0.02444646611093
2	166522943	166522944	1.0754279041721e-07	1.0754279041721e-07	1.49546664196945e-06	0.00061289744720811	0.000597244704494845	0.00703535250107781
2	166523303	166523304	1.34078675498801e-10	3.55968844668894e-13	2.58639456182755e-08	1.35456919552306e-06	4.57578457232657e-09	0.000142230723148294
2	169724665	169724666	4.58557296167807e-18	4.58557296167807e-18	8.57105261510417e-15	1.03297429683531e-13	1.01128972190174e-13	1.14829206789707e-10
2	170361151	170361152	1.90872985413023e-15	4.87629194971649e-15	3.5344457579619e-14	3.19278361853839e-11	7.6386177605066e-11	4.47087043902376e-10
2	176406454	176406455	1.25258130459438e-08	2.40750418546944e-08	4.84387870759777e-08	7.6813847244836e-05	0.000140807173879668	0.000261457733128552
2	177033994	177033995	7.3297223299188e-11	7.02835102344297e-11	2.05874277787159e-09	7.64273954865896e-07	7.12016135623786e-07	1.28710117925356e-05
2	177054787	177054788	9.79250548170906e-08	8.39592715774093e-10	2.95619597471652e-06	0.000559464525471269	6.62025845491871e-06	0.0132507211702923
2	177405738	177405739	2.17139802082447e-06	1.65676859465827e-06	2.38106140301185e-06	0.0110688165558647	0.00847055342211632	0.0108887650159463
2	178318729	178318730	1.7037325268657e-08	9.41543807067289e-09	8.80400261197826e-06	0.000103313457911013	5.77561224443231e-05	0.0366024411183836
2	179296247	179296248	8.23516010152068e-32	8.23516010152068e-32	3.60417656163518e-30	7.21741467300498e-27	7.14005760255476e-27	2.40952812635155e-25
2	179296380	179296381	3.018366029578e-30	3.018366029578e-30	1.02509176586947e-28	2.42950140793939e-25	2.37053292716417e-25	6.33966505717209e-24
2	179296625	179296626	1.20423494439587e-25	1.20423494439587e-25	6.38348896766969e-24	7.29148656057083e-21	7.23731504080433e-21	2.73072455590927e-19
2	179308514	179308515	1.16095750864231e-14	3.42251415364769e-19	1.58885966144081e-13	1.78576565606903e-10	8.38454492987581e-15	1.86895062126288e-09
2	179308520	179308521	1.16095750864231e-14	3.42251415364769e-19	1.58885966144081e-13	1.78576565606903e-10	8.38454492987581e-15	1.86895062126288e-09
2	179308523	179308524	1.16095750864231e-14	3.42251415364769e-19	1.58885966144081e-13	1.78576565606903e-10	8.38454492987581e-15	1.86895062126288e-09
2	179315725	179315726	2.54744356595078e-06	2.30473802799413e-06	3.17242935361364e-06	0.0129311325397881	0.0116998639677096	0.0141408169825597
2	179315733	179315734	6.98817874294927e-41	6.98817874294927e-41	2.39276863082907e-41	1.0566265892294e-35	1.02780950043223e-35	3.17308849106052e-36
2	183595806	183595807	2.90993952796696e-14	4.00865489870198e-14	2.86436125681665e-13	4.30100381914231e-10	5.63070667334411e-10	3.28243338700377e-09
2	188459468	188459469	1.46402126144306e-05	1.50354993624315e-07	4.31141151407978e-06	0.0720459745220711	0.000826549566683403	0.0187972032497494
2	196611899	196611900	1.47123226147418e-23	1.47123226147418e-23	2.99037753037305e-20	7.62900595143954e-19	7.49448947370635e-19	8.95265787936776e-16
2	197878191	197878192	3.37538572139652e-12	5.25364467985411e-14	7.87003184471846e-12	4.09301918846565e-08	7.3058869105883e-10	7.91534289502683e-08
2	197931988	197931989	2.18484866326184e-06	2.18484866326184e-06	1.14727566270486e-06	0.0111331725147589	0.0110947340660262	0.00548599925194804
2	207651667	207651668	1.11146168427125e-17	1.30338322068484e-17	1.07417369067938e-16	2.41887400367529e-13	2.76223916175795e-13	1.77333074445126e-12
2	207651669	207651670	1.11146168427125e-17	1.30338322068484e-17	1.07417369067938e-16	2.41887400367529e-13	2.76223916175795e-13	1.77333074445126e-12
2	210896048	210896049	6.58842029273441e-19	4.20531555142064e-19	2.01326805997911e-18	1.60191625290401e-14	1.02217812820866e-14	4.00146024794561e-14
2	211839261	211839262	5.85101008396351e-23	4.3190392567312e-24	2.18090436006091e-20	2.7374561159153e-18	2.26429255092978e-19	6.61740610955769e-16
2	211839262	211839263	5.85101008396351e-23	4.3190392567312e-24	2.18090436006091e-20	2.7374561159153e-18	2.26429255092978e-19	6.61740610955769e-16
2	211839278	211839279	1.05411175912005e-19	9.50428356870256e-20	9.20497551242379e-18	2.75955777554076e-15	2.47451131805157e-15	1.70705804509355e-13
2	211839281	211839282	1.05411175912005e-19	9.50428356870256e-20	9.20497551242379e-18	2.75955777554076e-15	2.47451131805157e-15	1.70705804509355e-13
2	211839325	211839326	1.23972713415387e-37	1.23972713415387e-37	5.91751534721029e-34	1.5357631332968e-32	1.51259928513245e-32	4.7488688223258e-29
2	211839345	211839346	3.1740212593161e-33	3.1740212593161e-33	7.52951326584945e-29	2.941080420817e-28	2.91768546292414e-28	4.69610976214938e-24
2	211839346	211839347	3.1740212593161e-33	3.1740212593161e-33	7.52951326584945e-29	2.941080420817e-28	2.91768546292414e-28	4.69610976214938e-24
2	211839484	211839485	2.96178605496803e-14	2.96178605496803e-14	1.32545961662635e-12	4.37683528877908e-10	4.22852036194435e-10	1.44173475676372e-08
2	220011692	220011693	2.15981127485421e-12	2.15981127485421e-12	1.63455511873291e-09	2.66535106763935e-08	2.58835203679644e-08	1.0376220670483e-05
2	222826671	222826672	2.0318664305705e-15	5.28845878880881e-15	4.40444955863045e-14	3.38685166632852e-11	8.25708669574923e-11	5.53072713525788e-10
2	224840796	224840797	7.26635970072144e-26	2.18032541698181e-25	8.79652673682741e-24	4.49730785500596e-21	1.26432411755099e-20	3.71000023087865e-19
2	225839402	225839403	1.97930166431529e-06	5.3267031051368e-07	1.81179300061672e-06	0.0101214859411639	0.00283557095173957	0.00843034203121112
2	232706224	232706225	1.00762169150662e-10	1.00762169150662e-10	5.53346779318162e-09	1.03320586914617e-06	1.0015926642534e-06	3.27470328482785e-05
2	234085354	234085355	6.51131334307787e-08	1.64920974029811e-10	2.89544963898778e-06	0.000377929338840654	1.59542737762984e-06	0.0129892306695133
2	242146506	242146507	3.21907438834854e-12	3.77619323947871e-13	1.17355883554581e-08	3.90992202121338e-08	4.84331473408094e-09	6.66709571313764e-05
2	242396071	242396072	6.98064436225691e-15	5.90888301208583e-15	3.27529815114995e-14	1.09925198765916e-10	9.18324075330618e-11	4.15932369445126e-10
3	304213	304214	8.60351086234623e-18	8.60351086234623e-18	3.30829935971659e-15	1.8927506060104e-13	1.85541028480411e-13	4.69094633441209e-11
3	620310	620311	1.65919065583196e-13	1.65919065583196e-13	1.05411143006253e-12	2.27101563800964e-09	2.19094064979383e-09	1.15432934406033e-08
3	620333	620334	3.92216563440534e-31	3.92216563440534e-31	2.81415535359346e-28	3.31185819721691e-26	3.25745395578419e-26	1.69505333726698e-23
3	620355	620356	5.55119840683938e-27	5.55119840683938e-27	3.65144228300467e-24	3.73588582160689e-22	3.69895779042132e-22	1.58633927254895e-19
3	627887	627888	1.28833298445516e-17	2.28618983989508e-18	1.78563637219245e-14	2.78357930038748e-13	5.20362725002059e-14	2.32339723764957e-10
3	633847	633848	4.18532365119232e-17	4.18532365119232e-17	4.46949112609232e-13	8.5517472822236e-13	8.37821516711785e-13	5.03342411329352e-09
3	634451	634452	2.42008998121397e-19	2.42008998121397e-19	2.03257489995887e-14	6.08732916158428e-15	6.00885530498927e-15	2.63073954608066e-10
3	640284	640285	1.80604016940864e-15	1.80604016940864e-15	4.46041259272528e-14	3.02727169582977e-11	2.96461306900862e-11	5.59578882803652e-10
3	655673	655674	2.84090973311854e-25	2.84090973311854e-25	6.95405615956588e-22	1.64502438843185e-20	1.62639707759327e-20	2.41224247318026e-17
3	662430	662431	7.47071892430728e-05	2.55413960229244e-06	1.05314444867129e-06	0.361787225469106	0.0129423823029238	0.00505351088820344
3	662827	662828	5.08052241896669e-09	8.66278030597417e-14	1.01484775215136e-08	3.23300071266142e-05	1.18032488634497e-09	5.78943224536494e-05
3	662828	662829	5.08052241896669e-09	8.66278030597417e-14	1.01484775215136e-08	3.23300071266142e-05	1.18032488634497e-09	5.78943224536494e-05
3	662864	662865	8.42495143063107e-26	4.13036770981825e-25	7.52074364350368e-23	5.17479253910165e-21	2.34468856242596e-20	2.85890993649086e-18
3	662869	662870	4.42482676306939e-26	2.14487649310679e-26	2.33793471091875e-22	2.79420621903215e-21	1.36726274352534e-21	8.45430102314911e-18
3	662871	662872	4.42482676306939e-26	2.14487649310679e-26	2.33793471091875e-22	2.79420621903215e-21	1.36726274352534e-21	8.45430102314911e-18
3	1680321	1680322	1.48269180767815e-09	1.48269180767815e-09	3.74290719077612e-06	1.02670339585896e-05	1.00124793976328e-05	0.0164408864423152
3	1680494	1680495	4.0188584531056e-08	4.0188584531056e-08	2.42660195063613e-06	0.000237020847293894	0.000229783569513927	0.0110819894443823
3	11527730	11527731	7.25938752536831e-07	1.1022892386162e-12	2.12983776739638e-06	0.00386185805594738	1.35946881288821e-08	0.00978026302661224
3	14518522	14518523	1.14908754952641e-13	1.14908754952641e-13	5.41162596298703e-12	1.60790898513892e-09	1.54612805107919e-09	5.56242734975986e-08
3	19052009	19052010	2.78755986993952e-10	2.78755986993952e-10	6.21055414453435e-09	2.69214747971166e-06	2.6092834170406e-06	3.62624517078373e-05
3	31496078	31496079	6.43813296750305e-21	7.64772993518331e-21	5.41110005221738e-19	1.86599904826728e-16	2.17757249327754e-16	1.1675659906373e-14
3	33171523	33171524	4.07739295938176e-11	3.35956479925887e-12	3.00951277076453e-10	4.40835110937427e-07	3.96044166593441e-08	2.37233214014652e-06
3	35770887	35770888	2.07420339922984e-22	5.0573967217047e-22	1.35436437771057e-20	7.78240624739954e-18	1.66507261688739e-17	4.21379580989551e-16
3	37774337	37774338	6.62047426503271e-19	2.38516612880917e-18	1.27743277531116e-17	1.60729436234698e-14	5.41975865826469e-14	2.32255808435268e-13
3	37774340	37774341	6.62047426503271e-19	2.38516612880917e-18	1.27743277531116e-17	1.60729436234698e-14	5.41975865826469e-14	2.32255808435268e-13
3	39216028	39216029	3.31645647834281e-14	3.31645647834281e-14	4.26836261149903e-10	4.87424314567736e-10	4.70663759189617e-10	3.292780385743e-06
3	39216029	39216030	3.31645647834281e-14	3.31645647834281e-14	4.26836261149903e-10	4.87424314567736e-10	4.70663759189617e-10	3.292780385743e-06
3	40085811	40085812	6.55034728751579e-11	3.63084411054277e-10	1.14560515487168e-08	6.88242232891256e-07	3.35285528724178e-06	6.51515163384354e-05
3	48626290	48626291	5.83609194519877e-08	5.14195810142319e-08	2.9236001707259e-07	0.000339615415015688	0.000292139887268953	0.00148191609962367
3	48827893	48827894	1.84442040417333e-16	3.11433435226709e-17	3.51546292544083e-15	3.47220914637657e-12	6.32190874898399e-13	4.96901249335361e-11
3	49783821	49783822	7.39455719189583e-11	7.39455719189583e-11	7.73097821132497e-07	7.70438466188145e-07	7.46311197939458e-07	0.00375989030172673
3	50091674	50091675	2.03648857277749e-09	2.03648857277749e-09	2.76843494222264e-07	1.37948258780272e-05	1.35430623672641e-05	0.00140617354516656
3	50091678	50091679	2.03648857277749e-09	2.03648857277749e-09	2.76843494222264e-07	1.37948258780272e-05	1.35430623672641e-05	0.00140617354516656
3	50091682	50091683	2.03648857277749e-09	2.03648857277749e-09	2.76843494222264e-07	1.37948258780272e-05	1.35430623672641e-05	0.00140617354516656
3	50091683	50091684	2.03648857277749e-09	2.03648857277749e-09	2.76843494222264e-07	1.37948258780272e-05	1.35430623672641e-05	0.00140617354516656
3	50389394	50389395	5.12722359960864e-13	3.13803980432311e-13	1.71369367807054e-12	6.64142277696669e-09	4.05115975767405e-09	1.84711446962057e-08
3	52181176	52181177	1.57600856816994e-13	1.39216361100232e-13	2.23726832994499e-11	2.16522027597762e-09	1.85437818284373e-09	2.17916317141186e-07
3	52181179	52181180	1.57600856816994e-13	1.39216361100232e-13	2.23726832994499e-11	2.16522027597762e-09	1.85437818284373e-09	2.17916317141186e-07
3	68194168	68194169	4.22087579656999e-08	1.04586304322227e-08	1.04132794351205e-07	0.000248103180535072	6.37071320180189e-05	0.000547521697667523
3	71021230	71021231	1.00287995219635e-08	1.75687071239112e-12	8.65487404688919e-10	6.20989261877955e-05	2.12752490660979e-08	5.72565118850895e-06
3	75171593	75171594	1.87181037354948e-07	1.74322979010559e-07	1.74022308507405e-06	0.00104917187986734	0.000954353056942792	0.00810945250857123
3	75171595	75171596	1.87181037354948e-07	1.74322979010559e-07	1.74022308507405e-06	0.00104917187986734	0.000954353056942792	0.00810945250857123
3	75174471	75174472	2.83972217525677e-11	3.0048667955279e-11	9.00928357689434e-10	3.13174971866225e-07	3.20043314057205e-07	5.84902566634254e-06
3	75745320	75745321	2.48493444200059e-17	4.86732955055937e-19	9.69011395308339e-16	5.19147658257309e-13	1.1781365205839e-14	1.46079585654983e-11
3	75745321	75745322	2.48493444200059e-17	4.86732955055937e-19	9.69011395308339e-16	5.19147658257309e-13	1.1781365205839e-14	1.46079585654983e-11
3	75754764	75754765	1.87988310234557e-10	1.87988310234557e-10	3.74943274404624e-12	1.8617717129037e-06	1.8039088198099e-06	3.90955299916205e-08
3	75754788	75754789	1.51491513397178e-10	1.51491513397178e-10	2.27088142723875e-12	1.51948089846898e-06	1.47415054085797e-06	2.42306206337442e-08
3	75755942	75755943	2.16937585875183e-07	2.16937585875183e-07	7.79205920078627e-07	0.00121101008231969	0.00118197259398495	0.00378754706514414
3	75757834	75757835	3.82957569331431e-12	3.82957569331431e-12	3.72171173885208e-09	4.625054207226e-08	4.49943545098035e-08	2.2444249017353e-05
3	75757835	75757836	3.82957569331431e-12	3.82957569331431e-12	3.72171173885208e-09	4.625054207226e-08	4.49943545098035e-08	2.2444249017353e-05
3	75994971	75994972	6.82589314020342e-35	1.25905711808018e-35	4.54663937146885e-31	6.77506067211168e-30	1.28922777630128e-30	3.1788384822329e-26
3	81846961	81846962	2.8761073534419e-06	1.90153078516319e-11	2.87610735344268e-06	0.0145720374917564	2.0766931417555e-07	0.0129067541658408
3	81846964	81846965	2.8761073534419e-06	1.90153078516319e-11	2.87610735344268e-06	0.0145720374917564	2.0766931417555e-07	0.0129067541658408
3	86028381	86028382	1.38183591840892e-15	6.48152389190457e-14	2.92878813902716e-14	2.34784600492609e-11	8.94880285736448e-10	3.73570894066076e-10
3	97279355	97279356	1.49877612610325e-10	3.96881966014548e-12	4.42784160572068e-10	1.5036661364805e-06	4.6549224679818e-08	3.41125425269175e-06
3	97894092	97894093	1.33076408294788e-08	1.33076408294788e-08	1.20815884804691e-08	8.14971540499845e-05	7.99655257648378e-05	6.85259269793992e-05
3	97894109	97894110	2.17166662277207e-08	2.17166662277207e-08	2.01708565507379e-08	0.00013072836579915	0.000127382189805596	0.000112219879612611
3	97894997	97894998	4.36104188107369e-08	4.36104188107369e-08	4.44543399935806e-08	0.000256044463490771	0.000248733033771123	0.000240554417850704
3	97895013	97895014	5.88049100504011e-08	5.88049100504011e-08	6.10764910485161e-08	0.000342125262244382	0.000332348888859491	0.00032728304217445
3	97895051	97895052	9.41353431401404e-09	9.41353431401404e-09	1.67868692573539e-08	5.84502364750849e-05	5.77542420020785e-05	9.40337492645321e-05
3	97895059	97895060	1.30037619976818e-08	1.30037619976818e-08	2.14964423647536e-08	7.97025470933514e-05	7.82034210495912e-05	0.000119275203749677
3	97895102	97895103	1.12776718855476e-07	1.12776718855476e-07	8.16704023462314e-08	0.00064186694575175	0.000625581492146309	0.000433331332300371
3	97895132	97895133	2.82368241114335e-07	2.82368241114335e-07	7.38658399044224e-07	0.00156342461409107	0.00152858419406214	0.00359953884586229
3	97895147	97895148	4.85711532803184e-07	4.85711532803184e-07	7.57576668674662e-07	0.00264428820854205	0.00259315459944075	0.00368817415333953
3	107447667	107447668	5.63450934310361e-13	4.7961305335096e-13	6.04604181364024e-12	7.27290175638782e-09	6.09350900235902e-09	6.18075164422703e-08
3	108478286	108478287	1.54537047992758e-07	6.57577330644862e-10	2.85790564884135e-07	0.000871451801068978	5.24560381197207e-06	0.00144997967164584
3	113320573	113320574	2.38223113472104e-20	5.54582118943283e-20	5.33728206283877e-18	6.60404343916852e-16	1.47669024403704e-15	1.00993947644837e-13
3	120296813	120296814	1.17402756685569e-09	1.67974323045175e-10	3.07463357757552e-08	9.39466742245123e-06	1.62263655413442e-06	0.000168393057644234
3	120296815	120296816	1.17402756685569e-09	1.67974323045175e-10	3.07463357757552e-08	9.39466742245123e-06	1.62263655413442e-06	0.000168393057644234
3	120296817	120296818	1.17402756685569e-09	1.67974323045175e-10	3.07463357757552e-08	9.39466742245123e-06	1.62263655413442e-06	0.000168393057644234
3	120296819	120296820	1.17402756685569e-09	1.67974323045175e-10	3.07463357757552e-08	9.39466742245123e-06	1.62263655413442e-06	0.000168393057644234
3	120912084	120912085	9.58161838610023e-08	1.46584672521789e-07	6.39220490637152e-06	0.000548578467859349	0.000806261238093934	0.0270952144494472
3	120912086	120912087	9.58161838610023e-08	1.46584672521789e-07	6.39220490637152e-06	0.000548578467859349	0.000806261238093934	0.0270952144494472
3	120912113	120912114	1.77708213100451e-07	3.2220790613518e-07	7.29578713780056e-06	0.000997250277086471	0.00173890095292138	0.0306984973912829
3	120912121	120912122	1.77708213100451e-07	3.2220790613518e-07	7.29578713780056e-06	0.000997250277086471	0.00173890095292138	0.0306984973912829
3	120912123	120912124	1.77708213100451e-07	3.2220790613518e-07	7.29578713780056e-06	0.000997250277086471	0.00173890095292138	0.0306984973912829
3	122457537	122457538	7.6232316644083e-07	3.4249119935543e-10	6.11903441209193e-06	0.00404875979930382	3.17210490283393e-06	0.0260232097634576
3	122457538	122457539	7.6232316644083e-07	3.4249119935543e-10	6.11903441209193e-06	0.00404875979930382	3.17210490283393e-06	0.0260232097634576
3	129159264	129159265	3.41382884241088e-20	3.41382884241088e-20	1.28169371305434e-16	9.34218850146595e-16	9.25762963806012e-16	2.10006356019791e-12
3	129159266	129159267	3.41382884241088e-20	3.41382884241088e-20	1.28169371305434e-16	9.34218850146595e-16	9.25762963806012e-16	2.10006356019791e-12
3	129159268	129159269	3.41382884241088e-20	3.41382884241088e-20	1.28169371305434e-16	9.34218850146595e-16	9.25762963806012e-16	2.10006356019791e-12
3	129159270	129159271	3.41382884241088e-20	3.41382884241088e-20	1.28169371305434e-16	9.34218850146595e-16	9.25762963806012e-16	2.10006356019791e-12
3	129873466	129873467	1.39097539217419e-21	6.29326404442935e-26	7.09716014448147e-20	4.30452442144028e-17	3.87723870968197e-21	1.96210206859737e-15
3	129891019	129891020	2.22522296822255e-07	2.22522296822255e-07	1.44084790184651e-06	0.0012419284884008	0.00121166609523971	0.00678708488572614
3	130613376	130613377	3.20488252899622e-13	3.20488252899622e-13	1.74817001751821e-11	4.26472748075318e-09	4.13481313484826e-09	1.71453489149893e-07
3	138180873	138180874	5.45875751153785e-14	5.45875751153785e-14	6.04949033366754e-12	7.87122367263992e-10	7.57549576316863e-10	6.18349556452112e-08
3	141896277	141896278	3.28887980557263e-18	3.24835766876902e-18	3.58225838062566e-17	7.53249096956097e-14	7.30118424663549e-14	6.2278073148459e-13
3	141896280	141896281	3.28887980557263e-18	3.24835766876902e-18	3.58225838062566e-17	7.53249096956097e-14	7.30118424663549e-14	6.2278073148459e-13
3	151112311	151112312	1.10908147947214e-16	6.52781018665572e-16	2.00910550493322e-14	2.13866518821363e-12	1.13389435226121e-11	2.6033528309106e-10
3	151112315	151112316	1.10908147947214e-16	6.52781018665572e-16	2.00910550493322e-14	2.13866518821363e-12	1.13389435226121e-11	2.6033528309106e-10
3	152553768	152553769	6.48003318418217e-07	5.79046025777597e-08	7.2024367785779e-06	0.0034799825498927	0.000327374965875055	0.0303372671334361
3	154002856	154002857	1.61301840767429e-14	8.12882069551625e-15	1.12952465778388e-13	2.44165436658433e-10	1.24186072410014e-10	1.35524645623424e-09
3	154002859	154002860	1.61301840767429e-14	8.12882069551625e-15	1.12952465778388e-13	2.44165436658433e-10	1.24186072410014e-10	1.35524645623424e-09
3	165292270	165292271	1.92985176808464e-23	5.44500372481237e-24	6.3350546506508e-21	9.89927915253283e-19	2.83803519340531e-19	2.02714403866244e-16
3	165292271	165292272	1.92985176808464e-23	5.44500372481237e-24	6.3350546506508e-21	9.89927915253283e-19	2.83803519340531e-19	2.02714403866244e-16
3	172409226	172409227	5.06186013135409e-17	1.02112671008766e-18	1.2213825672371e-12	1.02316192122433e-12	2.39565178123156e-14	1.33155504429795e-08
3	177363357	177363358	1.42135868851394e-20	2.04971456511232e-20	6.98011559229697e-18	4.00480900256732e-16	5.65510578942483e-16	1.30704391721216e-13
3	178978990	178978991	1.7463477628593e-12	2.20608067796592e-13	4.18819437943273e-11	2.16923779498705e-08	2.88251714589346e-09	4.00184144721077e-07
3	178978993	178978994	1.7463477628593e-12	2.20608067796592e-13	4.18819437943273e-11	2.16923779498705e-08	2.88251714589346e-09	4.00184144721077e-07
3	179092994	179092995	4.54168124936214e-06	3.60540825057322e-11	1.70538292560258e-06	0.0227824962594976	3.80548719189443e-07	0.00795505059453493
3	179525350	179525351	4.22534202062573e-10	5.66411171790308e-10	2.47434043833119e-09	3.60245450698858e-06	4.57866873208796e-06	1.52709996038312e-05
3	179525353	179525354	4.22534202062573e-10	5.66411171790308e-10	2.47434043833119e-09	3.60245450698858e-06	4.57866873208796e-06	1.52709996038312e-05
3	179527458	179527459	4.19738959582343e-09	4.19738959582343e-09	2.79362373471389e-06	2.7174047714672e-05	2.65909410443125e-05	0.0125602933266034
3	182736200	182736201	3.29996507292796e-07	3.29996507292796e-07	5.08353018373754e-06	0.00181792633030476	0.00177986599774604	0.0219236742505019
3	185469915	185469916	1.48846601840022e-12	2.473057926819e-12	2.35039562616659e-12	1.85812630139821e-08	2.94802896426711e-08	2.50336689354565e-08
3	185979368	185979369	2.09311612190193e-09	1.68567987931396e-09	4.64317266833145e-07	1.41606244772121e-05	1.13265070844136e-05	0.00230755352361154
3	185979371	185979372	7.95032975575694e-17	2.98293526054926e-16	6.36814452594196e-14	1.56860139879317e-12	5.37054947371788e-12	7.84674416662597e-10
3	191053729	191053730	1.31488164392596e-07	3.24497213161733e-08	5.02919486350427e-07	0.000745373591793526	0.00018739974898168	0.00249235439017274
3	195198719	195198720	1.42706081056421e-07	1.92628862643934e-08	1.6649984444748e-07	0.000807042286186847	0.000114248404408294	0.000860563759847886
3	195222788	195222789	3.91400745662365e-12	6.32716703296453e-12	1.39614823171535e-09	4.72138495757786e-08	7.27746280921548e-08	8.92020497925739e-06
3	195507547	195507548	5.9318271110572e-14	2.6460389868746e-14	1.32926120136511e-12	8.53207147565471e-10	3.82430256104944e-10	1.44565767788452e-08
3	195507624	195507625	5.76568140286e-11	1.37113960624609e-11	5.89969559855422e-09	6.10475999415669e-07	1.52776433576719e-07	3.45278890994677e-05
3	195513466	195513467	3.9953865007252e-07	5.36606679152437e-10	1.62322817667379e-07	0.00218880587758927	4.36609948929179e-06	0.000839618318936103
3	195830553	195830554	2.12456956245387e-09	2.16036837307091e-08	1.24899006626768e-07	1.43662084937625e-05	0.000126747046611722	0.000652257195680478
3	195830556	195830557	1.10037006146459e-06	1.10037006146459e-06	1.43555441032535e-06	0.00572132094791036	0.00571727865036864	0.00676372543349658
3	197370453	197370454	5.49619426295884e-09	7.36705665731722e-10	1.99348179793096e-07	3.4862700678345e-05	5.84659886694076e-06	0.00102458136241358
3	197850027	197850028	1.06328734918523e-33	1.66885694014809e-34	3.6928636669957e-29	1.00599505151424e-28	1.61096610513757e-29	2.35589176200218e-24
3	197850028	197850029	1.06328734918523e-33	1.66885694014809e-34	3.6928636669957e-29	1.00599505151424e-28	1.61096610513757e-29	2.35589176200218e-24
4	877362	877363	2.99682198551659e-09	1.37562131653441e-09	2.31540892944093e-08	1.96643516916864e-05	9.8172678003552e-06	0.000128121303982818
4	877365	877366	2.99682198551659e-09	1.37562131653441e-09	2.31540892944093e-08	1.96643516916864e-05	9.8172678003552e-06	0.000128121303982818
4	993715	993716	2.26985012244741e-11	9.89434772168836e-13	3.24533089067914e-09	2.53017972405673e-07	1.22795973145218e-08	1.97654551774988e-05
4	1089238	1089239	1.930184212318e-08	1.930184212318e-08	8.00880830034965e-06	0.000116590893570602	0.000114462667450884	0.033480986173021
4	1089240	1089241	1.60804630650121e-08	1.60804630650121e-08	4.81440880662811e-06	9.77602591515087e-05	9.60140248206359e-05	0.0208252127580758
4	1421716	1421717	4.39764265520894e-28	4.39764265520894e-28	1.71881000375085e-25	3.15091949287121e-23	3.11778098812585e-23	8.29098486769873e-21
4	3569224	3569225	5.51777942325167e-15	1.01224768568819e-20	9.76075742914311e-14	8.79161141642461e-11	2.85408929534559e-16	1.17970659526062e-09
4	3569901	3569902	7.07239922392229e-10	7.07239922392229e-10	6.39897222355602e-08	5.86536885807148e-06	5.6243421000422e-06	0.000342417478077132
4	3572559	3572560	3.58850396830297e-13	3.58850396830297e-13	3.67355021360226e-09	4.75331749000665e-09	4.61135979530907e-09	2.21713174368165e-05
4	3615474	3615475	9.33060660988001e-08	9.33060660988001e-08	5.6917937088676e-06	0.000534623462462728	0.000519965144877983	0.0243084663547433
4	9042381	9042382	5.22890726731111e-06	1.84639861600148e-06	1.42181061895545e-06	0.0261358351686356	0.00941448790707294	0.00670248394546014
4	9126057	9126058	1.23538163372614e-13	1.23538163372614e-13	1.48027830384115e-12	1.72299675410933e-09	1.65672764818205e-09	1.60472065092234e-08
4	9126128	9126129	5.83122431151825e-08	1.28285590535385e-10	1.29116640985485e-07	0.000339356568766995	1.25832607334602e-06	0.000673673977572695
4	9240165	9240166	2.977517495254e-07	2.977517495254e-07	9.16245194603868e-06	0.0016452221871058	0.0016099226535144	0.0380286740626009
4	9786125	9786126	6.44934004011426e-16	6.44934004011426e-16	4.13159192200579e-12	1.14736509538031e-11	1.1214679898311e-11	4.29023948412762e-08
4	10027646	10027647	3.56650713102928e-13	4.71947812733144e-13	5.2401471253655e-12	4.72572821358466e-09	5.99894829978336e-09	5.39233663633562e-08
4	10027650	10027651	8.53327446608185e-14	4.66099833507627e-14	1.17425362348364e-12	1.21123488362993e-09	6.50739786538879e-10	1.28172958288979e-08
4	15938185	15938186	2.37905430961034e-16	1.56750402091903e-16	8.25796581386996e-16	4.42615005570507e-12	2.90559603395922e-12	1.25637050664101e-11
4	17001990	17001991	7.84278993549343e-06	7.84278993549343e-06	4.92976634294597e-07	0.0388813720294402	0.0387886614945204	0.00244532701087691
4	17461065	17461066	1.08485448816465e-25	1.08485448816465e-25	1.78503116929202e-21	6.61320338855032e-21	6.56374038639213e-21	6.02657134994533e-17
4	17813760	17813761	2.30574383101243e-14	2.61473039913645e-13	4.91371788811076e-14	3.44384591614499e-10	3.39835421905113e-09	6.13782767401912e-10
4	17813761	17813762	2.30574383101243e-14	2.61473039913645e-13	4.91371788811076e-14	3.44384591614499e-10	3.39835421905113e-09	6.13782767401912e-10
4	20073038	20073039	1.37138640087906e-10	7.88391563630776e-11	1.63119720034064e-11	1.38289272939381e-06	7.92733538294621e-07	1.60389628880226e-07
4	20512792	20512793	1.37624183126104e-20	7.27705303460854e-21	4.92919612886285e-19	3.88580891507454e-16	2.07641323896031e-16	1.06699973927384e-14
4	26972214	26972215	5.9734137243677e-08	7.04762430418757e-08	1.04058000747057e-08	0.00034743152758903	0.000396180652623156	5.93246249519609e-05
4	29733153	29733154	1.75194290645454e-14	1.75194290645454e-14	5.77114830753863e-12	2.64403056746059e-10	2.57345266780257e-10	5.9116866943264e-08
4	38691623	38691624	1.61166249004804e-06	2.25688948552616e-06	1.72713423280942e-06	0.00830396974599796	0.0114591210694227	0.00805077726558226
4	40297481	40297482	1.09577850489976e-12	1.09577850489976e-12	1.79019397446155e-07	1.3828531389325e-08	1.35391608684242e-08	0.000923383821332031
4	47537608	47537609	2.11016409260161e-16	1.05506996929116e-17	2.88421993045163e-15	3.95133448018853e-12	2.25489690424565e-13	4.12724928082786e-11
4	47582349	47582350	1.61382952628983e-14	1.61382952628983e-14	1.50246562475621e-12	2.44196826083802e-10	2.37834984923302e-10	1.62724669237558e-08
4	47582358	47582359	1.61382952628983e-14	1.61382952628983e-14	1.50246562475621e-12	2.44196826083802e-10	2.37834984923302e-10	1.62724669237558e-08
4	48169690	48169691	3.99043556486195e-13	3.99043556486195e-13	2.70349381537337e-10	5.26316707678663e-09	5.10999809226582e-09	2.14049047419077e-06
4	48972187	48972188	7.4075055932624e-09	7.4075055932624e-09	6.11753988616566e-07	4.63538223155923e-05	4.59239623753572e-05	0.00300775892616453
4	48972528	48972529	7.01016192137752e-09	7.01016192137752e-09	5.85187059448143e-07	4.39455604469284e-05	4.35540331802738e-05	0.00288116720498148
4	48972650	48972651	2.57887604345655e-08	2.57887604345655e-08	2.26645340638909e-06	0.000154402485179319	0.000150427745692081	0.0103881450387171
4	48972767	48972768	4.31205938837494e-08	4.31205938837494e-08	2.79978233996708e-06	0.000253278912021429	0.000246078107679656	0.012586734235044
4	48972942	48972943	8.91467430362771e-09	8.91467430362771e-09	7.75017723564804e-07	5.55018366471087e-05	5.48225150947152e-05	0.00376832134330412
4	48973331	48973332	5.99153189278639e-09	5.99153189278639e-09	1.22464087076854e-06	3.7753030286561e-05	3.74294078939586e-05	0.0058208448474822
4	48974187	48974188	5.54347217030375e-09	5.54347217030375e-09	4.53979441131795e-07	3.51488067700236e-05	3.47322807506747e-05	0.00225798021741612
4	48974296	48974297	5.54347217030375e-09	5.54347217030375e-09	4.53979441131795e-07	3.51488067700236e-05	3.47322807506747e-05	0.00225798021741612
4	48975167	48975168	5.54347217030375e-09	5.54347217030375e-09	4.53979441131795e-07	3.51488067700236e-05	3.47322807506747e-05	0.00225798021741612
4	48976380	48976381	5.72882434349636e-08	5.72882434349636e-08	4.44789113611237e-06	0.000333589247701793	0.00032400348381971	0.0193588488420331
4	48976502	48976503	4.83733392687123e-08	4.83733392687123e-08	3.084750755687e-06	0.000283022412210643	0.00027523864888685	0.0137978963631513
4	48977018	48977019	6.85359189400803e-09	6.85359189400803e-09	5.7552520673568e-07	4.30073758420473e-05	4.26041713655446e-05	0.00283774230523642
4	48977071	48977072	7.01016192137752e-09	7.01016192137752e-09	5.85187059448143e-07	4.39455604469284e-05	4.35540331802738e-05	0.00288116720498148
4	48977734	48977735	9.41573375996879e-09	9.41573375996879e-09	7.34407358087517e-07	5.84594059966831e-05	5.77561224443231e-05	0.00358076457669105
4	48978240	48978241	8.34663216858764e-09	8.34663216858764e-09	6.54327514379232e-07	5.20574164943084e-05	5.14700939115093e-05	0.00320830165894519
4	48980187	48980188	1.70815840359334e-07	1.70815840359334e-07	9.17136358209629e-06	0.000960237495516372	0.000936420273819503	0.0380617559547816
4	48981657	48981658	1.69460097871723e-08	1.69460097871723e-08	9.95198189113903e-07	0.000102790547314667	0.000100928783609807	0.00478709851820574
4	48982014	48982015	1.06865704302089e-08	1.06865704302089e-08	4.73800636089982e-07	6.60454946278744e-05	6.50564027080259e-05	0.00235309353803234
4	48982358	48982359	2.8398254797351e-08	2.8398254797351e-08	1.68849585416541e-06	0.000169461639480798	0.000164947367329769	0.00788247989596124
4	48982677	48982678	2.37813233725627e-08	2.37813233725627e-08	1.39258921590599e-06	0.000142689825878062	0.000139139608888184	0.00657009305557793
4	48982744	48982745	1.89176574183707e-08	1.89176574183707e-08	1.04539305191358e-06	0.000114347109531691	0.00011225022862632	0.00501869746472201
4	48983046	48983047	1.89176574183707e-08	1.89176574183707e-08	1.04539305191358e-06	0.000114347109531691	0.00011225022862632	0.00501869746472201
4	48984856	48984857	1.65788742601333e-08	1.65788742601333e-08	9.77852675946487e-07	0.000100608853673465	9.88367616970511e-05	0.0047056218909681
4	48986065	48986066	1.65788742601333e-08	1.65788742601333e-08	9.77852675946487e-07	0.000100608853673465	9.88367616970511e-05	0.0047056218909681
4	48986402	48986403	1.30920633175134e-08	1.30920633175134e-08	7.15649590754947e-07	8.02194501814862e-05	7.87169006463491e-05	0.00349499467065695
4	48988704	48988705	1.45474185391113e-08	1.45474185391113e-08	7.69204427098838e-07	8.86934980144867e-05	8.70983148291177e-05	0.00374230509390821
4	48989260	48989261	1.98714873482685e-08	1.98714873482685e-08	1.17436736106381e-06	0.000119888543943624	0.000117711306180149	0.00560362059634771
4	48989357	48989358	1.30920633175134e-08	1.30920633175134e-08	7.15649590754947e-07	8.02194501814862e-05	7.87169006463491e-05	0.00349499467065695
4	48990884	48990885	3.22973160436135e-08	3.22973160436135e-08	1.05943692974476e-06	0.000192090950314744	0.000186563054500916	0.00508219798724966
4	48991010	48991011	3.4889155948821e-08	3.4889155948821e-08	1.95610322838734e-06	0.000206882487869795	0.000200831914859442	0.00906947861667105
4	48991181	48991182	3.88455118060559e-08	3.88455118060559e-08	2.40472660657807e-06	0.000229551659497961	0.000222544806435382	0.0109876703181233
4	48991539	48991540	1.03998439984275e-08	1.03998439984275e-08	5.57366243375148e-07	6.43029349655302e-05	6.33681303219367e-05	0.0027518961171641
4	48991836	48991837	1.45474185391113e-08	1.45474185391113e-08	7.69204427098838e-07	8.86934980144867e-05	8.70983148291177e-05	0.00374230509390821
4	48992255	48992256	1.84016363141403e-08	1.84016363141403e-08	1.05066819994301e-06	0.000111319536050902	0.000109300597406025	0.00504222681502703
4	48992747	48992748	1.45474185391113e-08	1.45474185391113e-08	7.69204427098838e-07	8.86934980144867e-05	8.70983148291177e-05	0.00374230509390821
4	48992760	48992761	2.85679661923901e-08	2.85679661923901e-08	1.64559860906273e-06	0.00017042407525005	0.000165885468407916	0.00769732403314534
4	48994137	48994138	2.33811335478063e-08	2.33811335478063e-08	1.06619409860057e-06	0.00014037194963492	0.000136867475894125	0.00511339970270283
4	48995498	48995499	6.52326084261015e-09	6.52326084261015e-09	6.81844457416609e-07	4.10012890012635e-05	4.06256516626577e-05	0.00333634712926865
4	48995615	48995616	9.55841630258128e-09	9.55841630258128e-09	1.04709255897528e-06	5.93225126204874e-05	5.85942429141734e-05	0.00502566338095253
4	48995699	48995700	1.00572399122459e-08	1.00572399122459e-08	1.08705755771941e-06	6.2265498405852e-05	6.13961966772969e-05	0.0052088272730463
4	48996115	48996116	1.10272016752661e-08	1.10272016752661e-08	1.21923801970633e-06	6.80882517360672e-05	6.70594035479038e-05	0.00579686759465896
4	48997349	48997350	1.1233465927245e-09	1.1233465927245e-09	2.1415617415082e-07	9.01139958708626e-06	8.66923806870615e-06	0.00109852569260357
4	48998346	48998347	7.04295495688495e-08	7.04295495688495e-08	1.75550079658873e-06	0.000407908814556588	0.000395945681625677	0.00817970434122499
4	48998773	48998774	1.03771839651701e-08	1.03771839651701e-08	1.19951021020548e-06	6.41677311206389e-05	6.32395855446888e-05	0.00570676128920522
4	48999841	48999842	4.6899594413107e-09	4.6899594413107e-09	6.13564024115872e-07	2.99317722045876e-05	2.95955388636514e-05	0.00301647483522079
4	48999962	48999963	1.03771839651701e-08	1.03771839651701e-08	1.19951021020548e-06	6.41677311206389e-05	6.32395855446888e-05	0.00570676128920522
4	49000849	49000850	1.1055813448625e-08	1.1055813448625e-08	1.8616551985575e-06	6.82597069264807e-05	6.72283454973126e-05	0.00864941717483893
4	49001806	49001807	7.21628798178669e-09	7.21628798178669e-09	5.37064079957445e-07	4.51817091048407e-05	4.47727934985842e-05	0.00265408770709384
4	49002220	49002221	7.49629568872837e-09	7.49629568872837e-09	8.31430288455056e-07	4.68876799190216e-05	4.64530691276778e-05	0.00403291645336
4	49006630	49006631	6.24301515378787e-08	6.24301515378787e-08	6.09172170959627e-06	0.000362747202703209	0.000352247091862599	0.0259138654071923
4	49006967	49006968	5.98482234430522e-09	5.98482234430522e-09	1.11782525272393e-06	3.77136906481751e-05	3.73932684676469e-05	0.00535118447736651
4	49010951	49010952	3.10237519005823e-10	3.10237519005823e-10	5.88387583351476e-08	2.96959709280876e-06	2.88526845611944e-06	0.000315794037810471
4	49011661	49011662	7.29241437846851e-10	7.29241437846851e-10	1.96250823343176e-07	6.03793018929422e-06	5.78963371767637e-06	0.00100930328654119
4	49011829	49011830	2.10100031782624e-09	2.10100031782624e-09	2.90027303351099e-07	1.42103983009147e-05	1.39537244399787e-05	0.00147027628387945
4	49016481	49016482	2.98945342886884e-09	2.98945342886884e-09	4.49464577617004e-07	1.96223679400985e-05	1.94628621725371e-05	0.00223717506092962
4	49016760	49016761	2.51866800530726e-09	2.51866800530726e-09	3.94878495370011e-07	1.66361382168215e-05	1.6569924236239e-05	0.00197593303059399
4	49018305	49018306	4.82051677946282e-09	4.82051677946282e-09	8.95494161683022e-07	3.07359026134424e-05	3.03885907463173e-05	0.00433042031385233
4	49018913	49018914	7.29241437846851e-10	7.29241437846851e-10	1.96250823343176e-07	6.03793018929422e-06	5.78963371767637e-06	0.00100930328654119
4	49019698	49019699	8.81846115589133e-09	8.81846115589133e-09	1.51612537734654e-06	5.49197310614625e-05	5.42597084321394e-05	0.00712632392576088
4	49019701	49019702	1.14455961907658e-09	1.14455961907658e-09	2.51480383255155e-07	9.17338157540627e-06	8.8236862899624e-06	0.00128266204254765
4	49020170	49020171	4.82051677946282e-09	4.82051677946282e-09	8.95494161683022e-07	3.07359026134424e-05	3.03885907463173e-05	0.00433042031385233
4	49021098	49021099	2.83664838056303e-10	2.83664838056303e-10	9.80238710332582e-08	2.73498442404796e-06	2.65369715713685e-06	0.000516643977270032
4	49022322	49022323	2.62245574506172e-09	2.62245574506172e-09	3.58949565885061e-07	1.72877918290868e-05	1.72176360307381e-05	0.00180452004230068
4	49026595	49026596	1.33600480465777e-09	1.33600480465777e-09	3.22347155147552e-07	9.93263390467828e-06	9.8172678003552e-06	0.00162667814493479
4	49026598	49026599	1.33600480465777e-09	1.33600480465777e-09	3.22347155147552e-07	9.93263390467828e-06	9.8172678003552e-06	0.00162667814493479
4	49026730	49026731	9.0699511455601e-10	9.0699511455601e-10	2.26879047727886e-07	7.41182123289648e-06	7.12118978787171e-06	0.00116165215915603
4	49028005	49028006	2.98206835114299e-09	2.98206835114299e-09	4.01485238638693e-07	1.95770703531672e-05	1.94179071795642e-05	0.00200775056328396
4	49028136	49028137	9.0699511455601e-10	9.0699511455601e-10	2.26879047727886e-07	7.41182123289648e-06	7.12118978787171e-06	0.00116165215915603
4	49029900	49029901	3.10237519005823e-10	3.10237519005823e-10	5.88387583351476e-08	2.96959709280876e-06	2.88526845611944e-06	0.000315794037810471
4	49031854	49031855	4.89542132700208e-09	4.89542132700208e-09	6.16250194172478e-07	3.11938286876133e-05	3.08487695870726e-05	0.00302931268099524
4	49033527	49033528	6.95717788145669e-09	6.95717788145669e-09	1.80802840293385e-07	4.36235540198395e-05	4.32348060543866e-05	0.000932404477575467
4	49036289	49036290	1.31819289925895e-08	1.31819289925895e-08	1.53435421883375e-06	8.07517373381782e-05	7.92336670791086e-05	0.00720656225364685
4	49037587	49037588	1.21793631275139e-09	1.21793631275139e-09	2.67018892962488e-07	9.70857372733581e-06	9.35015717803965e-06	0.00135823289522217
4	49037940	49037941	1.18104072763027e-09	1.18104072763027e-09	2.62056728206393e-07	9.44798349208917e-06	9.09193082146989e-06	0.00133391473676781
4	49040663	49040664	5.07489834700075e-10	5.07489834700075e-10	8.06362148694525e-08	4.28745798592081e-06	4.1391823165146e-06	0.000427984442840591
4	49041093	49041094	3.69912086052337e-09	3.69912086052337e-09	3.52220825220515e-07	2.40560526577423e-05	2.37694208443607e-05	0.00177212486116433
4	49041398	49041399	4.33633850012572e-09	4.33633850012572e-09	1.63970939659976e-07	2.80202837864655e-05	2.74346730406715e-05	0.000847817995264255
4	49041759	49041760	1.95546128755959e-09	1.95546128755959e-09	2.73314882072837e-07	1.32737488345546e-05	1.30309963639004e-05	0.00138912287096286
4	49043071	49043072	5.07489834700075e-10	5.07489834700075e-10	8.06362148694525e-08	4.28745798592081e-06	4.1391823165146e-06	0.000427984442840591
4	49043924	49043925	5.04254806497287e-10	5.04254806497287e-10	1.00450345802238e-07	4.26413536018886e-06	4.11736336484977e-06	0.000528881590344591
4	49044327	49044328	3.82610636557196e-09	3.82610636557196e-09	4.26365573688424e-07	2.48479035189107e-05	2.4316898666841e-05	0.00212665062101383
4	49044497	49044498	5.07489834700075e-10	5.07489834700075e-10	8.06362148694525e-08	4.28745798592081e-06	4.1391823165146e-06	0.000427984442840591
4	49045167	49045168	3.65375983572477e-09	3.65375983572477e-09	3.68776633768944e-07	2.37878347295905e-05	2.34891398327236e-05	0.00185093216361973
4	49047370	49047371	4.25672749526082e-10	4.25672749526082e-10	6.64698034589275e-08	3.6257739390158e-06	3.58199829574505e-06	0.000355031125626904
4	49049009	49049010	3.27984594306903e-10	3.27984594306903e-10	3.63598280071387e-08	3.13206001867611e-06	3.04367103570096e-06	0.000197957872917593
4	49049100	49049101	3.65375983572477e-09	3.65375983572477e-09	3.68776633768944e-07	2.37878347295905e-05	2.34891398327236e-05	0.00185093216361973
4	49049301	49049302	2.84643360515626e-09	2.84643360515626e-09	3.09419104760325e-07	1.87124542889739e-05	1.85720882421216e-05	0.00156456188219122
4	49051124	49051125	3.27809140294871e-09	3.27809140294871e-09	3.36271626281374e-07	2.14006031835233e-05	2.11480081383712e-05	0.00169388155349159
4	49051764	49051765	1.64262998962043e-09	1.64262998962043e-09	1.57785038390175e-07	1.12856617200471e-05	1.10473379690584e-05	0.000816930107377373
4	49053521	49053522	4.22889389118187e-09	4.22889389118187e-09	4.34134282598447e-07	2.73692459663216e-05	2.67800379938198e-05	0.00216393212628638
4	49057423	49057424	4.27002453730277e-10	4.27002453730277e-10	6.55284644984347e-08	3.63595146871291e-06	3.58199829574505e-06	0.000350141924838888
4	49057911	49057912	3.04745289347944e-10	3.04745289347944e-10	4.67662448861752e-08	2.925333062614e-06	2.83745185527719e-06	0.000252625380597547
4	49057929	49057930	7.01806505642624e-08	7.01806505642624e-08	6.8637955954548e-06	0.000406496363207774	0.000394628681256761	0.0289576244239606
4	49058294	49058295	3.2231890222288e-09	3.2231890222288e-09	3.43278400724497e-07	2.10540739644054e-05	2.08120731142399e-05	0.00172853055437388
4	49058698	49058699	3.19855736650572e-09	3.19855736650572e-09	3.46985181495741e-07	2.09016173963329e-05	2.06629229954644e-05	0.00174632590236499
4	49061140	49061141	1.55356226470468e-09	1.55356226470468e-09	3.81899862603532e-08	1.0734809897886e-05	1.04744473641067e-05	0.000207670421730828
4	49061603	49061604	2.76384042643517e-09	2.76384042643517e-09	1.50425060267897e-07	1.8188702759568e-05	1.80564960685357e-05	0.000779922111240876
4	49063871	49063872	2.43444216472316e-09	2.43444216472316e-09	3.13057620915473e-07	1.60929556269886e-05	1.6035298266221e-05	0.00158157580125476
4	49064486	49064487	4.85541558123092e-10	4.85541558123092e-10	6.33936551892879e-08	4.11578610118608e-06	3.97298672502719e-06	0.000339384998238867
4	49064791	49064792	3.05082829807506e-10	3.05082829807506e-10	5.18082150312355e-08	2.9282257240548e-06	2.84026774109033e-06	0.000279097330400145
4	49067322	49067323	9.20257660666192e-10	9.20257660666192e-10	1.1107617783985e-07	7.51564527431084e-06	7.21971355271544e-06	0.000582401666985692
4	49067382	49067383	4.12731608747679e-09	4.12731608747679e-09	4.20154363093549e-07	2.67396496114905e-05	2.6165459643344e-05	0.00209683360382365
4	49067895	49067896	4.26211820446254e-10	4.26211820446254e-10	6.39841851845081e-08	3.62960124223333e-06	3.58199829574505e-06	0.000342410499274887
4	49068487	49068488	4.12731608550606e-09	4.12731608550606e-09	4.20154363093549e-07	2.67396496114905e-05	2.6165459643344e-05	0.00209683360382365
4	49068758	49068759	4.26211820446254e-10	4.26211820446254e-10	6.39841851845081e-08	3.62960124223333e-06	3.58199829574505e-06	0.000342410499274887
4	49071552	49071553	4.50267086869174e-09	4.50267086869174e-09	4.61682812662686e-07	2.87773457585029e-05	2.84425164192856e-05	0.00229516590590196
4	49072423	49072424	1.49263581837871e-08	1.49263581837871e-08	2.0335633824517e-06	9.09421497687583e-05	8.9294403378184e-05	0.00936048611656645
4	49072927	49072928	4.443516911616e-09	4.443516911616e-09	4.50929329293935e-07	2.8412751571735e-05	2.80820093854703e-05	0.00224363743072321
4	49073309	49073310	1.15508909804877e-06	1.15508909804877e-06	9.5428475436797e-06	0.00599965982468261	0.00599734930100173	0.0395122191128301
4	49073561	49073562	4.95983094095663e-10	4.95983094095663e-10	7.41686820680772e-08	4.1976977038621e-06	4.05268632863777e-06	0.000394719231327107
4	49073564	49073565	4.95983094095663e-10	4.95983094095663e-10	7.41686820680772e-08	4.1976977038621e-06	4.05268632863777e-06	0.000394719231327107
4	49073869	49073870	9.52709135682635e-10	9.52709135682635e-10	8.21142321312998e-08	7.77439381112738e-06	7.46634042333906e-06	0.000435600514504509
4	49074101	49074102	6.52270283402649e-09	6.52270283402649e-09	2.0682260577282e-07	4.10009674737276e-05	4.06253041591777e-05	0.00106185042647503
4	49074708	49074709	4.95983094095663e-10	4.95983094095663e-10	7.41686820680772e-08	4.1976977038621e-06	4.05268632863777e-06	0.000394719231327107
4	49075206	49075207	4.95983094095663e-10	4.95983094095663e-10	7.41686820680772e-08	4.1976977038621e-06	4.05268632863777e-06	0.000394719231327107
4	49075478	49075479	7.28439585742986e-10	7.28439585742986e-10	1.46698545625095e-07	6.03252596968046e-06	5.78440303051328e-06	0.000761381725487646
4	49075733	49075734	1.19178157733746e-10	1.19178157733746e-10	2.95771840524517e-08	1.21205518441649e-06	1.17440454828223e-06	0.000162165459562198
4	49075743	49075744	1.19178157733746e-10	1.19178157733746e-10	2.95771840524517e-08	1.21205518441649e-06	1.17440454828223e-06	0.000162165459562198
4	49075751	49075752	1.19178157733746e-10	1.19178157733746e-10	2.95771840524517e-08	1.21205518441649e-06	1.17440454828223e-06	0.000162165459562198
4	49076611	49076612	2.47721566192462e-09	2.47721566192462e-09	2.83083272382579e-07	1.63661204493845e-05	1.63064185424322e-05	0.00143687486262093
4	49077293	49077294	3.80237703358084e-10	3.80237703358084e-10	5.95230464168916e-08	3.48489663567917e-06	3.45524542508953e-06	0.000319254866787682
4	49078490	49078491	4.62302209820123e-09	4.62302209820123e-09	3.92288064550979e-07	2.9518544918961e-05	2.91822431196502e-05	0.00196369959613854
4	49079751	49079752	4.25672749525017e-10	4.25672749525017e-10	6.64698034589275e-08	3.6257739390158e-06	3.58199829574505e-06	0.000355031125626904
4	49079983	49079984	5.9020923757793e-10	5.9020923757793e-10	8.25598483651428e-08	4.93986927882347e-06	4.7620024516087e-06	0.000437763470793854
4	49080316	49080317	3.27809140294648e-09	3.27809140294648e-09	3.36271626281374e-07	2.14006031835233e-05	2.11480081383712e-05	0.00169388155349159
4	49080459	49080460	3.27809140294648e-09	3.27809140294648e-09	3.36271626281374e-07	2.14006031835233e-05	2.11480081383712e-05	0.00169388155349159
4	49080628	49080629	3.77489575663999e-09	3.77489575663999e-09	3.64626398773095e-07	2.45310815319478e-05	2.40008569448782e-05	0.00183123787391653
4	49080630	49080631	3.77489575663999e-09	3.77489575663999e-09	3.64626398773095e-07	2.45310815319478e-05	2.40008569448782e-05	0.00183123787391653
4	49081422	49081423	4.14353320199363e-10	4.14353320199363e-10	6.48335759611688e-08	3.53792608415307e-06	3.58199829574505e-06	0.000346749549338418
4	49081473	49081474	3.27809140294648e-09	3.27809140294648e-09	3.36271626281374e-07	2.14006031835233e-05	2.11480081383712e-05	0.00169388155349159
4	49081649	49081650	3.80237703358084e-10	3.80237703358084e-10	5.95230464168916e-08	3.48489663567917e-06	3.45524542508953e-06	0.000319254866787682
4	49082734	49082735	1.96102531172783e-10	1.96102531172783e-10	3.56402973066019e-08	1.93880904243884e-06	1.87865177466066e-06	0.000194118841179872
4	49082905	49082906	4.94367282176087e-10	4.94367282176087e-10	7.43614788609334e-08	4.18665061436481e-06	4.04152467593862e-06	0.000395677416834648
4	49084800	49084801	2.79609918289457e-09	2.79609918289457e-09	1.59839876433035e-07	1.8393514201247e-05	1.82569250248393e-05	0.000827304251919443
4	49084829	49084830	3.14899008879221e-10	3.14899008879221e-10	5.69307679363841e-08	3.01101031362866e-06	2.92626619796651e-06	0.000305756509022766
4	49087915	49087916	5.8614443596834e-10	5.8614443596834e-10	8.5320687039864e-08	4.90635578463918e-06	4.72967803518733e-06	0.000451839752788421
4	49087921	49087922	6.38691735894367e-10	6.38691735894367e-10	9.43890857117582e-08	5.32581534495751e-06	5.1270948359068e-06	0.00049810312631797
4	49087927	49087928	6.54578082051236e-10	6.54578082051236e-10	7.10910262213041e-08	5.45210357879513e-06	5.22352076129607e-06	0.000378788782070924
4	49087945	49087946	2.66367971497112e-10	2.66367971497112e-10	4.34909841822636e-08	2.57989974828854e-06	2.49852999741488e-06	0.000235562047829512
4	49089180	49089181	2.99958617459255e-09	2.99958617459255e-09	2.94249429289886e-07	1.96808931294315e-05	1.95241174278051e-05	0.00149102602021783
4	49089387	49089388	2.63067475299424e-10	2.63067475299424e-10	4.58130404794092e-08	2.55007015359426e-06	2.46957588856262e-06	0.000247658209342471
4	49091781	49091782	3.65375983547637e-09	3.65375983547637e-09	3.68776633768944e-07	2.37878347295905e-05	2.34891398327236e-05	0.00185093216361973
4	49092675	49092676	3.65375983547637e-09	3.65375983547637e-09	3.68776633768944e-07	2.37878347295905e-05	2.34891398327236e-05	0.00185093216361973
4	49093196	49093197	2.63067475299424e-10	2.63067475299424e-10	4.58130404794092e-08	2.55007015359426e-06	2.46957588856262e-06	0.000247658209342471
4	49094203	49094204	4.95476614374371e-09	4.95476614374371e-09	8.2019693227054e-07	3.15496095359512e-05	3.11790151337786e-05	0.00398033757488446
4	49098778	49098779	1.47332258694897e-08	1.47332258694897e-08	1.65594962328493e-06	8.98060324657686e-05	8.81781486277904e-05	0.00774484546351248
4	49100691	49100692	4.36892668299747e-11	1.46806990228378e-10	1.73500765187043e-09	4.71221183498207e-07	1.43045868347705e-06	1.09888892654465e-05
4	49102781	49102782	2.14503903468265e-08	2.14503903468265e-08	6.44395642683717e-06	0.000129240868941067	0.000125893340085814	0.0273088543519034
4	49102870	49102871	2.23017848496238e-11	2.23017848496238e-11	5.51143098036592e-09	2.48801519881916e-07	2.41539673405245e-07	3.26190054567953e-05
4	49103918	49103919	2.65238677044139e-08	2.65238677044139e-08	6.67603012717734e-06	0.000158733229293484	0.00015453738550562	0.0282391009058688
4	49109113	49109114	4.03933123477009e-10	4.03933123477009e-10	4.1872491402394e-08	3.48489663567917e-06	3.58199829574505e-06	0.000227069406463482
4	49112623	49112624	1.48288559296122e-08	1.48288559296122e-08	8.91813479093253e-07	9.03753232807337e-05	8.87373624726423e-05	0.00431442672683575
4	49114256	49114257	6.88572748859574e-09	6.88572748859574e-09	2.90876570231738e-06	4.31889298945625e-05	4.27973591125756e-05	0.0130446271572454
4	49116110	49116111	2.03720166612006e-09	2.03720166612006e-09	6.29080012441299e-07	1.37985007907866e-05	1.35466909119905e-05	0.00308694042177342
4	49116292	49116293	2.03592000943995e-08	2.03592000943995e-08	7.76512144568384e-06	0.000122803532773176	0.000120520905819324	0.0325227557677893
4	49116352	49116353	4.00022784618029e-08	4.00022784618029e-08	8.91250879241245e-07	0.00023595647307626	0.000228815377723648	0.00431196285112277
4	49117772	49117773	5.62912380886554e-10	5.62912380886554e-10	9.75878612308614e-08	4.72019384969527e-06	4.55175030667836e-06	0.000514446503233007
4	49117969	49117970	1.99270382685327e-07	3.26206023561414e-08	8.89212985030691e-06	0.00111552790869948	0.00018834979566145	0.0369560046001766
4	49118021	49118022	3.97964557871307e-10	3.97964557871307e-10	7.06399619928796e-08	3.48489663567917e-06	3.58199829574505e-06	0.000376459801017681
4	49118089	49118090	8.8487579006368e-09	8.8487579006368e-09	6.47562807999865e-07	5.51041711640114e-05	5.44337021612553e-05	0.00317571039159544
4	49118164	49118165	5.57005373106618e-09	5.57005373106618e-09	3.94067511481196e-07	3.53118135423859e-05	3.48907186619827e-05	0.00197224094517767
4	49119913	49119914	9.49950582920729e-10	9.49950582920729e-10	1.13299665865124e-07	7.75266525936206e-06	7.44544308214289e-06	0.000593559852891938
4	49120272	49120273	3.60639112358198e-10	3.60639112358198e-10	9.31288356557675e-08	3.42972073831301e-06	3.33255707106357e-06	0.000491580902355084
4	49127308	49127309	5.46178510721053e-16	5.46178510721053e-16	4.43426966524141e-13	9.81387293515668e-12	9.59228309901767e-12	4.99723714119504e-09
4	49127309	49127310	5.46178510721053e-16	5.46178510721053e-16	4.43426966524141e-13	9.81387293515668e-12	9.59228309901767e-12	4.99723714119504e-09
4	49127373	49127374	8.07306524045051e-10	8.07306524045051e-10	2.00692103856083e-07	6.64890066724969e-06	6.3774904642311e-06	0.00103116109025567
4	49128328	49128329	4.16352101220685e-10	4.16352101220685e-10	5.53252431016335e-07	3.55386717867889e-06	3.58199829574505e-06	0.00273241877261262
4	49128595	49128596	3.04007186396296e-07	3.04007186396296e-07	8.68737791361492e-06	0.00167818167774338	0.00164242799076013	0.0361440446944982
4	49130775	49130776	4.43599024125941e-17	4.43599024125941e-17	1.7053149023345e-13	9.03198753258304e-13	8.85152601552847e-13	1.99664431989105e-09
4	49130777	49130778	4.43599024125941e-17	4.43599024125941e-17	1.7053149023345e-13	9.03198753258304e-13	8.85152601552847e-13	1.99664431989105e-09
4	49133874	49133875	1.97847687434735e-10	1.97847687434735e-10	1.10356799712851e-06	1.95486828278349e-06	1.89469712692654e-06	0.00528512238102589
4	49135995	49135996	2.75176932137659e-12	2.75176932137659e-12	2.15704233520858e-09	3.37015996345495e-08	3.2691888028521e-08	1.3448152174023e-05
4	49142159	49142160	9.51023104880305e-11	4.77231763836777e-11	1.42336213778738e-09	9.79391185788374e-07	4.95377159002183e-07	9.09048883815111e-06
4	49143210	49143211	6.08921472260685e-07	8.04726383551691e-13	1.65755378546205e-06	0.00327640858528437	1.00520053846151e-08	0.0077518999097296
4	49145022	49145023	1.59754026460587e-10	1.59754026460587e-10	1.70104245850933e-08	1.59681125485038e-06	1.54840564168513e-06	9.52530423426034e-05
4	49145229	49145230	4.19527094043934e-10	4.19527094043934e-10	1.31570720439264e-08	3.57945724774448e-06	3.58199829574505e-06	7.43912725719794e-05
4	49148039	49148040	9.01870768594598e-10	9.01870768594598e-10	5.27477345457661e-07	7.37354460147935e-06	7.0837066038456e-06	0.00260910243989504
4	49148345	49148346	5.78192554764585e-07	5.78192554764585e-07	6.89782216658449e-06	0.00313483714663927	0.00307183569078273	0.0290966263999191
4	49148695	49148696	1.29644564074741e-10	1.29644564074741e-10	2.19397767465722e-08	1.31190226009169e-06	1.27134763815892e-06	0.000121643308718647
4	49149033	49149034	2.41830152414716e-10	2.41830152414716e-10	4.21341291916997e-08	2.35890307555337e-06	2.29551551344334e-06	0.000228365763481345
4	49149503	49149504	3.05168836935357e-08	3.05168836935357e-08	4.64244408574089e-06	0.000181755586679882	0.000176935520232666	0.0201168603897836
4	49150386	49150387	4.16960463541044e-09	4.16960463541044e-09	8.14687788773543e-07	2.69984883914974e-05	2.6421127641781e-05	0.00395478849680243
4	49151890	49151891	6.09403263039787e-08	6.09403263039787e-08	6.6492191819604e-06	0.000354319702478996	0.000344033081205267	0.0281359913209419
4	49151981	49151982	1.93857692832692e-08	1.93857692832692e-08	9.35302510943496e-06	0.000117080362270388	0.000114935090314393	0.0387778640529063
4	49153688	49153689	4.91036803481993e-14	4.91036803481993e-14	7.42321568905313e-12	7.10835254574236e-10	6.84381013535636e-10	7.47897246153266e-08
4	49155192	49155193	1.7302046609701e-09	1.7302046609701e-09	5.1191673300802e-07	1.17971649548193e-05	1.15756815006183e-05	0.00253569993297853
4	49155407	49155408	8.620741495783e-09	8.620741495783e-09	7.014218761992e-07	5.37131815951273e-05	5.309969059998e-05	0.00342944504258032
4	49157608	49157609	1.19159382765016e-08	1.19159382765016e-08	8.30776207303206e-07	7.31348116237318e-05	7.22955686792759e-05	0.00402998543181438
4	49162702	49162703	4.61808175841362e-10	4.61808175841362e-10	9.46105372124494e-08	3.92282690676252e-06	3.7868302719817e-06	0.000499174061756701
4	49164420	49164421	6.19639052825631e-10	6.19639052825631e-10	4.7131445504284e-08	5.17494369763766e-06	4.98404142938435e-06	0.000254581148053404
4	49169795	49169796	2.63067475307978e-10	2.63067475307978e-10	4.58130404794104e-08	2.55007015359426e-06	2.46957588856262e-06	0.000247658209342471
4	49170206	49170207	6.56174744348349e-11	3.20024732076039e-12	1.6542477985628e-08	6.89260990399018e-07	3.77979014944277e-08	9.27225480267729e-05
4	49170207	49170208	6.56174744348349e-11	3.20024732076039e-12	1.6542477985628e-08	6.89260990399018e-07	3.77979014944277e-08	9.27225480267729e-05
4	49170669	49170670	1.28396699600454e-09	1.28396699600454e-09	1.15847463821863e-07	9.93263390467828e-06	9.8172678003552e-06	0.000606514587044008
4	49171274	49171275	1.62584307174902e-08	1.62584307174902e-08	7.76033082205677e-07	9.87828119169036e-05	9.70121972310728e-05	0.00377303147404415
4	49173668	49173669	1.66890443908007e-17	1.66890443908007e-17	6.39620626255296e-17	3.55738608550489e-13	3.48394327599769e-13	1.08357854352865e-12
4	49173838	49173839	6.75341865935687e-09	6.75341865935687e-09	4.05919546503575e-07	4.24149659625189e-05	4.20105168868996e-05	0.00202804507959746
4	49174058	49174059	4.42341621873891e-10	4.42341621873891e-10	3.5660522173576e-08	3.76220916200364e-06	3.63494223281355e-06	0.000194215921414065
4	49174552	49174553	1.22582602136335e-09	1.22582602136335e-09	1.46863547448866e-07	9.75800324032089e-06	9.40894097429936e-06	0.000762181824929464
4	49175305	49175306	2.45468866006005e-11	2.45468866006005e-11	4.31472041864746e-09	2.72907228081027e-07	2.64756398869007e-07	2.58178102331058e-05
4	49178071	49178072	5.49380840822774e-16	5.49380840822774e-16	1.23082244874353e-16	9.86702980993665e-12	9.64433642880961e-12	2.02244577032215e-12
4	49178134	49178135	7.68335450524827e-09	7.68335450524827e-09	6.75580429302061e-12	4.80094335041333e-05	4.75575886559422e-05	6.83634904710799e-08
4	49179561	49179562	2.34566769632974e-08	2.34566769632974e-08	2.34827071627266e-06	0.000140815034367549	0.000137299753118866	0.0107445481646809
4	49181844	49181845	1.37564668068861e-08	1.37564668068861e-08	1.11263747128252e-06	8.41566073210048e-05	8.25827694698068e-05	0.00532761097054827
4	49184370	49184371	3.65375983590339e-09	3.65375983590339e-09	3.68776633768948e-07	2.37878347295905e-05	2.34891398327236e-05	0.00185093216361973
4	49184957	49184958	4.42166077694814e-09	4.42166077694814e-09	7.25137258671802e-07	2.82774693908024e-05	2.79460669055598e-05	0.00353769846813877
4	49185205	49185206	7.81545136465382e-14	7.81545136465382e-14	1.3932795492497e-13	1.11364426018511e-09	1.07028245557319e-09	1.65283265454971e-09
4	49185823	49185824	2.5656468366629e-06	2.5656468366629e-06	3.43447788732952e-06	0.013022717361348	0.0129974352823023	0.0151875283834648
4	49185825	49185826	5.74774178081207e-07	5.74774178081207e-07	1.23044601463779e-06	0.00311693016336672	0.00305387502442965	0.00584603279471806
4	49186092	49186093	3.65375983590339e-09	3.65375983590339e-09	3.68776633768948e-07	2.37878347295905e-05	2.34891398327236e-05	0.00185093216361973
4	49187347	49187348	6.56180480235926e-09	6.56180480235926e-09	1.15269628229075e-06	4.12339414776493e-05	4.08562599016148e-05	0.00551094207443198
4	49188298	49188299	7.42919484567667e-18	7.42919484567667e-18	4.21061909361245e-17	1.64379204394356e-13	1.61247751882417e-13	7.27488041162557e-13
4	49192252	49192253	2.82500491705655e-09	2.82500491705655e-09	2.81137647179584e-07	1.85791315187638e-05	1.84397093262967e-05	0.00142717835530566
4	49195759	49195760	4.22237919360787e-10	4.22237919360787e-10	5.03736073052666e-08	3.60068744942743e-06	3.58199829574505e-06	0.000271622163146503
4	49197926	49197927	6.04327904735606e-09	6.04327904735606e-09	3.81298542654097e-07	3.80731611342701e-05	3.77381032085864e-05	0.00191058035929864
4	49197972	49197973	5.52211353181526e-09	5.52211353181526e-09	1.00753805427947e-06	3.50243618437326e-05	3.46091819133002e-05	0.0048450151792269
4	49202205	49202206	1.75515534229953e-10	1.75515534229953e-10	3.38291448131174e-08	1.74594075516914e-06	1.69184821509002e-06	0.00018466450810301
4	49203327	49203328	7.41115045581772e-08	7.41115045581772e-08	9.54649889402293e-06	0.000428650582862752	0.000416066836832427	0.0395232915575321
4	49205904	49205905	5.04390717412694e-08	5.04390717412694e-08	1.83915886207349e-06	0.000294618478638346	0.00028677054474715	0.00854931644245904
4	49205917	49205918	3.71148160868433e-08	3.71148160868433e-08	1.32879219952474e-06	0.00021969350055871	0.000213248908206217	0.00628119436000798
4	49206550	49206551	3.30819799888104e-06	3.30819799888104e-06	1.28597969585377e-07	0.0167266884798516	0.0166196925219939	0.000671097634148107
4	49206610	49206611	6.13526256375986e-06	6.13526256375986e-06	7.45192616412865e-07	0.0305509521639485	0.0305208915751395	0.00363043351612496
4	49212279	49212280	1.57826526167669e-14	1.57826526167669e-14	1.73626765567693e-11	2.3912852727686e-10	2.32890771092878e-10	1.70327454854647e-07
4	49212472	49212473	4.56224730570428e-08	4.56224730570428e-08	6.25680314608592e-07	0.000267410095774051	0.000259970545291209	0.00307044411924136
4	49228198	49228199	5.56688817294861e-27	5.56688817294861e-27	2.01967340013387e-23	3.74333058262357e-22	3.70635941637544e-22	8.25556239082839e-19
4	49237811	49237812	7.56342563294589e-11	7.56342563294589e-11	2.25848856541487e-09	7.866144402189e-07	7.6192865703893e-07	1.40608922600024e-05
4	49238025	49238026	6.59837192542521e-19	6.59837192542521e-19	1.04117252273309e-14	1.60337205001828e-14	1.57731251610841e-14	1.38298260627836e-10
4	49238026	49238027	6.59837192542521e-19	6.59837192542521e-19	1.04117252273309e-14	1.60337205001828e-14	1.57731251610841e-14	1.38298260627836e-10
4	49241671	49241672	2.01381700204691e-12	2.01381700204691e-12	1.43339267058816e-09	2.49006376509304e-08	2.42447726413747e-08	9.15238236687839e-06
4	49243222	49243223	2.36967469331024e-11	2.36967469331024e-11	4.94796776682408e-09	2.63745540002063e-07	2.55941525590809e-07	2.9437103623702e-05
4	49246404	49246405	1.49631064172325e-08	1.49631064172325e-08	1.43449655587158e-07	9.11523156761451e-05	8.95010056095483e-05	0.000745141134491633
4	49246407	49246408	1.49631064172325e-08	1.49631064172325e-08	1.43449655587158e-07	9.11523156761451e-05	8.95010056095483e-05	0.000745141134491633
4	49246471	49246472	1.49720073148963e-10	1.49720073148963e-10	1.43460527119687e-08	1.5022719186212e-06	1.45708809046248e-06	8.08145008291728e-05
4	49257700	49257701	7.16901124521984e-15	7.16901124521984e-15	2.4543388295565e-12	1.12803602669003e-10	1.10377487879967e-10	2.61063774212614e-08
4	49259410	49259411	3.89305705139791e-13	1.52900445666793e-15	8.47916958124158e-14	5.14241235597106e-09	2.53610545447091e-11	1.03174796931119e-09
4	49260438	49260439	6.95345545493098e-11	6.95345545493098e-11	1.42170410046425e-08	7.27478468577545e-07	7.04605225985417e-07	8.01156446509492e-05
4	49262182	49262183	1.22192533577496e-10	1.22192533577496e-10	3.10691949248307e-08	1.24037257497417e-06	1.20147429803929e-06	0.000170080701686999
4	49264845	49264846	6.95138778807315e-15	6.95138778807315e-15	2.09184972110969e-11	1.09485804514478e-10	1.07108398473592e-10	2.04170057706753e-07
4	49267695	49267696	4.17845231898579e-26	4.17845231898579e-26	5.53641650521402e-24	2.64896419869065e-21	2.61413636313169e-21	2.37969034202453e-19
4	49268505	49268506	3.94200893137403e-08	3.94200893137403e-08	8.35722675080542e-07	0.00023259022646554	0.000225756602112747	0.00405300791487739
4	49270469	49270470	9.99585971114236e-13	4.93183543684447e-13	1.22837607090205e-10	1.26639901225961e-08	6.25805967512635e-09	1.10629158607691e-06
4	49271260	49271261	1.86593469499485e-22	8.79415279528964e-24	1.26463105604074e-21	7.10980612490402e-18	4.54559750074062e-19	4.31281143658712e-17
4	49271262	49271263	6.46172143468737e-19	4.75104093726215e-20	1.99690058355935e-17	1.57300173901578e-14	1.27260358397275e-15	3.56432958278921e-13
4	49288814	49288815	5.42477533616835e-10	5.42477533616835e-10	7.25358469022978e-13	4.56968369861673e-06	4.41076214270946e-06	8.03127192504929e-09
4	49290439	49290440	1.82322253676613e-10	1.82322253676613e-10	5.55660235997456e-11	1.80875725372796e-06	1.75286506381005e-06	5.25474185306272e-07
4	49290917	49290918	7.37960931330261e-12	7.37960931330261e-12	2.42942735331624e-14	8.67547224784233e-08	8.43758650705344e-08	3.11843596512691e-10
4	49291494	49291495	8.56726990339696e-10	8.56726990339696e-10	8.2992019239543e-12	7.02872977116748e-06	6.74681420791583e-06	8.33454889980593e-08
4	49291771	49291772	3.14128744161357e-12	3.14128744161357e-12	2.15638506322996e-13	3.82520520492669e-08	3.71123677177275e-08	2.50052473782154e-09
4	49291885	49291886	1.54950377790328e-08	1.54950377790328e-08	1.83516655329263e-08	9.43288049531086e-05	9.26279308466529e-05	0.000102458592464623
4	49291984	49291985	2.76911100985643e-17	2.76911100985643e-17	2.91468628215677e-14	5.75692336132038e-13	5.65375789977223e-13	3.7188946141303e-10
4	49292052	49292053	4.99910848900017e-09	4.99910848900017e-09	1.43947394537064e-06	3.18294551703405e-05	3.14507099034979e-05	0.0067814026665057
4	49292186	49292187	3.68434275643574e-10	3.68434275643574e-10	4.6795260780113e-06	3.48489663567917e-06	3.3560738565783e-06	0.0202710306263183
4	49300526	49300527	7.41115507890163e-07	7.41115507890163e-07	2.6060878372653e-07	0.00394000446350743	0.00391223622531513	0.00132712901000921
4	49300527	49300528	7.41115507890163e-07	7.41115507890163e-07	2.6060878372653e-07	0.00394000446350743	0.00391223622531513	0.00132712901000921
4	49301915	49301916	2.71546154325932e-12	2.71546154325932e-12	1.65886789278181e-13	3.32821239372307e-08	3.22937397803179e-08	1.94564179951694e-09
4	49303089	49303090	1.22705435893393e-09	1.22705435893393e-09	9.11284896789827e-08	9.76682012437205e-06	9.41747560948702e-06	0.000481241885590008
4	49303120	49303121	9.6122731381682e-10	9.6122731381682e-10	3.52360181970666e-08	7.84074089152654e-06	7.52799181152761e-06	0.0001919969543815
4	49303238	49303239	1.56713765656736e-09	1.56713765656736e-09	5.76346197751181e-08	1.08239903163594e-05	1.0557176431146e-05	0.000309475026502316
4	49303589	49303590	1.24263026763935e-09	1.24263026763935e-09	3.25480621309753e-08	9.88885154762798e-06	9.53340060523885e-06	0.000177875465192357
4	49303678	49303679	8.71844258431167e-10	8.71844258431167e-10	2.13164609521894e-08	7.13899764698109e-06	6.86118861314585e-06	0.000118349618849778
4	49303826	49303827	7.58015150255197e-08	7.58015150255197e-08	3.43951219910544e-07	0.000438268685959824	0.000425495606499473	0.00173170285459998
4	49303914	49303915	4.45010658823726e-10	4.45010658823726e-10	1.36887479226803e-08	3.78411415220889e-06	3.6557609353065e-06	7.72516276149703e-05
4	49303963	49303964	8.69402939207121e-10	8.69402939207121e-10	2.57403729835515e-08	7.12116969927951e-06	6.84330757517607e-06	0.000141589675495999
4	49304188	49304189	3.47541055584045e-06	3.47541055584045e-06	6.95680939952468e-08	0.0175589673285198	0.017449979883119	0.000371138734271317
4	49304351	49304352	3.03478043524106e-06	3.03478043524106e-06	1.79157987713926e-08	0.0153602918498904	0.0152993084349872	0.000100087289102512
4	49304355	49304356	3.20224891963939e-06	3.20224891963939e-06	1.90292894125559e-08	0.0161960574472655	0.0160984241384354	0.00010606612150974
4	49304427	49304428	2.49471267309411e-17	2.49471267309411e-17	4.00648332460192e-17	5.21055936999164e-13	5.11675873224585e-13	6.93551748393692e-13
4	49304464	49304465	5.84685840096655e-17	5.84685840096655e-17	2.32161030450807e-16	1.17712872091244e-12	1.15330485262769e-12	3.72549459539144e-12
4	49304468	49304469	4.53887241562633e-12	4.53887241562633e-12	4.37045226268688e-11	5.4370401229003e-08	5.28672886248319e-08	4.17057091478985e-07
4	49306286	49306287	5.76510571984504e-09	5.76510571984504e-09	2.93856808184507e-07	3.63716342838652e-05	3.60789954191335e-05	0.00148922309614015
4	49306591	49306592	1.7034860825821e-07	1.7034860825821e-07	7.13485973370733e-07	0.000957677512119352	0.00093398547660874	0.00348548040789968
4	49306626	49306627	4.14314269514328e-09	4.14314269514328e-09	3.59985490504902e-07	2.68357376823662e-05	2.62637354372754e-05	0.00180905330946213
4	49306824	49306825	5.27889959362549e-09	5.27889959362549e-09	4.50022039500181e-07	3.35422503394249e-05	3.3156797039461e-05	0.00223981196657902
4	49306829	49306830	1.10703660743691e-08	1.10703660743691e-08	1.70358499977337e-06	6.83443399762801e-05	6.73117774134996e-05	0.0079478758252513
4	49308641	49308642	2.60271627505203e-09	2.60271627505203e-09	9.11442516186777e-07	1.71646589943916e-05	1.70977511146018e-05	0.00440517311055927
4	49308843	49308844	3.00641063329993e-08	3.00641063329993e-08	4.19233154515184e-06	0.000179177619392813	0.000174410343374831	0.0183125743805197
4	49309191	49309192	4.27462742612565e-08	4.27462742612565e-08	1.72382823345577e-06	0.00025117144717867	0.0002440280390479	0.00803582989875443
4	49309497	49309498	3.88411655159265e-22	3.88411655159265e-22	3.64151765954666e-19	1.32293940299801e-17	1.31025065976658e-17	8.1038112599292e-15
4	49309786	49309787	3.15618382997281e-14	6.47963276874052e-15	7.95704799322578e-13	4.65051723742577e-10	1.00163841134414e-10	8.77891478931157e-09
4	49309789	49309790	9.74939457318047e-14	2.05992700901528e-14	2.8283525839804e-12	1.37468789945357e-09	3.00620273633839e-10	2.99233744091361e-08
4	49310407	49310408	4.65643266983785e-11	4.65643266983785e-11	8.11125157437747e-09	4.99831647100647e-07	4.83969072664843e-07	4.6823951565152e-05
4	49310800	49310801	2.42504312181769e-09	2.42504312181769e-09	1.81100001690356e-07	1.60347540118664e-05	1.59772911370886e-05	0.000933817881988659
4	49311101	49311102	7.07999024022396e-07	4.37044267804715e-09	2.28069595801376e-06	0.00377063756021965	2.76396310777744e-05	0.0104480969248855
4	49313043	49313044	3.55061179636927e-09	3.55061179636927e-09	3.68860413337479e-07	2.31423644376693e-05	2.28496328588634e-05	0.00185123780043909
4	49313491	49313492	1.63556113004621e-09	1.63556113004621e-09	1.45114228147673e-07	1.12380497194042e-05	1.10007116776042e-05	0.00075359409837783
4	49314123	49314124	7.83435563041123e-11	7.83435563041123e-11	9.8114803991381e-09	8.13536675970981e-07	7.88142109913436e-07	5.60667392568258e-05
4	49314162	49314163	1.1737853242251e-09	1.1737853242251e-09	1.38812643496122e-06	9.39466742245123e-06	9.0386575177276e-06	0.0065494200923909
4	49314796	49314797	1.01299668664108e-09	1.01299668664108e-09	9.26040136642658e-08	8.17319079086657e-06	7.86263777290618e-06	0.000488842525908405
4	49314900	49314901	1.52648504946712e-09	1.52648504946712e-09	2.79329963334537e-07	1.05585344535282e-05	1.02978951241775e-05	0.0014183577928434
4	49315420	49315421	9.16809122123835e-10	9.16809122123835e-10	8.88871228833149e-08	7.48823743697423e-06	7.19335631191007e-06	0.000469620022507444
4	49315594	49315595	3.70925249528047e-09	3.70925249528047e-09	2.99141444670934e-07	2.41200014500921e-05	2.38326305035064e-05	0.00151496084170322
4	49317619	49317620	5.80829172814819e-08	5.80829172814819e-08	2.1892275399855e-06	0.000338094943899562	0.000328337207223774	0.010042720565314
4	49317679	49317680	1.24501195577392e-19	1.24501195577392e-19	1.24218935744953e-16	3.23211932106048e-15	3.20129809422265e-15	2.03946639746764e-12
4	49317680	49317681	1.24501195577392e-19	1.24501195577392e-19	1.24218935744953e-16	3.23211932106048e-15	3.20129809422265e-15	2.03946639746764e-12
4	49317713	49317714	1.18216990625535e-27	1.18216990625535e-27	1.04316189373731e-22	8.23680894026163e-23	8.15254491018223e-23	3.90488510172434e-18
4	49318054	49318055	9.3217489281836e-09	9.3217489281836e-09	1.79064732383566e-06	5.79025477423199e-05	5.72214963764025e-05	0.00833578624168173
4	49318239	49318240	8.93479906393023e-08	8.93479906393023e-08	1.98331723416602e-06	0.000512452720632192	0.000498973639751221	0.00918670510033675
4	49318379	49318380	1.36633844316865e-08	1.36633844316865e-08	2.36938973455963e-06	8.36187849603527e-05	8.20483334278036e-05	0.0108372275972873
4	49318387	49318388	1.88725229577603e-10	1.88725229577603e-10	8.13637723860082e-08	1.86861236453634e-06	1.81055064258324e-06	0.000431761037373501
4	49318690	49318691	1.71049674452129e-08	1.71049674452129e-08	6.16857823515405e-07	0.000103692544348648	0.000101793078186446	0.00303211536007908
4	49318928	49318929	1.62162296560253e-08	1.62162296560253e-08	1.69223117981342e-06	9.85560168658678e-05	9.6796087993263e-05	0.00789809448376404
4	49320392	49320393	3.23304051004743e-14	3.23304051004743e-14	7.81193653325569e-10	4.75856202800331e-10	4.59470430532435e-10	5.72565118850895e-06
4	49320393	49320394	3.23304051004743e-14	3.23304051004743e-14	7.81193653325569e-10	4.75856202800331e-10	4.59470430532435e-10	5.72565118850895e-06
4	49320642	49320643	6.1203728745141e-08	6.1203728745141e-08	1.0084219972952e-07	0.000355774464820205	0.000345471875824295	0.000530875635873477
4	49321017	49321018	2.34391818317479e-07	2.34391818317479e-07	7.27184403017405e-07	0.00130511244026647	0.00127458144206717	0.00354683015309079
4	49321103	49321104	1.042454033615e-06	1.042454033615e-06	2.22288389676608e-07	0.00543976945365414	0.00542123472006085	0.00113894033721869
4	49321718	49321719	3.09624604261689e-09	3.09624604261689e-09	7.42434671565481e-09	2.02838390643331e-05	2.01160424677845e-05	4.30090368912481e-05
4	49322670	49322671	3.3289346343957e-08	3.3289346343957e-08	8.8937896960317e-07	0.000197845668265859	0.000192073993635279	0.00430342112425279
4	49323051	49323052	3.99308689293599e-35	3.99308689293599e-35	3.02803556284044e-31	4.01258451618965e-30	3.94881483561451e-30	2.12812415047181e-26
4	49323388	49323389	2.17424646965686e-11	2.17424646965686e-11	2.39395529260822e-07	2.42829586763715e-07	2.35734445373219e-07	0.00122383265512785
4	49323649	49323650	1.4975001249109e-12	1.4975001249109e-12	3.21102086688482e-09	1.86882722820003e-08	1.82188871908446e-08	1.95623838338118e-05
4	49323670	49323671	3.5140716604917e-10	3.5140716604917e-10	1.31225147963303e-07	3.34546359071554e-06	3.25282116149559e-06	0.00068427802157743
4	49323863	49323864	4.44775567364718e-13	4.44775567364718e-13	7.97466019288482e-10	5.83321346633403e-09	5.66691772883104e-09	5.72565118850895e-06
4	49324632	49324633	5.14007410088498e-09	5.14007410088498e-09	3.88734715104909e-07	3.26883937820756e-05	3.23199664911e-05	0.00194615324493605
4	49325263	49325264	9.66534135247937e-10	9.66534135247937e-10	2.32509033583591e-07	7.88258326571707e-06	7.56822605872109e-06	0.00118995123983302
4	49325312	49325313	8.26779857861958e-07	8.26779857861958e-07	6.66778962574604e-06	0.00434996813592439	0.00434770591496051	0.0282086693307337
4	49325336	49325337	1.72707271940288e-08	1.72707271940288e-08	4.61114437971759e-07	0.000104658186125309	0.000102749292239961	0.00229248122719843
4	49549568	49549569	8.14150588507025e-09	8.14150588507025e-09	9.26919560523038e-07	5.08250808245789e-05	5.02511366797569e-05	0.0044756979625643
4	49570408	49570409	2.68804559691433e-25	2.68804559691433e-25	1.08145707046665e-19	1.56110117423647e-20	1.54337397850348e-20	2.77986594921502e-15
4	49570414	49570415	2.68804559691433e-25	2.68804559691433e-25	1.08145707046665e-19	1.56110117423647e-20	1.54337397850348e-20	2.77986594921502e-15
4	49582401	49582402	2.63869089235112e-12	1.20514431938336e-12	5.09683429374652e-10	3.23509858176161e-08	1.47865649299008e-08	3.83680659303554e-06
4	49603651	49603652	3.82661258102827e-09	3.82661258102827e-09	4.69963556253582e-07	2.4849196078782e-05	2.43182053227581e-05	0.00233461031586259
4	49618164	49618165	1.88150825236168e-11	1.88150825236168e-11	9.09671763927063e-10	2.11949557000923e-07	2.05621422429563e-07	5.90294727793226e-06
4	49635252	49635253	4.90199611596977e-07	4.90199611596977e-07	9.62029704254246e-06	0.00266777119245745	0.00261671842448776	0.0398206699310691
4	49635888	49635889	1.10406161280591e-05	2.92387494731749e-07	1.14243249255989e-06	0.0545277075675925	0.00158155277740371	0.00546348628131772
4	49637000	49637001	9.32641607860442e-11	9.32641607860442e-11	9.66532099970027e-09	9.61195590991536e-07	9.3164042895685e-07	5.52940225272916e-05
4	49650821	49650822	9.60579428056946e-09	9.60579428056946e-09	7.17901198814083e-08	5.96028365067048e-05	5.88757523517132e-05	0.000382488514857738
4	49650901	49650902	4.73358291864975e-10	4.73358291864975e-10	1.43320899981132e-07	4.01630008029742e-06	3.87682544958546e-06	0.000744615764374811
4	49651339	49651340	8.15765953675786e-11	8.15765953675786e-11	2.87686759539493e-07	8.45481250205588e-07	8.19138674013731e-07	0.00145905109027051
4	49651341	49651342	5.94053814224488e-10	5.94053814224488e-10	1.34257878151616e-06	4.96999029721529e-06	4.79066493072222e-06	0.00634302756752264
4	49651344	49651345	3.0696678377999e-11	3.0696678377999e-11	8.25551882692589e-08	3.36789437420627e-07	3.26386503956662e-07	0.000437763470793854
4	49651962	49651963	1.47649936651253e-11	1.47649936651253e-11	2.16203589251221e-08	1.68650896828233e-07	1.63906360825792e-07	0.000119934359079608
4	49658241	49658242	3.59483733091428e-08	3.94957874294824e-10	1.614388726366e-07	0.000212991594706969	3.58199829574505e-06	0.000835206310020126
4	49658242	49658243	3.59483733091428e-08	3.94957874294824e-10	1.614388726366e-07	0.000212991594706969	3.58199829574505e-06	0.000835206310020126
4	49658246	49658247	1.89172198982114e-06	7.55010912537985e-09	2.05044453401065e-06	0.00968158910865613	4.67757906438601e-05	0.00943389552783508
4	49658247	49658248	1.89172198982114e-06	7.55010912537985e-09	2.05044453401065e-06	0.00968158910865613	4.67757906438601e-05	0.00943389552783508
4	49658284	49658285	1.19940027603976e-10	1.19940027603976e-10	2.06455251707072e-09	1.21949684877204e-06	1.18162427582881e-06	1.29053387850649e-05
4	49658332	49658333	1.05372542496781e-21	6.95305549690836e-22	1.83026237646734e-19	3.30000323302266e-17	2.22869061708899e-17	4.44077806561717e-15
4	49658343	49658344	4.26264702995246e-12	4.26264702995246e-12	5.75784469643965e-11	5.11980104404736e-08	4.98220777801747e-08	5.43996412427443e-07
4	49658344	49658345	1.88307365286648e-20	1.15443488720436e-20	2.85285442889587e-18	5.25086545789073e-16	3.24368812041089e-16	5.57396992208269e-14
4	49658353	49658354	3.88823010979763e-14	3.88823010979763e-14	3.42414101587338e-13	5.68155467051549e-10	5.47295748320406e-10	3.89193867448048e-09
4	49658356	49658357	5.44206299648231e-14	5.44206299648231e-14	9.11794440806892e-13	7.84994966970025e-10	7.55362349822907e-10	1.00268964945634e-08
4	52660683	52660684	1.33962683681912e-08	1.33962683681912e-08	5.70502653856761e-08	8.20212883326225e-05	8.04801530969631e-05	0.000306377949565944
4	52660738	52660739	3.01522371394392e-09	3.01522371394392e-09	1.5164996541997e-08	1.97738710938388e-05	1.96164307497589e-05	8.5249695042149e-05
4	52662393	52662394	2.57184831694661e-07	2.57184831694661e-07	1.53469930593025e-06	0.00142931672694579	0.00139547483247857	0.00720776456391476
4	52668130	52668131	2.82315464832759e-11	1.34870878330342e-10	9.4005305173275e-10	3.11517724409814e-07	1.31987893380921e-06	6.09276311012562e-06
4	52668210	52668211	1.93505370218199e-11	1.93505370218199e-11	6.63081131207572e-10	2.17769104965655e-07	2.11187847611054e-07	4.91736960940339e-06
4	52680563	52680564	1.98140644207727e-07	1.98140644207727e-07	5.06409187430357e-06	0.00110929509333519	0.00108159827273096	0.021847880854808
4	52680742	52680743	1.13636670511431e-09	1.13636670511431e-09	3.12603993552477e-08	9.11403829923801e-06	8.76637328686959e-06	0.000171081093431541
4	52680772	52680773	6.4448487290731e-10	6.4448487290731e-10	1.50936135338506e-08	5.3719071915041e-06	5.17052060830579e-06	8.48543137850518e-05
4	52680797	52680798	4.30048930213607e-10	4.30048930213607e-10	1.02394792630611e-08	3.66073637642276e-06	3.58199829574505e-06	5.83969897455493e-05
4	52680824	52680825	1.04659480321159e-10	1.04659480321159e-10	8.10273505325024e-10	1.07045474309314e-06	1.03765492868288e-06	5.72565118850895e-06
4	52680825	52680826	1.13581855053382e-10	1.13581855053382e-10	8.90428154296317e-10	1.15746848551036e-06	1.12185407057158e-06	5.78271243778377e-06
4	52680827	52680828	1.13581855053382e-10	1.13581855053382e-10	8.90428154296317e-10	1.15746848551036e-06	1.12185407057158e-06	5.78271243778377e-06
4	52680837	52680838	2.26435263455307e-10	2.26435263455307e-10	2.2375656130811e-09	2.22564318234791e-06	2.15342621569755e-06	1.39383605060062e-05
4	52680888	52680889	2.54903385187397e-11	2.54903385187397e-11	5.10401882345353e-09	2.82735734626322e-07	2.7438346142778e-07	3.02808761909003e-05
4	52680922	52680923	3.23573366937294e-11	3.23573366937294e-11	6.41849076922779e-09	3.53905390727702e-07	3.4314161901181e-07	3.73909993281727e-05
4	52681127	52681128	1.98013482223988e-10	1.98013482223988e-10	2.49016753414461e-08	1.95626749883675e-06	1.89606040251839e-06	0.000137097457402246
4	52682359	52682360	1.45636009511514e-11	1.45636009511514e-11	3.04039730918331e-09	1.6651510623745e-07	1.61803924822134e-07	1.8552241783147e-05
4	52682391	52682392	1.55756582625512e-11	1.55756582625512e-11	3.1057860003496e-09	1.77110317480036e-07	1.72149583078696e-07	1.89398086110452e-05
4	52682465	52682466	1.50072897818551e-11	1.50072897818551e-11	3.25502172415716e-09	1.71104401385003e-07	1.66299414770767e-07	1.98185079729598e-05
4	52682570	52682571	1.55756582625512e-11	1.55756582625512e-11	3.1057860003496e-09	1.77110317480036e-07	1.72149583078696e-07	1.89398086110452e-05
4	52683606	52683607	1.02989152785436e-10	1.02989152785436e-10	1.26855529491429e-08	1.05403702461081e-06	1.02184577977724e-06	7.18357234874463e-05
4	52684430	52684431	3.70960401131445e-10	3.70960401131445e-10	4.52652811990181e-08	3.48489663567917e-06	3.3747329425319e-06	0.000244811627688479
4	52684890	52684891	7.05469209322703e-11	7.05469209322703e-11	1.18281781083872e-08	7.374454214149e-07	7.14189727985223e-07	6.71733802208688e-05
4	52685215	52685216	2.89753737374059e-10	2.89753737374059e-10	3.414772581215e-08	2.78903725254732e-06	2.70658996194084e-06	0.000186315549731238
4	52685385	52685386	4.52453329698482e-11	4.52453329698482e-11	8.38169169522334e-09	4.86965652189716e-07	4.71593073296986e-07	4.8305839600914e-05
4	52686351	52686352	1.75605829971992e-11	1.75605829971992e-11	3.70012564742226e-09	1.98592122476256e-07	1.92875689351346e-07	2.23235769171837e-05
4	52686512	52686513	2.89753737374059e-10	2.89753737374059e-10	3.414772581215e-08	2.78903725254732e-06	2.70658996194084e-06	0.000186315549731238
4	52686799	52686800	3.48912322257057e-11	3.48912322257057e-11	6.52655533020712e-09	3.80539147354595e-07	3.68997104971766e-07	3.79931700243784e-05
4	52687322	52687323	3.26986009054432e-11	3.26986009054432e-11	6.12972098931838e-09	3.57589587568944e-07	3.46715189310195e-07	3.58222758950787e-05
4	52687938	52687939	2.89753737374059e-10	2.89753737374059e-10	3.414772581215e-08	2.78903725254732e-06	2.70658996194084e-06	0.000186315549731238
4	52688325	52688326	2.64120677640131e-11	2.64120677640131e-11	5.07324725790689e-09	2.92558293861014e-07	2.83776493567139e-07	3.01137760851132e-05
4	52688571	52688572	2.89753737374059e-10	2.89753737374059e-10	3.414772581215e-08	2.78903725254732e-06	2.70658996194084e-06	0.000186315549731238
4	52689974	52689975	3.38797114520274e-11	3.38797114520274e-11	6.42461935364719e-09	3.70105852287501e-07	3.58768665556872e-07	3.74240063853473e-05
4	52690680	52690681	2.65156928094553e-09	2.65156928094553e-09	6.53028750714278e-07	1.74754421379996e-05	1.74059544592881e-05	0.00320212764687603
4	52693332	52693333	2.47960610489767e-10	2.47960610489767e-10	8.76411813555794e-08	2.41346345489482e-06	2.34792166377512e-06	0.000463461079338328
4	52693430	52693431	5.10634938734134e-11	5.10634938734134e-11	1.20791450813667e-08	5.45520699060104e-07	5.27882777416372e-07	6.85168723461193e-05
4	52694700	52694701	6.45230645989021e-11	6.45230645989021e-11	1.18521604358461e-08	6.78469870881379e-07	6.56950121672806e-07	6.72954047824783e-05
4	52695703	52695704	1.1951880394319e-11	1.1951880394319e-11	2.09567259410266e-09	1.37802777282981e-07	1.34020555228361e-07	1.30836912677437e-05
4	52696791	52696792	1.19433924713354e-09	1.19433924713354e-09	1.99324427602177e-07	9.54021596995966e-06	9.18207252687526e-06	0.0010245243789178
4	52698756	52698757	1.01743205006645e-10	1.01743205006645e-10	2.62673130068485e-08	1.04194456296793e-06	1.01010310541037e-06	0.000144399834421175
4	52699323	52699324	3.84563070823699e-11	3.84563070823699e-11	1.98884126353499e-08	4.17507542920324e-07	4.04531690806156e-07	0.000110709794633349
4	52699759	52699760	2.03608731344684e-11	2.03608731344684e-11	1.84798210636369e-08	2.28440154697198e-07	2.21586642723907e-07	0.000103081605323985
4	52700637	52700638	1.33736516507938e-11	1.33736516507938e-11	1.17062939383541e-08	1.5332138970658e-07	1.49115882256323e-07	6.65138753451963e-05
4	52700770	52700771	5.20502518666475e-10	5.20502518666475e-10	1.37504352939905e-07	4.3928060675181e-06	4.24146732720469e-06	0.00071526905730616
4	52703264	52703265	1.61023189751611e-11	1.61023189751611e-11	9.90717574720272e-09	1.82779279320632e-07	1.77620387744498e-07	5.65736164982067e-05
4	52704029	52704030	8.05589219456531e-12	8.05589219456531e-12	7.95511163932466e-09	9.42940013241981e-08	9.17451560117602e-08	4.5955394896993e-05
4	52705088	52705089	1.2771242288506e-11	1.2771242288506e-11	1.14805779727764e-08	1.46810428259178e-07	1.42753210399314e-07	6.52818210397639e-05
4	52705716	52705717	8.271409740588e-10	8.271409740588e-10	2.5019213225341e-07	6.80186763111373e-06	6.527802135343e-06	0.00127649381378948
4	52706269	52706270	7.68385839579648e-12	7.68385839579648e-12	9.08745791574419e-09	9.01349894717799e-08	8.77305416227797e-08	5.21245380566469e-05
4	52710113	52710114	9.54577064862683e-12	9.54577064862683e-12	9.76607998424451e-09	1.10994204935683e-07	1.0804347051036e-07	5.58270215550145e-05
4	52710243	52710244	1.2267677310818e-11	1.2267677310818e-11	1.10357312476709e-08	1.41383397517272e-07	1.37485462340501e-07	6.28229535033989e-05
4	52710912	52710913	1.0442089807609e-10	1.0442089807609e-10	7.88107002629704e-08	1.06828467346795e-06	1.03554332635909e-06	0.000418597466468206
4	52711184	52711185	1.04321858631844e-10	1.04321858631844e-10	6.65858080421014e-08	1.06740643922515e-06	1.03468799761084e-06	0.000355617847186316
4	52714049	52714050	1.56956191148083e-11	1.56956191148083e-11	1.32502369127956e-08	1.78374093853878e-07	1.73380690980733e-07	7.48918619936502e-05
4	52714121	52714122	1.33736516507938e-11	1.33736516507938e-11	1.17062939383541e-08	1.5332138970658e-07	1.49115882256323e-07	6.65138753451963e-05
4	52714243	52714244	8.06066457783624e-12	8.06066457783624e-12	9.26655481614316e-09	9.43089233266941e-08	9.17607508979402e-08	5.30765459275332e-05
4	52714353	52714354	5.80688210678463e-12	5.80688210678463e-12	6.99507746328133e-09	6.8805700152189e-08	6.69331027271294e-08	4.05775033271826e-05
4	52714510	52714511	8.06066457783624e-12	8.06066457783624e-12	9.26655481614316e-09	9.43089233266941e-08	9.17607508979402e-08	5.30765459275332e-05
4	52715205	52715206	1.33736516507938e-11	1.33736516507938e-11	1.17062939383541e-08	1.5332138970658e-07	1.49115882256323e-07	6.65138753451963e-05
4	52715663	52715664	1.33736516507938e-11	1.33736516507938e-11	1.17062939383541e-08	1.5332138970658e-07	1.49115882256323e-07	6.65138753451963e-05
4	52715939	52715940	3.84030810427293e-08	3.84030810427293e-08	1.71289887435113e-06	0.000227036694043857	0.000220322204581709	0.00798764321397984
4	52716007	52716008	9.82003657220549e-12	9.82003657220549e-12	8.14725924593332e-09	1.14068480186379e-07	1.11023465551075e-07	4.70150381182888e-05
4	52727093	52727094	7.80200974536034e-12	7.80200974536034e-12	9.05395087783251e-09	9.14413956346141e-08	8.89916120516225e-08	5.19433952541217e-05
4	52728052	52728053	5.71988712732174e-11	5.71988712732174e-11	6.01274135034854e-08	6.05865161794748e-07	5.86363229074451e-07	0.000322304089147769
4	52728093	52728094	6.64590716992767e-12	6.64590716992767e-12	8.15733921613806e-09	7.84599864659302e-08	7.63539024662056e-08	4.70631341607205e-05
4	52728323	52728324	6.37636947621592e-10	6.37636947621592e-10	2.41522415001753e-07	5.31811625950127e-06	5.12015183650018e-06	0.00123428450197634
4	52728639	52728640	5.48451615202718e-11	5.48451615202718e-11	4.11732383215654e-08	5.8344376326728e-07	5.64658923345338e-07	0.000223412235611741
4	52729141	52729142	4.17594806929506e-12	4.17594806929506e-12	6.08336959836189e-09	5.0231264730097e-08	4.88581508981634e-08	3.55693846528942e-05
4	52732117	52732118	1.32624258434524e-11	1.32624258434524e-11	1.20136336572977e-08	1.52197962704468e-07	1.48019238286947e-07	6.8159608386906e-05
4	52732189	52732190	1.32624258434524e-11	1.32624258434524e-11	1.20136336572977e-08	1.52197962704468e-07	1.48019238286947e-07	6.8159608386906e-05
4	52735257	52735258	5.39923162241791e-09	5.39923162241791e-09	3.67978565523048e-06	3.42637809821318e-05	3.38626466257741e-05	0.0161873486820256
4	52735342	52735343	1.73603119341319e-08	1.73603119341319e-08	4.12481399156065e-06	0.000105169543259886	0.000103244295776302	0.0180381048130328
4	52735483	52735484	4.48004341412729e-09	4.48004341412729e-09	3.3014534575649e-06	2.86372549207424e-05	2.83029525631861e-05	0.0146489332643896
4	52738918	52738919	1.61083983271247e-11	1.61083983271247e-11	1.42509647856313e-08	1.82808330156507e-07	1.77649322066201e-07	8.02956242753112e-05
4	52747128	52747129	1.66750725141828e-11	1.66750725141828e-11	1.02343482718909e-08	1.89027156876372e-07	1.83548481626043e-07	5.83718424119087e-05
4	52747573	52747574	9.75290544603248e-11	9.75290544603248e-11	6.04476221216502e-08	1.00246817432831e-06	9.72082864953649e-07	0.000323977583460715
4	52750651	52750652	7.93433821636798e-12	7.93433821636798e-12	7.58866475707318e-09	9.2978845256554e-08	9.04372226019433e-08	4.39357559269817e-05
4	52752245	52752246	8.19450697240966e-12	8.19450697240966e-12	9.72482239553924e-09	9.58194301734773e-08	9.32319012574002e-08	5.56029636029899e-05
4	52752811	52752812	5.71061576037928e-11	5.71061576037928e-11	5.36007855624331e-08	6.05041564815781e-07	5.85635439575112e-07	0.000288408410599714
4	52753117	52753118	6.30370225794257e-12	6.30370225794257e-12	6.50707317235636e-09	7.45483571120407e-08	7.25235083907097e-08	3.78824842835172e-05
4	52754246	52754247	5.04880700296966e-10	5.04880700296966e-10	2.55272799728552e-07	4.2685356736926e-06	4.1216418736392e-06	0.00130143065496092
4	52754901	52754902	1.47560862811164e-11	1.47560862811164e-11	1.22313931346872e-08	1.68572956603347e-07	1.63829962353596e-07	6.93172851905827e-05
4	52755213	52755214	9.02122295209799e-12	9.02122295209799e-12	8.51705235917116e-09	1.05212573634436e-07	1.02392929806152e-07	4.89743036797729e-05
4	52756249	52756250	1.45856726121505e-11	1.45856726121505e-11	1.60622723661273e-08	1.66743897827318e-07	1.6202689110493e-07	9.0099612149638e-05
4	52758293	52758294	1.91317494396303e-12	1.91317494396303e-12	5.87087385090683e-10	2.37038739088792e-08	2.30851122838712e-08	4.37264527678577e-06
4	52758502	52758503	4.22487431158509e-13	4.22487431158509e-13	2.53163918590839e-10	5.55080476211434e-09	5.39654270019549e-09	2.0117098560785e-06
4	52761724	52761725	1.19424378378122e-09	1.19424378378122e-09	2.33129791830023e-07	9.54021596995966e-06	9.18207252687526e-06	0.00119305271945731
4	52763209	52763210	9.48228425991882e-11	9.48228425991882e-11	5.48956834306172e-08	9.76637477610424e-07	9.46626033463195e-07	0.000295101030539279
4	52764012	52764013	1.76671343048316e-10	1.76671343048316e-10	1.0000432428e-07	1.75700604174208e-06	1.70217807807648e-06	0.00052656751313418
4	52765719	52765720	5.68400626341496e-12	5.68400626341496e-12	5.42275893532883e-09	6.74386492905337e-08	6.56009003941873e-08	3.21059513083453e-05
4	52766302	52766303	9.75485245223605e-11	9.75485245223605e-11	6.46421518910981e-08	1.00254091284913e-06	9.72157142421523e-07	0.000345771477434046
4	52768704	52768705	1.43284312535284e-11	1.43284312535284e-11	8.62298443547564e-09	1.63895754815247e-07	1.5927865577208e-07	4.95587690887998e-05
4	52770124	52770125	4.10152595114609e-11	4.10152595114609e-11	2.94495970178615e-08	4.43385035108047e-07	4.29606398771658e-07	0.000161520664695102
4	52771092	52771093	2.38947756329119e-10	2.38947756329119e-10	1.31516250689586e-07	2.33219321188786e-06	2.26948659623419e-06	0.00068557501879456
4	52772428	52772429	1.74977031456699e-11	1.74977031456699e-11	1.31295046525627e-08	1.9795422419915e-07	1.92254605085987e-07	7.42457829986421e-05
4	52772983	52772984	1.73588778869625e-10	1.73588778869625e-10	9.93369287507027e-08	1.72741162095292e-06	1.67407356541802e-06	0.000523155535916581
4	52773173	52773174	1.74977031456699e-11	1.74977031456699e-11	1.31295046525627e-08	1.9795422419915e-07	1.92254605085987e-07	7.42457829986421e-05
4	52775439	52775440	1.32012384361804e-10	1.32012384361804e-10	1.04298695625109e-07	1.33419376774537e-06	1.29315656539524e-06	0.000548322712797293
4	52776900	52776901	5.12359249012391e-10	5.12359249012391e-10	4.59250214752775e-07	4.32633737819912e-06	4.17721347340733e-06	0.00228363408595163
4	52780047	52780048	1.34443959116347e-10	1.34443959116347e-10	7.40610763821316e-08	1.35775086909261e-06	1.3160194169206e-06	0.000394276259427051
4	52781758	52781759	1.72227290218889e-09	1.72227290218889e-09	4.51363730286292e-07	1.17450632872699e-05	1.15254749101254e-05	0.00224552259398194
4	52784677	52784678	1.76124074858425e-11	1.76124074858425e-11	1.65188133664569e-08	1.99150362595523e-07	1.9339238414665e-07	9.26027380076868e-05
4	52788556	52788557	3.55571008386308e-11	3.55571008386308e-11	3.45314463312661e-08	3.87279252939184e-07	3.7559715481579e-07	0.000188341383021748
4	52788821	52788822	1.10129169739632e-09	1.10129169739632e-09	3.73573827827198e-07	8.8441244184064e-06	8.51039981530451e-06	0.00187384717746758
4	52788986	52788987	2.1604297896383e-11	2.1604297896383e-11	1.87506208118936e-08	2.41353122556092e-07	2.34267823113762e-07	0.000104541681930481
4	52792778	52792779	1.13068077101773e-09	1.13068077101773e-09	5.6460357170818e-07	9.06933442012002e-06	8.72417375304373e-06	0.00278660864452936
4	52795403	52795404	1.02235537058583e-09	1.02235537058583e-09	6.78488296555109e-07	8.24458813032799e-06	7.93071188486e-06	0.00332052759325579
4	52797964	52797965	8.18235796436436e-10	8.18235796436436e-10	3.86177157857226e-07	6.73411382026682e-06	6.46067396187434e-06	0.00193406732768502
4	52798623	52798624	2.07884410799361e-10	2.07884410799361e-10	1.14572626311439e-07	2.04928198718219e-06	1.98540826290638e-06	0.000599956717097518
4	52800064	52800065	1.46451061057221e-09	1.46451061057221e-09	8.24637392596614e-07	1.01480861634615e-05	9.89465947316879e-06	0.00400115566541476
4	52800096	52800097	1.53546851034048e-10	1.53546851034048e-10	1.08104884056801e-07	1.53952355173896e-06	1.49343224905975e-06	0.000567337215858557
4	52800297	52800298	5.58914034450459e-10	5.58914034450459e-10	3.09859971978115e-07	4.68958319197898e-06	4.52303636993491e-06	0.00156649734976337
4	52800882	52800883	8.03827561518619e-10	8.03827561518619e-10	5.05610422717159e-07	6.62294544693699e-06	6.3537305450486e-06	0.00250553656040053
4	52801095	52801096	3.03699263554022e-09	3.03699263554022e-09	8.5904426190703e-07	1.99085619788693e-05	1.97501129366707e-05	0.00416311566933258
4	52801202	52801203	9.68773074355288e-11	9.68773074355288e-11	8.25738547389911e-08	9.96528829465468e-07	9.6630119789352e-07	0.000437809040374725
4	52803413	52803414	2.69803025998485e-10	2.69803025998485e-10	1.1102105416473e-07	2.61254426604073e-06	2.52987073125122e-06	0.000582150372399056
4	52804051	52804052	2.89400618610587e-11	2.89400618610587e-11	1.93708218420851e-08	3.18683694662522e-07	3.0909036453537e-07	0.000107902852765356
4	52804696	52804697	1.00822118666621e-09	1.00822118666621e-09	4.15216589586768e-07	8.16505791783155e-06	7.82932763945969e-06	0.00207308629992514
4	52804765	52804766	4.22519942139615e-11	4.22519942139615e-11	2.80993478251277e-08	4.56510415832455e-07	4.42216778799015e-07	0.000154282392077177
4	52804940	52804941	2.89400618610587e-11	2.89400618610587e-11	1.93708218420851e-08	3.18683694662522e-07	3.0909036453537e-07	0.000107902852765356
4	52805424	52805425	2.51324775496973e-11	2.51324775496973e-11	1.63936518228731e-08	2.79034208148314e-07	2.70819667053232e-07	9.19138347705607e-05
4	52806042	52806043	1.16575919138838e-10	1.16575919138838e-10	1.17464889577985e-07	1.1864851372215e-06	1.1497419983707e-06	0.000614664300259352
4	52806761	52806762	8.18235796436436e-10	8.18235796436436e-10	3.86177157857226e-07	6.73411382026682e-06	6.46067396187434e-06	0.00193406732768502
4	52806786	52806787	8.18235796436436e-10	8.18235796436436e-10	3.86177157857226e-07	6.73411382026682e-06	6.46067396187434e-06	0.00193406732768502
4	52807113	52807114	3.0298973501537e-09	3.0298973501537e-09	1.66159475890213e-06	1.98684902244569e-05	1.9710309240764e-05	0.00776900176185818
4	52807244	52807245	7.89259849343019e-10	7.89259849343019e-10	5.43729142192172e-07	6.50954847592113e-06	6.2446842186849e-06	0.00268620489902664
4	52809202	52809203	1.02235537058583e-09	1.02235537058583e-09	6.78488296555109e-07	8.24458813032799e-06	7.93071188486e-06	0.00332052759325579
4	52809704	52809705	2.43846985530227e-10	2.43846985530227e-10	1.3974114315899e-07	2.37828924836492e-06	2.31357389466792e-06	0.00072653062122881
4	52809879	52809880	2.07884410799361e-10	2.07884410799361e-10	1.14572626311439e-07	2.04928198718219e-06	1.98540826290638e-06	0.000599956717097518
4	52810210	52810211	2.70976101772087e-10	2.70976101772087e-10	1.54675411274594e-07	2.62202226658084e-06	2.53998707972195e-06	0.000801496939135168
4	52810306	52810307	2.70976101772087e-10	2.70976101772087e-10	1.54675411274594e-07	2.62202226658084e-06	2.53998707972195e-06	0.000801496939135168
4	52811969	52811970	6.81314957019566e-10	6.81314957019566e-10	5.10273066982429e-07	5.6625560288622e-06	5.42564066045637e-06	0.00252771306896823
4	52812993	52812994	2.03356687144781e-10	2.03356687144781e-10	1.84041857802869e-07	2.00684964313946e-06	1.94446176416243e-06	0.000948443059319339
4	52813872	52813873	2.26499964905034e-09	2.26499964905034e-09	2.45514455320071e-06	1.51951213215794e-05	1.49850963356183e-05	0.0112047490971531
4	52814041	52814042	1.7385294173e-09	1.7385294173e-09	1.22735700560449e-06	1.18519282076672e-05	1.16304151597898e-05	0.00583204152619815
4	52814184	52814185	2.03356687144781e-10	2.03356687144781e-10	1.84041857802869e-07	2.00684964313946e-06	1.94446176416243e-06	0.000948443059319339
4	52814858	52814859	1.38103615141732e-09	1.38103615141732e-09	9.34050786288517e-07	9.93263390467828e-06	9.8172678003552e-06	0.004507172196656
4	52815232	52815233	1.76409203254799e-09	1.76409203254799e-09	1.22284708148256e-06	1.20160675742047e-05	1.17965461280693e-05	0.00581300190038299
4	52815242	52815243	1.35313544230957e-09	1.35313544230957e-09	8.83935823221982e-07	9.93263390467828e-06	9.8172678003552e-06	0.0042781070682941
4	52815271	52815272	1.34525609582049e-10	1.34525609582049e-10	1.19870910211013e-07	1.35840586920331e-06	1.31665933674383e-06	0.000626970503736731
4	52815305	52815306	1.66442191998933e-10	1.66442191998933e-10	1.55520003653207e-07	1.65997037626445e-06	1.60937362202737e-06	0.000805512254219434
4	52815920	52815921	9.66551824268747e-10	9.66551824268747e-10	5.74936948903847e-07	7.88258326571707e-06	7.56822605872109e-06	0.00283518741028581
4	52818202	52818203	9.08708749528351e-11	9.08708749528351e-11	6.14984568459163e-08	9.38203440670078e-07	9.08967968053674e-07	0.000329456881657631
4	52818261	52818262	5.22113760907511e-11	5.22113760907511e-11	3.76143670782375e-08	5.570480676199e-07	5.39060427401925e-07	0.00020460907749655
4	52818482	52818483	5.36966589399925e-10	5.36966589399925e-10	3.10191134524438e-07	4.52514588676141e-06	4.36770994137987e-06	0.00156768167238996
4	52818663	52818664	7.72961540453517e-10	7.72961540453517e-10	3.59522965528014e-07	6.38358664892829e-06	6.12111906277559e-06	0.0018069534673838
4	52819561	52819562	5.36966589399925e-10	5.36966589399925e-10	3.10191134524438e-07	4.52514588676141e-06	4.36770994137987e-06	0.00156768167238996
4	52820142	52820143	2.03356687144781e-10	2.03356687144781e-10	1.84041857802869e-07	2.00684964313946e-06	1.94446176416243e-06	0.000948443059319339
4	52820908	52820909	1.88792363681893e-09	1.88792363681893e-09	1.32597539007128e-06	1.28303736049672e-05	1.25933814644945e-05	0.0062682456008262
4	52821318	52821319	6.47521359700714e-09	6.47521359700714e-09	2.77944346095582e-06	4.07119462375592e-05	4.03388448434684e-05	0.0125020969566669
4	52822687	52822688	5.36966589399925e-10	5.36966589399925e-10	3.10191134524438e-07	4.52514588676141e-06	4.36770994137987e-06	0.00156768167238996
4	52824992	52824993	1.05972789384378e-09	1.05972789384378e-09	5.76618349611554e-07	8.53236206210108e-06	8.20724189927521e-06	0.00284278571073827
4	52825590	52825591	5.22113760907511e-11	5.22113760907511e-11	3.76143670782375e-08	5.570480676199e-07	5.39060427401925e-07	0.00020460907749655
4	52827057	52827058	3.05463592098214e-09	3.05463592098214e-09	2.05783731715273e-06	2.0020975070968e-05	1.98584645443934e-05	0.00946629377806145
4	52827222	52827223	1.53356463653001e-09	1.53356463653001e-09	1.14640727339103e-06	1.0604782865343e-05	1.03430673635803e-05	0.00548217088369132
4	52828116	52828117	3.56281892413533e-10	3.56281892413533e-10	2.74677085321106e-07	3.390275933003e-06	3.29417484357738e-06	0.00139578317831516
4	52828244	52828245	5.22113760907511e-11	5.22113760907511e-11	3.76143670782375e-08	5.570480676199e-07	5.39060427401925e-07	0.00020460907749655
4	52829449	52829450	3.56281892413533e-10	3.56281892413533e-10	2.74677085321106e-07	3.390275933003e-06	3.29417484357738e-06	0.00139578317831516
4	52830443	52830444	1.90393943695741e-09	1.90393943695741e-09	1.00948452235573e-06	1.29337843672839e-05	1.26949805675583e-05	0.00485408673371896
4	52830649	52830650	3.05463592098214e-09	3.05463592098214e-09	2.05783731715273e-06	2.0020975070968e-05	1.98584645443934e-05	0.00946629377806145
4	52830751	52830752	1.56697051024767e-09	1.56697051024767e-09	8.80175672148555e-07	1.08237600210426e-05	1.05569295916074e-05	0.00426041834485606
4	52833885	52833886	4.54768402124603e-10	4.54768402124603e-10	2.84800722722963e-07	3.86505691658807e-06	3.73326686950327e-06	0.0014452295661802
4	52835357	52835358	7.78921246550424e-10	7.78921246550424e-10	4.45967044079925e-07	6.42821160403688e-06	6.16589980847142e-06	0.00222031283040888
4	52835378	52835379	7.94636343541085e-10	7.94636343541085e-10	4.1356530649304e-07	6.55055259023507e-06	6.28292176404816e-06	0.0020650967206264
4	52835950	52835951	1.9628694073119e-10	1.9628694073119e-10	9.46173577472862e-08	1.94039509230931e-06	1.88019574190255e-06	0.000499177489652965
4	52837022	52837023	1.20371190978376e-09	1.20371190978376e-09	6.61561175510009e-07	9.60749388991213e-06	9.24622073632699e-06	0.00324239405139365
4	52838160	52838161	2.14337749284163e-10	2.14337749284163e-10	1.34614034049534e-07	2.11058287792435e-06	2.04366317092745e-06	0.0007011359439017
4	52838817	52838818	3.68658862479775e-10	3.68658862479775e-10	2.4259870013324e-07	3.48489663567917e-06	3.3560738565783e-06	0.00123876741504788
4	52841942	52841943	8.18404944441105e-10	8.18404944441105e-10	4.8059001876227e-07	6.73479615521298e-06	6.46137884448716e-06	0.00238520164110974
4	52842147	52842148	7.05928898673467e-11	7.05928898673467e-11	4.20322856508781e-08	7.37787533714299e-07	7.14523962831416e-07	0.000227890119529772
4	52843037	52843038	5.83271445794552e-11	5.83271445794552e-11	3.45965688701647e-08	6.17240538069894e-07	5.9739257039427e-07	0.000188662709503673
4	52845907	52845908	1.02275260614316e-10	1.02275260614316e-10	6.40987244628905e-08	1.04712817540398e-06	1.01513616121066e-06	0.000342978075194377
4	52845911	52845912	2.03329334336259e-10	2.03329334336259e-10	1.27482754433504e-07	2.00684964313946e-06	1.94446176416243e-06	0.00066532072585158
4	52846028	52846029	2.10233304374748e-10	2.10233304374748e-10	1.45514719479486e-07	2.07167952209581e-06	2.0071305555157e-06	0.000755528385325398
4	52846599	52846600	1.23455404228679e-10	1.23455404228679e-10	7.77664260613575e-08	1.25272033776887e-06	1.21344915342569e-06	0.000413186526716899
4	52850765	52850766	1.0736786198316e-09	1.0736786198316e-09	5.9184795797637e-07	8.63609015390896e-06	8.3057433946507e-06	0.00291272115970625
4	52851085	52851086	1.14578186262943e-10	1.14578186262943e-10	7.26954963997572e-08	1.1670336347599e-06	1.13101473708325e-06	0.00038713375946378
4	52851318	52851319	1.14578186262943e-10	1.14578186262943e-10	7.26954963997572e-08	1.1670336347599e-06	1.13101473708325e-06	0.00038713375946378
4	52851501	52851502	3.7406188189113e-09	3.7406188189113e-09	7.71837148719435e-07	2.43141933484042e-05	2.39602176039124e-05	0.00375443630355529
4	52851945	52851946	1.09246160458771e-09	1.09246160458771e-09	6.54575805202635e-07	8.77844163700848e-06	8.44619821846166e-06	0.00320913004702953
4	52853433	52853434	1.0736786198316e-09	1.0736786198316e-09	5.9184795797637e-07	8.63609015390896e-06	8.3057433946507e-06	0.00291272115970625
4	52853958	52853959	9.83362328571973e-10	9.83362328571973e-10	5.40360958121664e-07	8.01725425288987e-06	7.69612971141382e-06	0.00267005413659776
4	52854400	52854401	3.00745444530184e-09	3.00745444530184e-09	1.46839524432177e-06	1.97261185403518e-05	1.95690331369175e-05	0.00691040769202355
4	52854656	52854657	8.24555437721054e-10	8.24555437721054e-10	4.86861234100577e-07	6.78138179947511e-06	6.50803199511117e-06	0.00241528881414958
4	52854745	52854746	9.83362328571973e-10	9.83362328571973e-10	5.40360958121664e-07	8.01725425288987e-06	7.69612971141382e-06	0.00267005413659776
4	52855400	52855401	1.81496105006448e-07	1.81496105006448e-07	9.24152657990084e-06	0.00101794196391304	0.000992481372643672	0.0383352365157301
4	52855534	52855535	6.84942943616942e-09	6.84942943616942e-09	1.50650971249644e-06	4.29845902242579e-05	4.25815683976855e-05	0.00708483193547728
4	52855623	52855624	1.0736786198316e-09	1.0736786198316e-09	5.9184795797637e-07	8.63609015390896e-06	8.3057433946507e-06	0.00291272115970625
4	52855844	52855845	7.91236024415988e-10	7.91236024415988e-10	4.35486734780277e-07	6.5245168520253e-06	6.25909547412167e-06	0.00217013851322403
4	52856147	52856148	7.91236024415988e-10	7.91236024415988e-10	4.35486734780277e-07	6.5245168520253e-06	6.25909547412167e-06	0.00217013851322403
4	52856659	52856660	8.30953782033785e-10	8.30953782033785e-10	4.400249161204e-07	6.83183266855066e-06	6.55661350232832e-06	0.00219194321703595
4	52858082	52858083	1.03509013476492e-09	1.03509013476492e-09	6.72700928332529e-07	8.34146420529567e-06	8.02411285987139e-06	0.00329419714340864
4	52860155	52860156	8.33289300667443e-09	8.33289300667443e-09	2.07847637845039e-06	5.19757335922995e-05	5.13971245870021e-05	0.00955743139477362
4	52866467	52866468	2.01039517004474e-09	2.01039517004474e-09	1.07472844293796e-06	1.3631771601651e-05	1.33805360546072e-05	0.00515158106724597
4	52867436	52867437	1.37183325552052e-09	1.37183325552052e-09	7.17254566193486e-07	9.93263390467828e-06	9.8172678003552e-06	0.00350219853405292
4	52868517	52868518	8.53758099049441e-08	8.53758099049441e-08	3.23379491785364e-06	0.000490400573852981	0.000477449794785449	0.0143897681622633
4	52871784	52871785	8.55390212343154e-08	8.55390212343154e-08	5.24949854838594e-06	0.000491303177144273	0.000478329458516517	0.0226020890084088
4	52871893	52871894	1.91871251077078e-10	1.91871251077078e-10	9.24873760188014e-08	1.89883219384566e-06	1.83964138348873e-06	0.000488258675841405
4	52872237	52872238	4.71762283908113e-09	4.71762283908113e-09	7.38572486707093e-07	3.00940769527455e-05	2.97608196083417e-05	0.0035993370160069
4	52874815	52874816	1.14628896453556e-07	1.14628896453556e-07	6.05803494451618e-06	0.00065204157444704	0.000635507040655977	0.0257786974629752
4	52875594	52875595	1.05286404121241e-07	1.05286404121241e-07	5.57037602163279e-06	0.000600503444499854	0.000585155640902881	0.0238958907500603
4	52884238	52884239	8.85628309140345e-08	8.85628309140345e-08	3.69999614435884e-06	0.00050805752726504	0.000494759612704719	0.0162709455507123
4	52886169	52886170	4.11360542332791e-10	4.11360542332791e-10	2.36440083127893e-07	3.51348503165493e-06	3.58199829574505e-06	0.00120938121775722
4	52888025	52888026	4.44554072396706e-10	4.44554072396706e-10	1.53933028865619e-07	3.78062902151154e-06	3.65262199618838e-06	0.000797803378101327
4	52888498	52888499	1.27224633686548e-07	1.27224633686548e-07	4.1116942987091e-06	0.000721912953935582	0.000703361882948719	0.0179846204505451
4	52888556	52888557	9.38367279536834e-08	9.38367279536834e-08	3.4275094250396e-06	0.000537549812980068	0.000522850317474276	0.015160028236529
4	52889601	52889602	1.72525796586954e-07	1.72525796586954e-07	7.84354327562277e-06	0.000969580461830515	0.000945473962982754	0.0328257171814082
4	52891525	52891526	1.39007036595139e-10	1.39007036595139e-10	8.79016264634925e-08	1.40033696174049e-06	1.3578922597242e-06	0.000464565029055503
4	52892174	52892175	1.39007036595139e-10	1.39007036595139e-10	8.79016264634925e-08	1.40033696174049e-06	1.3578922597242e-06	0.000464565029055503
4	52892674	52892675	8.53882988256451e-10	8.53882988256451e-10	5.57429150451341e-07	7.00824020768621e-06	6.72572692180675e-06	0.00275203873848469
4	52894725	52894726	5.05398352555736e-10	5.05398352555736e-10	3.70665721828932e-07	4.27246565009693e-06	4.12545144356988e-06	0.00186006748212423
4	52895414	52895415	1.39007036595139e-10	1.39007036595139e-10	8.79016264634925e-08	1.40033696174049e-06	1.3578922597242e-06	0.000464565029055503
4	52896049	52896050	1.09617720629783e-07	1.09617720629783e-07	3.74749887018006e-06	0.000624151040932481	0.000608400780183319	0.0164583682438188
4	52896650	52896651	1.39007036595139e-10	1.39007036595139e-10	8.79016264634925e-08	1.40033696174049e-06	1.3578922597242e-06	0.000464565029055503
4	52896789	52896790	1.79099269768422e-10	1.79099269768422e-10	1.03948695590108e-07	1.77962038904638e-06	1.72433820366896e-06	0.000546695858840817
4	52900234	52900235	6.21888578628173e-10	6.21888578628173e-10	2.08024343329152e-07	5.19105104749569e-06	4.99964974172935e-06	0.00106774921057137
4	52900403	52900404	5.05979623931692e-11	5.05979623931692e-11	3.97615045764212e-08	5.40904514752219e-07	5.23404662804353e-07	0.000215954755824107
4	52900411	52900412	4.0321631452178e-10	4.0321631452178e-10	2.16707220735033e-07	3.48489663567917e-06	3.58199829574505e-06	0.00111132953973103
4	52900446	52900447	1.07022315603669e-09	1.07022315603669e-09	3.26856922861637e-07	8.611721437051e-06	8.28376572640644e-06	0.001647996734865
4	52900452	52900453	1.07022315603669e-09	1.07022315603669e-09	3.26856922861637e-07	8.611721437051e-06	8.28376572640644e-06	0.001647996734865
4	52900475	52900476	7.18303261065157e-10	7.18303261065157e-10	3.17317268234244e-07	5.95345853076524e-06	5.70951707382026e-06	0.00160229511074683
4	52902151	52902152	1.73195476532799e-07	1.73195476532799e-07	8.65236606778701e-06	0.000973073595892179	0.000949015351463496	0.036009489393155
4	52908837	52908838	9.37565560447146e-08	9.37565560447146e-08	3.87821404090129e-06	0.000537166623509276	0.000522439592018149	0.0170130496750215
4	52910410	52910411	1.00472439296837e-10	1.00472439296837e-10	2.0426887775371e-08	1.03101915065804e-06	9.9957249595835e-07	0.00011357437915103
4	52910991	52910992	1.68499532196403e-10	1.68499532196403e-10	2.82537294431964e-08	1.6796604170587e-06	1.62751573545449e-06	0.000155098458561063
4	52914233	52914234	3.02741427113581e-07	3.48522551094188e-07	9.00645380376804e-06	0.00167176484078486	0.00187591049129804	0.037411917890188
4	52918702	52918703	5.60428841369061e-08	5.60428841369061e-08	7.65497118464172e-06	0.000326619660911077	0.000317181899772319	0.0320879942083239
4	52921453	52921454	5.73530249673692e-10	5.73530249673692e-10	1.14181466664309e-07	4.80574083907615e-06	4.63343873568773e-06	0.000598063277738743
4	52922725	52922726	1.30979874331518e-07	7.07227339901634e-08	7.79163484590504e-06	0.000742544257615167	0.000397511047841505	0.0326267988015156
4	52923204	52923205	1.19479128796846e-09	1.19479128796846e-09	4.28257839013148e-07	9.54216934868569e-06	9.18405467954262e-06	0.00213582558083116
4	52923462	52923463	9.45164116932415e-08	5.08853728401659e-08	6.5293725515569e-06	0.000541366750175869	0.000289226670619046	0.0276577988343613
4	52924435	52924436	6.52665309488129e-10	6.52665309488129e-10	9.36460151912283e-08	5.43729144328832e-06	5.21451023535631e-06	0.000494214089799
4	52924437	52924438	1.82943036044446e-09	1.82943036044446e-09	4.40870994941856e-07	1.24422596584941e-05	1.22183154209155e-05	0.00219561705435758
4	52926215	52926216	1.82943036041867e-09	1.82943036041867e-09	4.40870994941856e-07	1.24422596584941e-05	1.22183154209155e-05	0.00219561705435758
4	52927228	52927229	1.82943036041867e-09	1.82943036041867e-09	4.40870994941856e-07	1.24422596584941e-05	1.22183154209155e-05	0.00219561705435758
4	52930348	52930349	2.21601343902324e-10	2.21601343902324e-10	5.99596996188853e-08	2.17971945559137e-06	2.1091908227772e-06	0.000321477565237524
4	52930672	52930673	9.4838134569764e-08	5.10312618422513e-08	6.25957823090735e-06	0.000543171039619315	0.000290030034738054	0.026580393372372
4	52932824	52932825	1.82943036041867e-09	1.82943036041867e-09	4.40870994941856e-07	1.24422596584941e-05	1.22183154209155e-05	0.00219561705435758
4	52932978	52932979	5.28772789578864e-10	5.28772789578864e-10	8.64889797716893e-08	4.45888186727046e-06	4.30365768716425e-06	0.000457637297776744
4	52935444	52935445	2.61177426850114e-08	2.61177426850114e-08	6.0346675896743e-06	0.000156325886877016	0.000152193081770845	0.0256819645267039
4	52935680	52935681	1.16724558968296e-09	1.16724558968296e-09	2.52168767123949e-07	9.34686973135709e-06	8.99086631367067e-06	0.00128601093674206
4	57686617	57686618	1.55611187494403e-10	2.01381090782907e-11	2.09021523405464e-08	1.55780141699254e-06	2.19221295545646e-07	0.000116121094123503
4	65297553	65297554	8.34572447514036e-15	1.56744618767817e-14	2.58810346307821e-13	1.30254922983314e-10	2.31378709148973e-10	2.97597202584115e-09
4	67117027	67117028	1.62195199687298e-08	1.62195199687298e-08	7.97708012126259e-08	9.85686085175673e-05	9.68085846659291e-05	0.000423557921015965
4	68266421	68266422	4.03931674889842e-07	3.95261647231998e-07	3.77728771121166e-07	0.00221197352072499	0.00212366682402973	0.00189327960503065
4	68266422	68266423	4.03931674889842e-07	3.95261647231998e-07	3.77728771121166e-07	0.00221197352072499	0.00212366682402973	0.00189327960503065
4	68266565	68266566	1.44771902605802e-07	6.93038712294988e-07	1.49833901901316e-06	0.000818381796418758	0.00366682113763815	0.00704763586756738
4	70352344	70352345	4.85722360644402e-08	2.57188733150592e-08	5.93382222899069e-06	0.000284145013266203	0.000150041727511708	0.0252767293840694
4	71462752	71462753	9.62880947423708e-19	1.16051893648397e-18	1.40888518781164e-17	2.30444955380862e-14	2.70775709272583e-14	2.55478696952981e-13
4	74723014	74723015	1.92228404912869e-06	1.91197680996136e-06	4.12261161361978e-07	0.00983426867086811	0.00974271949698294	0.00205883878084175
4	77069601	77069602	3.39324894666431e-09	2.02616179148143e-10	1.04191334362052e-07	2.21381015546974e-05	1.93875615807276e-06	0.000547793890533702
4	82075756	82075757	8.01988096092309e-06	2.60860513620031e-07	4.81096661436005e-07	0.0397568809868696	0.00141480439340534	0.00238756965823389
4	82075980	82075981	5.45669909917219e-14	1.18820080938786e-15	2.61838956218e-11	7.86965834804018e-10	1.98876908875787e-11	2.53907417312763e-07
4	83967365	83967366	4.97920591677474e-11	1.98507140600821e-13	1.67105865914272e-09	5.32782073797443e-07	2.60679412688554e-09	1.05987975080037e-05
4	87965475	87965476	7.61087528337873e-08	2.11974918190427e-08	2.46860547382669e-08	0.00043998217640874	0.000124436151548966	0.000135947357157084
4	100434284	100434285	4.78032146291543e-19	3.08878641308335e-22	2.3003061707176e-17	1.17787046585988e-14	1.06732769090053e-17	4.07888701860992e-13
4	101207437	101207438	1.20860952683001e-09	2.03362538234039e-09	4.39075998554889e-08	9.64277876002735e-06	1.35295828911763e-05	0.000237708808515416
4	101338448	101338449	1.04864778339308e-08	4.29636420953586e-09	9.87122618776004e-08	6.48237333782007e-05	2.71945294562688e-05	0.000520068894829413
4	103722787	103722788	7.54237203895512e-10	7.54237203895512e-10	3.08697582770112e-08	6.23531550097974e-06	5.97810720919917e-06	0.000169057578113573
4	103785307	103785308	1.00334613534075e-10	1.00624386052167e-10	3.90968126663668e-08	1.02973544984779e-06	1.00046895329407e-06	0.000212458764255037
4	105724774	105724775	1.10190727818788e-08	1.10190727818788e-08	5.92989469065546e-08	6.80432530427896e-05	6.70150075077471e-05	0.000318116175060631
4	105724777	105724778	1.10190727818788e-08	1.10190727818788e-08	5.92989469065546e-08	6.80432530427896e-05	6.70150075077471e-05	0.000318116175060631
4	112258583	112258584	1.26627447137843e-08	1.26627447137843e-08	9.06707485709899e-06	7.76418010961524e-05	7.62092315944899e-05	0.0376579304843392
4	112984005	112984006	3.00499277465241e-10	2.6641196611779e-10	1.63339817906235e-09	2.88628696110732e-06	2.49865293421357e-06	1.03710784749785e-05
4	114269498	114269499	1.16765292107357e-17	1.42299917607271e-17	1.20728004241472e-15	2.53298547365127e-13	2.99377816741204e-13	1.79853752805482e-11
4	115089970	115089971	3.24150057738919e-07	3.24150057738919e-07	1.03734213464733e-06	0.00178742283483493	0.00174914902188169	0.00498270820465731
4	115089974	115089975	3.24150057738919e-07	3.24150057738919e-07	1.03734213464733e-06	0.00178742283483493	0.00174914902188169	0.00498270820465731
4	115089977	115089978	2.99257687107255e-07	2.99257687107255e-07	9.04405130202983e-07	0.00165309155503603	0.00161784887602403	0.00437272766729209
4	120358890	120358891	6.75702614808955e-06	6.75702614808955e-06	7.65571304790784e-06	0.0335953646239835	0.0335335326645529	0.0320894411020576
4	128732693	128732694	1.52206702201471e-10	2.03533113475801e-10	5.30181108602029e-10	1.52646507109423e-06	1.94568874878076e-06	3.98254034735263e-06
4	131242626	131242627	7.71905750891081e-09	4.17989787645444e-09	7.13825153330451e-09	4.82213492689235e-05	2.64822029552775e-05	4.13961627229878e-05
4	132627926	132627927	4.46797013689452e-20	2.13950524023356e-21	8.289936396576e-17	1.21203157804744e-15	6.37932712952727e-17	1.38467560795753e-12
4	138089370	138089371	9.39186497773055e-15	9.39186497773055e-15	9.1564095277162e-11	1.45850793181463e-10	1.42432842460113e-10	8.404516824212e-07
4	140679573	140679574	4.3968334448923e-09	6.43939480961366e-10	1.19792447510321e-09	2.81298126573221e-05	5.16665749506367e-06	7.69933157645898e-06
4	140679574	140679575	4.3968334448923e-09	6.43939480961366e-10	1.19792447510321e-09	2.81298126573221e-05	5.16665749506367e-06	7.69933157645898e-06
4	141701135	141701136	2.8453952303252e-09	4.30938532415326e-14	6.04648872329338e-08	1.87071483012815e-05	6.04053724439988e-10	0.000324048648139057
4	141701267	141701268	4.97207724987714e-08	1.5267856180103e-09	2.57967586705351e-06	0.000290485763431779	1.02990639047627e-05	0.011716237039537
4	144808928	144808929	7.82706960709279e-08	7.82706960709279e-08	2.20352375248552e-06	0.000450644613376769	0.000439112061720202	0.0101065826928021
4	144927038	144927039	3.9996761748163e-27	3.9996761748163e-27	2.11901775475596e-23	2.72116131864652e-22	2.68725980720159e-22	8.6224270345925e-19
4	144927062	144927063	1.31541459904517e-26	1.31541459904517e-26	4.94262994411185e-23	8.61602622867759e-22	8.51263391393346e-22	1.91212101917985e-18
4	144964910	144964911	5.0297017946018e-07	4.31881559235423e-14	1.36788029114824e-07	0.00273598288158259	6.05270699429291e-10	0.000711863322025184
4	145049355	145049356	8.79056789785996e-09	8.79056789785996e-09	2.80244995160674e-07	5.47502321766839e-05	5.40963115641514e-05	0.00142273614474941
4	148017229	148017230	6.07753500043918e-08	5.37267460566271e-09	1.93165342749597e-08	0.000353411299072994	3.37071273596762e-05	0.000107622683376622
4	152777096	152777097	6.45456229795848e-07	2.04536172821417e-07	1.71522344523258e-06	0.00346653401496185	0.00111590738119908	0.00799802216426198
4	157291137	157291138	4.15877618025456e-09	4.15877618025456e-09	7.31126245395831e-07	2.69305290189632e-05	2.63545764594507e-05	0.00356562644339036
4	170349705	170349706	2.63715305483993e-10	4.39569052690088e-10	1.451693517563e-10	2.5554312892756e-06	3.6136270030004e-06	1.28195174128006e-06
4	174089946	174089947	7.11243222101193e-18	3.70269022932501e-19	1.30328319090873e-16	1.57647340302182e-13	9.04080821631192e-15	2.13198335872032e-12
4	174352038	174352039	3.03491445771204e-06	1.16529775521228e-07	1.32928250748992e-07	0.0153602918498904	0.000645868528385968	0.000692572056968117
4	175443334	175443335	1.35483495274665e-13	2.05339407618544e-13	7.41174779949544e-12	1.87762133486631e-09	2.69127302309753e-09	7.46834860681593e-08
4	175443338	175443339	1.35483495274665e-13	2.05339407618544e-13	7.41174779949544e-12	1.87762133486631e-09	2.69127302309753e-09	7.46834860681593e-08
4	183046291	183046292	4.21363963711815e-16	4.21363963711815e-16	9.14168946636423e-14	7.649332179231e-12	7.46668656969405e-12	1.10869462785483e-09
4	190585812	190585813	1.56600763841834e-12	5.64165746197767e-13	4.04353613469808e-10	1.95101130369786e-08	7.12968264874433e-09	3.12888891857782e-06
4	190656599	190656600	1.20801131064296e-13	4.9794199628406e-15	8.10364159518477e-13	1.68636582652902e-09	7.79415049015457e-11	8.93333931194538e-09
4	190657221	190657222	1.18121831711309e-35	1.18121831711309e-35	3.84642624918262e-32	1.23293386877798e-30	1.21105671521284e-30	2.82606016329283e-27
4	190657222	190657223	1.18121831711309e-35	1.18121831711309e-35	3.84642624918262e-32	1.23293386877798e-30	1.21105671521284e-30	2.82606016329283e-27
4	190657256	190657257	6.47075211992512e-16	6.47075211992512e-16	1.91732412393547e-13	1.1504153796022e-11	1.12446616051342e-11	2.23355749788129e-09
4	190657257	190657258	6.47075211992512e-16	6.47075211992512e-16	1.91732412393547e-13	1.1504153796022e-11	1.12446616051342e-11	2.23355749788129e-09
4	190770025	190770026	2.234672499022e-12	2.234672499022e-12	1.57900110359829e-09	2.75479299993583e-08	2.67608462850909e-08	1.00445858376161e-05
4	190880129	190880130	9.41870202624765e-16	9.41870202624765e-16	3.03305215215352e-13	1.63359286642301e-11	1.59662135980656e-11	3.46861987712936e-09
4	190880144	190880145	9.41870202624765e-16	9.41870202624765e-16	3.03305215215352e-13	1.63359286642301e-11	1.59662135980656e-11	3.46861987712936e-09
4	190894086	190894087	1.36619514155036e-07	8.98519196475167e-09	2.77475698534653e-06	0.000773323895129088	5.52477769521817e-05	0.0124830992866842
4	190897612	190897613	8.64310078830474e-18	8.64310078830474e-18	2.21762419377635e-15	1.89887818696983e-13	1.86196257907401e-13	3.22412701156038e-11
4	190897613	190897614	8.64310078830474e-18	8.64310078830474e-18	2.21762419377635e-15	1.89887818696983e-13	1.86196257907401e-13	3.22412701156038e-11
4	190898115	190898116	6.43314012611524e-11	6.43314012611524e-11	2.11135352633025e-07	6.76542444238831e-07	6.55081128031859e-07	0.0010834424415683
4	190899841	190899842	1.12324328568459e-16	1.55108365683244e-17	5.67960600264623e-13	2.16494154426186e-12	3.24972590719811e-13	6.34323844076868e-09
4	191018476	191018477	8.17956021539185e-17	8.17956021539185e-17	1.92234204189433e-13	1.60443678199163e-12	1.56810924381014e-12	2.23908059663872e-09
4	191018896	191018897	1.27563014258465e-11	1.27563014258465e-11	1.4566960612849e-09	1.46680365518948e-07	1.42625621482488e-07	9.2916428794786e-06
5	16011	16012	3.19174893969305e-10	3.19174893969305e-10	3.80758409123038e-08	3.04937247205937e-06	2.96429813099043e-06	0.000207077559913407
5	1644960	1644961	7.22432178392942e-19	6.26637419530467e-20	1.22803492266913e-16	1.74655576971191e-14	1.66089855884862e-15	2.01868550566721e-12
5	2146469	2146470	2.25567884399197e-15	2.25567884399197e-15	2.44966495127246e-11	3.74987226405431e-11	3.67510139715776e-11	2.37945384162061e-07
5	4003593	4003594	2.69283255648636e-08	2.69283255648636e-08	8.39939459448465e-08	0.000160939408790024	0.000156690756579843	0.000445105015715607
5	14271082	14271083	1.20151559711787e-12	1.20151559711787e-12	5.33907282191941e-11	1.5078232097771e-08	1.47487532780322e-08	5.05493897682059e-07
5	17596427	17596428	8.21335432160324e-08	8.21335432160324e-08	3.57777927208053e-06	0.000472179260790917	0.000459985764233522	0.0157669179300055
5	20304940	20304941	1.03217829271132e-18	1.02952383073642e-18	7.72894916933213e-18	2.46373767638238e-14	2.41395195005523e-14	1.44059543422184e-13
5	20835066	20835067	1.89567806129312e-08	1.89567806129312e-08	3.04603632293748e-06	0.000114566467100464	0.00011246587181076	0.013631512859476
5	21482619	21482620	4.78370787060566e-09	4.78370787060566e-09	1.50301535704143e-07	3.05108263701606e-05	3.01635989440133e-05	0.00077933161326333
5	21509753	21509754	2.56170219397857e-16	2.56170219397857e-16	2.50664320559904e-12	4.75393329513558e-12	4.64731895794931e-12	2.66312137889289e-08
5	21543130	21543131	1.31031852500626e-09	4.46642611978358e-09	1.76006258911684e-06	9.93263390467828e-06	2.82201762314345e-05	0.00820001523156984
5	21579224	21579225	7.2580569411425e-10	2.88993989124407e-13	2.40187214815017e-09	6.01317596216478e-06	3.74341244240607e-09	1.48418615391865e-05
5	21579227	21579228	7.2580569411425e-10	2.88993989124407e-13	2.40187214815017e-09	6.01317596216478e-06	3.74341244240607e-09	1.48418615391865e-05
5	25147205	25147206	1.2486512781613e-11	1.2486512781613e-11	1.93915079338967e-11	1.43823485691642e-07	1.3984111034368e-07	1.89655252002267e-07
5	27870934	27870935	3.23009971920999e-06	3.93802056888043e-06	6.77466113084674e-06	0.0163358974343816	0.019720104593405	0.0286188902976241
5	33573762	33573763	3.47078499156635e-08	1.77657900640694e-12	3.22656473407418e-07	0.000205897953803858	2.1497820216788e-08	0.00162793440819827
5	33573766	33573767	3.47078499156635e-08	1.77657900640694e-12	3.22656473407418e-07	0.000205897953803858	2.1497820216788e-08	0.00162793440819827
5	33573770	33573771	3.47078499156635e-08	1.77657900640694e-12	3.22656473407418e-07	0.000205897953803858	2.1497820216788e-08	0.00162793440819827
5	34195716	34195717	4.21722981832627e-13	4.21722981832627e-13	7.29714351767799e-11	5.54166118717876e-09	5.38762891160335e-09	6.83283174069254e-07
5	34196536	34196537	2.74275593064278e-12	2.74275593064278e-12	2.15645143774516e-08	3.35962969030354e-08	3.25943800128758e-08	0.000119644701610884
5	36255549	36255550	4.25773471446201e-12	5.55908011046273e-12	1.31958942399641e-11	5.11617985800164e-08	6.41865616546088e-08	1.30527804263893e-07
5	41181490	41181491	4.23223381014148e-08	2.00711675312359e-08	3.51088249969537e-08	0.000248734656806094	0.000118850621478283	0.000191378746832042
5	45285751	45285752	6.54879221838584e-07	6.54879221838584e-07	8.20995817530256e-06	0.00351620802328786	0.00346968758703529	0.034222854434807
5	45298610	45298611	3.16757405020155e-10	3.16757405020155e-10	4.20245712548844e-08	3.02770632406432e-06	2.94319763617693e-06	0.000227863566071237
5	45301034	45301035	2.47710472395825e-10	2.47710472395825e-10	2.70863944054038e-08	2.41131893327775e-06	2.34582771429853e-06	0.000148852008940051
5	45302378	45302379	4.39284043645966e-11	4.39284043645966e-11	3.89127361510586e-09	4.7354790049643e-07	4.58575744654177e-07	2.33895872376756e-05
5	45305614	45305615	5.01580243509575e-11	5.01580243509575e-11	3.26557109727512e-09	5.36414136002867e-07	5.19119309714136e-07	1.98782502894335e-05
5	45307232	45307233	5.83338470387907e-11	5.83338470387907e-11	8.8693272761559e-09	6.17240538069894e-07	5.9739257039427e-07	5.09203054175771e-05
5	45309476	45309477	6.00884720816208e-11	6.00884720816208e-11	8.39197505176482e-09	6.34395838971956e-07	6.14350469944783e-07	4.8361659678613e-05
5	45309512	45309513	9.72302962110483e-11	9.72302962110483e-11	1.46738436684482e-08	9.99778449255214e-07	9.69463461147636e-07	8.2557535705035e-05
5	45316261	45316262	7.47493244008806e-11	7.47493244008806e-11	1.20919064244063e-08	7.78411721995857e-07	7.53952899808456e-07	6.85796410804909e-05
5	45317215	45317216	5.83338470387907e-11	5.83338470387907e-11	8.8693272761559e-09	6.17240538069894e-07	5.9739257039427e-07	5.09203054175771e-05
5	45317993	45317994	7.17534356561014e-11	7.17534356561014e-11	1.30224051478199e-08	7.49432617368118e-07	7.25725884160549e-07	7.3660745274355e-05
5	45321407	45321408	6.18782953561651e-11	6.18782953561651e-11	9.13809899158087e-09	6.51845971591176e-07	6.31213772490371e-07	5.23778695000908e-05
5	45325914	45325915	6.18782953561651e-11	6.18782953561651e-11	9.13809899158087e-09	6.51845971591176e-07	6.31213772490371e-07	5.23778695000908e-05
5	45326772	45326773	5.83338470387907e-11	5.83338470387907e-11	8.8693272761559e-09	6.17240538069894e-07	5.9739257039427e-07	5.09203054175771e-05
5	45332823	45332824	6.23288704262858e-11	6.23288704262858e-11	9.87234292222539e-09	6.56421509710402e-07	6.35649724670398e-07	5.6398595847404e-05
5	45335758	45335759	5.83338470387907e-11	5.83338470387907e-11	8.8693272761559e-09	6.17240538069894e-07	5.9739257039427e-07	5.09203054175771e-05
5	45342043	45342044	4.93875756390852e-11	4.93875756390852e-11	3.50286559024575e-09	5.2866383008009e-07	5.1153810037327e-07	2.11887794727791e-05
5	45343809	45343810	1.61357848492532e-10	1.61357848492532e-10	1.86072255113598e-08	1.61204539604766e-06	1.56282705601029e-06	0.000103777963126654
5	45351699	45351700	5.97304177429591e-11	5.97304177429591e-11	7.65966902031185e-09	6.30781127858956e-07	6.10844935448749e-07	4.43214688538805e-05
5	45351884	45351885	2.1545313842006e-10	2.1545313842006e-10	4.39267023854299e-08	2.12079162721836e-06	2.05357200335578e-06	0.000237778758498865
5	45354798	45354799	7.05510396240488e-11	7.05510396240488e-11	1.09112016679311e-08	7.374454214149e-07	7.14189727985223e-07	6.21184171579186e-05
5	45356633	45356634	5.48512978243867e-11	5.48512978243867e-11	8.76613633846813e-09	5.8344376326728e-07	5.64658923345338e-07	5.0367190261461e-05
5	45364874	45364875	6.18782953561651e-11	6.18782953561651e-11	9.13809899158087e-09	6.51845971591176e-07	6.31213772490371e-07	5.23778695000908e-05
5	45371999	45372000	8.82913620208174e-10	8.82913620208174e-10	2.77997700998734e-07	7.22451875384783e-06	6.94128650285681e-06	0.0014117701807227
5	45372768	45372769	1.54698178294701e-10	1.54698178294701e-10	3.31250881080464e-08	1.55029861384633e-06	1.50390703172306e-06	0.00018090669983495
5	45373500	45373501	9.29334753206743e-10	9.29334753206743e-10	1.69609086781515e-07	7.58747883682388e-06	7.28739243071452e-06	0.000876298113306769
5	45374391	45374392	2.22445648848422e-11	2.22445648848422e-11	3.30049612321886e-09	2.48197396152347e-07	2.40952212386786e-07	2.00817796637665e-05
5	45378206	45378207	3.86698883287348e-11	3.86698883287348e-11	2.49989928246382e-09	4.1971366494011e-07	4.06619777043889e-07	1.54206759443652e-05
5	45379589	45379590	4.21735647912979e-11	4.21735647912979e-11	2.83399574767191e-09	4.55723896157952e-07	4.41453039161288e-07	1.73503832257724e-05
5	45387853	45387854	6.851622059837e-11	6.851622059837e-11	3.79310966432652e-09	7.17845792058434e-07	6.95244275022976e-07	2.28266836632147e-05
5	45388788	45388789	7.4289710549655e-11	7.4289710549655e-11	9.98790587574008e-09	7.73924363359082e-07	7.49597440624083e-07	5.70185151144494e-05
5	45389573	45389574	6.18782953561651e-11	6.18782953561651e-11	9.13809899158087e-09	6.51845971591176e-07	6.31213772490371e-07	5.23778695000908e-05
5	45391922	45391923	6.18782953561651e-11	6.18782953561651e-11	9.13809899158087e-09	6.51845971591176e-07	6.31213772490371e-07	5.23778695000908e-05
5	45392541	45392542	3.11900417187467e-10	3.11900417187467e-10	6.54971873114924e-08	2.9844549288709e-06	2.9000668929511e-06	0.00034999791864807
5	45392684	45392685	6.18782953561651e-11	6.18782953561651e-11	9.13809899158087e-09	6.51845971591176e-07	6.31213772490371e-07	5.23778695000908e-05
5	45393551	45393552	5.66316390292247e-11	5.66316390292247e-11	5.93010938615584e-09	6.00285108746818e-07	5.81026659277766e-07	3.4700864276031e-05
5	45393753	45393754	2.91499824078864e-10	2.91499824078864e-10	4.02499401280856e-08	2.80450944132962e-06	2.72164304971138e-06	0.000218534209277609
5	45401816	45401817	1.28768236556267e-13	1.28768236556267e-13	2.21746106960225e-12	1.78854015191525e-09	1.7217285693809e-09	2.37177351987503e-08
5	45403734	45403735	4.29081092855447e-13	4.29081092855447e-13	1.57914376849613e-11	5.63560422973715e-09	5.4790349567405e-09	1.55384729139858e-07
5	45406320	45406321	1.62681017161994e-11	1.62681017161994e-11	9.04010619778644e-10	1.84543075953939e-07	1.79288375289855e-07	5.8685653994452e-06
5	45408995	45408996	4.55824751297932e-13	4.55824751297932e-13	3.13618134167582e-11	5.96941283125327e-09	5.8003874561352e-09	3.02594625081935e-07
5	45409899	45409900	2.61276968020342e-13	2.61276968020342e-13	8.52460593043062e-12	3.5062202724254e-09	3.39689742883001e-09	8.55347972870421e-08
5	45412854	45412855	5.66228808964961e-11	5.66228808964961e-11	2.39638448026229e-09	6.00285108746818e-07	5.81026659277766e-07	1.48136095913485e-05
5	45416793	45416794	1.1190293376664e-13	1.1190293376664e-13	2.28271226186804e-12	1.56801866317118e-09	1.50819255956135e-09	2.43480485899838e-08
5	45427136	45427137	3.01796243144944e-14	3.01796243144944e-14	7.27015086472966e-13	4.45578104045715e-10	4.30492405583931e-10	8.04851259807015e-09
5	45427172	45427173	5.25193614900569e-14	5.25193614900569e-14	1.61260551663603e-12	7.59194484069177e-10	7.30476673461333e-10	1.74280039181054e-08
5	45428534	45428535	1.97978028765581e-14	1.97978028765581e-14	5.5643577970561e-13	2.97290706170747e-10	2.89498379273647e-10	6.21881706573566e-09
5	45435018	45435019	2.32722462542391e-14	2.32722462542391e-14	6.36474891541902e-13	3.47464640463115e-10	3.38347128330186e-10	7.07230869756409e-09
5	45435985	45435986	2.08189675777674e-14	2.08189675777674e-14	5.38590544336025e-13	3.12103443435341e-10	3.03716894639694e-10	6.03187623781277e-09
5	45436896	45436897	2.55834140576656e-10	2.55834140576656e-10	3.82528569024965e-09	2.48382246594133e-06	2.41766457782981e-06	2.30067801035103e-05
5	45439432	45439433	7.53871993802425e-15	7.53871993802425e-15	1.65061641006148e-13	1.18207054103173e-10	1.15629539650791e-10	1.93680631203417e-09
5	45440342	45440343	1.51286016764086e-14	1.51286016764086e-14	4.05942412558107e-13	2.29562749818653e-10	2.23770162604358e-10	4.58950769938357e-09
5	45440750	45440751	1.12509142963881e-07	1.12509142963881e-07	5.48673530961271e-06	0.000640434161206677	0.000624140026396111	0.0235520752446398
5	45441026	45441027	8.65174259448019e-15	8.65174259448019e-15	2.67160196106904e-13	1.34745092542458e-10	1.31702297829418e-10	3.0689304427335e-09
5	45445068	45445069	6.30090733608202e-15	6.30090733608202e-15	1.58361719049505e-13	9.96090935900506e-11	9.74755654810268e-11	1.86359695461598e-09
5	45445292	45445293	9.81349569617336e-15	9.81349569617336e-15	2.72763309225733e-13	1.52077353348995e-10	1.48520820295932e-10	3.13107154730602e-09
5	45446151	45446152	6.0023463592133e-07	6.0023463592133e-07	5.84644501030727e-06	0.0032305270671839	0.00318726675986438	0.0249189567218237
5	45452145	45452146	1.13109910656039e-13	1.13109910656039e-13	6.16303027234211e-12	1.58383379042458e-09	1.52319091181668e-09	6.29795898268897e-08
5	45454431	45454432	1.34270294920464e-10	1.34270294920464e-10	5.56384648704368e-09	1.35633569326317e-06	1.31479678388227e-06	3.29147738614767e-05
5	45457076	45457077	9.43173740058924e-14	9.43173740058924e-14	1.57198025373508e-12	1.33198705365877e-09	1.28078258240011e-09	1.70048551928362e-08
5	45464943	45464944	1.09631830872898e-08	5.99735233861068e-09	1.36909955242346e-06	6.77188092501349e-05	3.74628754088452e-05	0.00646190936239338
5	45465811	45465812	1.63542895276074e-14	1.63542895276074e-14	4.5450446650124e-13	2.47233913512002e-10	2.40754990209777e-10	5.11637366678166e-09
5	45466615	45466616	2.66034898709244e-13	2.66034898709244e-13	3.36138994848998e-12	3.56322804062153e-09	3.45486906689595e-09	3.52219104972936e-08
5	45469152	45469153	6.83671740109766e-11	6.83671740109766e-11	1.32373360042074e-09	7.16377010959189e-07	6.93818909121181e-07	8.47628223513444e-06
5	45470422	45470423	2.25527930507897e-08	1.22453881186255e-08	2.09540988201343e-06	0.000135640494007454	7.41997772293448e-05	0.00962599444426113
5	45472752	45472753	2.08017472781571e-13	2.08017472781571e-13	4.37729106849033e-12	2.81720605707772e-09	2.72593095398109e-09	4.53209405396739e-08
5	45474813	45474814	1.53298284800374e-13	1.53298284800374e-13	2.43775513589801e-12	2.10861566569262e-09	2.03191360477442e-09	2.59402123669169e-08
5	45478770	45478771	5.91242707012243e-14	5.91242707012243e-14	6.66275700566718e-13	8.50870611885575e-10	8.18542479789289e-10	7.39329029066761e-09
5	45482072	45482073	3.14830270703951e-14	3.14830270703951e-14	6.82393027874577e-13	4.63974982899315e-10	4.48057473809701e-10	7.56383478884312e-09
5	45483511	45483512	7.1334584622452e-15	7.1334584622452e-15	1.41326446674198e-13	1.12266020932886e-10	1.09851008489441e-10	1.67531213398897e-09
5	45492204	45492205	1.42965833501488e-14	1.42965833501488e-14	3.35000132049588e-13	2.17672596161837e-10	2.12278726763553e-10	3.81034713117216e-09
5	45494380	45494381	3.26252115241961e-14	3.26252115241961e-14	6.6867038182534e-13	4.80107965611495e-10	4.63578690842507e-10	7.41782766528436e-09
5	45494698	45494699	1.33886605414448e-16	1.33886605414448e-16	6.26529480567953e-14	2.56282499052691e-12	2.50358261903993e-12	7.73179138094853e-10
5	45497112	45497113	1.14721446391783e-14	1.14721446391783e-14	2.72331030281754e-13	1.76664189582149e-10	1.72365710972331e-10	3.12744077561372e-09
5	45506817	45506818	2.68596094733762e-08	2.68596094733762e-08	5.2648673244771e-06	0.000160564309964741	0.000156324645114244	0.0226549963165472
5	45506985	45506986	7.33983373071708e-10	7.33983373071708e-10	1.55832029442892e-07	6.07594838750946e-06	5.82613753731159e-06	0.000807025039061069
5	45509574	45509575	2.68596094733762e-08	2.68596094733762e-08	5.2648673244771e-06	0.000160564309964741	0.000156324645114244	0.0226549963165472
5	45510992	45510993	2.68596094733762e-08	2.68596094733762e-08	5.2648673244771e-06	0.000160564309964741	0.000156324645114244	0.0226549963165472
5	45513619	45513620	3.4284790700449e-08	3.4284790700449e-08	4.58365527380931e-06	0.000203477765207775	0.00019747948873412	0.0199154550615786
5	45514973	45514974	2.68596094733762e-08	2.68596094733762e-08	5.2648673244771e-06	0.000160564309964741	0.000156324645114244	0.0226549963165472
5	45515083	45515084	2.68596094733762e-08	2.68596094733762e-08	5.2648673244771e-06	0.000160564309964741	0.000156324645114244	0.0226549963165472
5	45515259	45515260	2.68596094733762e-08	2.68596094733762e-08	5.2648673244771e-06	0.000160564309964741	0.000156324645114244	0.0226549963165472
5	45515423	45515424	2.68596094733762e-08	2.68596094733762e-08	5.2648673244771e-06	0.000160564309964741	0.000156324645114244	0.0226549963165472
5	45516864	45516865	2.68596094733762e-08	2.68596094733762e-08	5.2648673244771e-06	0.000160564309964741	0.000156324645114244	0.0226549963165472
5	45516994	45516995	3.69514087184031e-15	3.69514087184031e-15	9.82924146034785e-14	5.99260796933637e-11	5.86330493351311e-11	1.18762883893888e-09
5	45520484	45520485	2.68596094733762e-08	2.68596094733762e-08	5.2648673244771e-06	0.000160564309964741	0.000156324645114244	0.0226549963165472
5	45523421	45523422	2.92846129581609e-08	2.92846129581609e-08	5.87976545331264e-06	0.000174622012137904	0.000169985807739868	0.0250583358368176
5	45526999	45527000	2.99040539188534e-08	2.99040539188534e-08	5.97886758553294e-06	0.000178249996097379	0.000173506720487558	0.0254592276748107
5	45527276	45527277	3.98899233749439e-05	1.93907735717455e-14	2.35052956444294e-11	0.194035978591344	2.83700340839679e-10	2.28535517119018e-07
5	45527289	45527290	4.8434477806165e-16	4.8434477806165e-16	3.05182010441568e-12	8.74361427170960e-12	8.53783733962317e-12	3.21363049052441e-08
5	45528033	45528034	5.1131391546346e-06	5.1131391546346e-06	6.35407826347021e-07	0.0256046501450079	0.0254926051428326	0.00311723507428162
5	45530160	45530161	2.36593313492187e-06	2.36593313492187e-06	4.25529799384054e-07	0.0120210785963583	0.0120044905182601	0.00212274367434203
5	45530821	45530822	2.66618706290845e-08	2.66618706290845e-08	6.51623997825572e-06	0.000159511910396243	0.000155296697902333	0.0276065072892845
5	45534422	45534423	1.13378568621879e-15	1.13378568621879e-15	2.18152210073263e-14	1.94683514639161e-11	1.90478512453809e-11	2.81361635554193e-10
5	45537298	45537299	3.76155192393373e-10	3.76155192393373e-10	1.83619204415382e-08	3.48489663567917e-06	3.42045278023667e-06	0.000102508771376802
5	45537503	45537504	1.31422627902438e-06	1.31422627902438e-06	2.34198385918466e-07	0.00680874837138033	0.00678138655806165	0.00119836967498204
5	45537619	45537620	4.62581496269068e-10	4.62581496269068e-10	2.08344100035303e-08	3.92857080271044e-06	3.79201833155827e-06	0.000115776558768281
5	45538383	45538384	6.5084205334169e-07	6.5084205334169e-07	1.18021881443322e-07	0.00349476343372526	0.00344852368697655	0.000617499010355376
5	45539858	45539859	5.27275131257609e-07	5.27275131257609e-07	9.34063137722825e-08	0.002865688227278	0.00280777457539371	0.000493013401084229
5	45548958	45548959	6.16778345939189e-11	6.16778345939189e-11	6.26305052324472e-09	6.50751184241094e-07	6.29963299188948e-07	3.65275687186245e-05
5	45550013	45550014	1.96886277192096e-09	3.22538001765917e-09	7.99620924571347e-08	1.33613550386354e-05	2.08245580908073e-05	0.000424545751018599
5	45552764	45552765	3.9572853281002e-14	3.9572853281002e-14	5.89925782988356e-13	5.77619911762355e-10	5.56338121478445e-10	6.57947153841943e-09
5	45553386	45553387	1.81064841700073e-15	1.81064841700073e-15	4.71253150879101e-14	3.03436725359811e-11	2.97097175113957e-11	5.89744951276772e-10
5	45556377	45556378	3.36262137913386e-10	3.36262137913386e-10	2.09299781465091e-08	3.20694132566789e-06	3.11655319939448e-06	0.000116267694435795
5	45558248	45558249	4.0244139407133e-07	4.0244139407133e-07	6.51278768193034e-08	0.00220426023827397	0.00216138092279035	0.000348277506006968
5	45561800	45561801	8.2178315251888e-09	8.2178315251888e-09	3.0478341929097e-06	5.12857284830638e-05	5.0699024755756e-05	0.0136380496552497
5	45561902	45561903	2.66899336530011e-14	2.66899336530011e-14	4.71032623688942e-13	3.96007088150704e-10	3.85334757201078e-10	5.29138654760736e-09
5	45563846	45563847	8.2178315251888e-09	8.2178315251888e-09	3.0478341929097e-06	5.12857284830638e-05	5.0699024755756e-05	0.0136380496552497
5	45571016	45571017	7.79428281846357e-07	7.79428281846357e-07	1.54858419682961e-07	0.00410671176864123	0.00410297037703838	0.000802291073949323
5	45572098	45572099	1.61419278048661e-15	1.61419278048661e-15	4.18163069845444e-14	2.72603356933623e-11	2.67028646157884e-11	5.26154830646435e-10
5	45573590	45573591	3.24203249646608e-16	3.24203249646608e-16	5.83934109695101e-15	5.95364264328883e-12	5.81890300503379e-12	7.97909159240192e-11
5	45577971	45577972	1.41361805799188e-08	1.41361805799188e-08	7.75436922585278e-06	8.63163519812675e-05	8.4742776867336e-05	0.0324844497585907
5	45579691	45579692	1.5016496781992e-11	1.5016496781992e-11	1.19390741919759e-09	1.71185246663466e-07	1.66333083708607e-07	7.67534254476378e-06
5	45583082	45583083	8.50801742236225e-09	8.50801742236225e-09	5.88590397695928e-08	5.30435175645743e-05	5.24373059352649e-05	0.000315881932286566
5	45584718	45584719	6.2119017057243e-10	6.2119017057243e-10	3.28231157262787e-08	5.18726651287429e-06	4.99552433942115e-06	0.000179318063432218
5	45585722	45585723	4.56245441182728e-15	4.56245441182728e-15	1.18917586368647e-13	7.33010803466333e-11	7.17339046735274e-11	1.42238777457229e-09
5	45586916	45586917	7.50979048186081e-14	7.50979048186081e-14	1.18658932793329e-12	1.0723565748009e-09	1.03034260451952e-09	1.29467025059578e-08
5	45589205	45589206	1.45414741240569e-08	1.45414741240569e-08	6.09736961642425e-06	8.86773064213381e-05	8.70820602368263e-05	0.0259351635871233
5	45596158	45596159	4.6439201338893e-11	4.6439201338893e-11	4.80047231524376e-09	4.98620854554282e-07	4.82854693857579e-07	2.85848316694592e-05
5	45596357	45596358	2.51416083764775e-11	2.51416083764775e-11	2.36489474764379e-09	2.79097277503688e-07	2.70881974050263e-07	1.4697571757751e-05
5	45597038	45597039	4.95161973707783e-11	4.95161973707783e-11	5.0837239988273e-09	5.29900406208756e-07	5.12739013124934e-07	3.0173749813933e-05
5	45597688	45597689	5.55918377171927e-07	5.55918377171927e-07	1.07904562200514e-07	0.0030173070077118	0.00295602074823748	0.000566322662395444
5	45597904	45597905	5.84149715976461e-07	5.84149715976461e-07	1.13002316071654e-07	0.00316522628982613	0.00310266994621236	0.000592155480413559
5	45597919	45597920	5.16205860667629e-11	5.16205860667629e-11	5.06870008943143e-09	5.51181049434938e-07	5.33369220911878e-07	3.00934096201602e-05
5	45598040	45598041	2.15304123342639e-11	2.15304123342639e-11	1.7996875411206e-09	2.40594160872228e-07	2.33529247861901e-07	1.13403692791243e-05
5	45598364	45598365	2.84537672381987e-11	2.84537672381987e-11	2.40104952723075e-09	3.1375580105092e-07	3.04338563600363e-07	1.48390453876304e-05
5	45599138	45599139	1.55280977202596e-08	1.55280977202596e-08	5.64893512177207e-06	9.4513593928494e-05	9.28166230902625e-05	0.0241458229105433
5	45602975	45602976	4.5863838840683e-09	4.5863838840683e-09	3.25739235622545e-07	2.928922933563e-05	2.89554880195446e-05	0.00164277097651009
5	45603205	45603206	1.15032940970389e-15	1.15032940970389e-15	3.04677888415736e-14	1.97273004689222e-11	1.93017374635773e-11	3.88070059051936e-10
5	45608321	45608322	3.17752063289398e-14	3.17752063289398e-14	1.71760257768066e-12	4.68110354772567e-10	4.52136140379272e-10	1.851081052903e-08
5	45608495	45608496	1.58442219989803e-08	1.58442219989803e-08	5.29591428637938e-06	9.63674995048745e-05	9.46453805504971e-05	0.022781321977462
5	45608527	45608528	2.11047373059428e-08	2.11047373059428e-08	3.40044734526622e-06	0.00012721512452433	0.000123900643814247	0.0150460902380203
5	45611158	45611159	1.14165284990455e-12	1.14165284990455e-12	9.04600729350901e-11	1.43738214414592e-08	1.4069439786925e-08	8.3060078566212e-07
5	45611987	45611988	5.77394100402535e-09	5.77394100402535e-09	3.9602133561625e-07	3.64245346674376e-05	3.61286980229387e-05	0.00198140655785981
5	45612032	45612033	1.87110582984208e-17	1.87110582984208e-17	7.51748139024045e-15	3.96956446366949e-13	3.89299107509562e-13	1.01487339921051e-10
5	45617012	45617013	1.56065406805954e-08	1.56065406805954e-08	7.12993447638732e-06	9.4964718830052e-05	9.32600260121674e-05	0.0300381376784479
5	45618236	45618237	2.13435901101981e-11	2.13435901101981e-11	1.81645243871497e-09	2.38770364747887e-07	2.3172037410978e-07	1.14056052518969e-05
5	45621422	45621423	5.29570907604684e-16	5.29570907604684e-16	2.52160566647146e-13	9.52392529329887e-12	9.30869534316782e-12	2.9028094658982e-09
5	45622495	45622496	6.16966029032565e-16	6.16966029032565e-16	1.20404486731957e-14	1.10027062515845e-11	1.07514596202472e-11	1.59122503726806e-10
5	45625402	45625403	3.06165224107693e-09	5.36249065529788e-09	4.68534224548729e-07	2.00637107899741e-05	3.36635361315277e-05	0.00232765284992212
5	45629009	45629010	6.19811991051578e-17	6.19811991051578e-17	3.43702317650707e-14	1.24474911020761e-12	1.21872858918723e-12	4.35376374838374e-10
5	45633356	45633357	2.90284596322564e-09	2.90284596322564e-09	3.02235860140351e-06	1.90740085126783e-05	1.89279476704484e-05	0.0135322888629035
5	45633999	45634000	8.25903112338833e-16	8.25903112338833e-16	1.74243697279624e-14	1.44142044128889e-11	1.40919294355073e-11	2.27026157994166e-10
5	45636785	45636786	3.722449216945e-09	3.722449216945e-09	3.21850079352202e-06	2.41999792136404e-05	2.39117240812616e-05	0.0143308451513098
5	45638510	45638511	3.32771531625365e-09	3.32771531625365e-09	2.95460868282871e-06	2.17176739073657e-05	2.1457996658573e-05	0.0132443402442681
5	45638628	45638629	2.37733302161251e-15	2.37733302161251e-15	6.21590966097802e-14	3.93835273711405e-11	3.85699486869794e-11	7.672017227697e-10
5	45646468	45646469	1.02359125580786e-09	1.02359125580786e-09	3.29174238006282e-08	8.25373186641366e-06	7.93953764348086e-06	0.000179808996880712
5	45648756	45648757	1.85759127158967e-08	1.85759127158967e-08	3.31353997281772e-06	0.000112348604789907	0.000110311451260095	0.0147001435590327
5	45651868	45651869	1.7204634711032e-08	1.7204634711032e-08	3.42396846406659e-06	0.000104281110654826	0.000102378674621105	0.015146022705614
5	45653911	45653912	2.40200541702931e-15	2.40200541702931e-15	9.03878385864066e-14	3.97515527696657e-11	3.89311941370719e-11	1.09670761414895e-09
5	45655069	45655070	2.40200541702931e-15	2.40200541702931e-15	9.03878385864066e-14	3.97515527696657e-11	3.89311941370719e-11	1.09670761414895e-09
5	45655892	45655893	1.10956285067178e-15	1.10956285067178e-15	3.27811741790745e-14	1.90807704590198e-11	1.86602794676152e-11	4.16225048621706e-10
5	45656922	45656923	1.18605694889402e-15	1.18605694889402e-15	3.49349377714053e-14	2.0305563302606e-11	1.98600262067509e-11	4.42045101150163e-10
5	45658793	45658794	2.56181203989463e-15	2.56181203989463e-15	9.62970022811447e-14	4.22406926433402e-11	4.13720978455235e-11	1.16438864723794e-09
5	45671666	45671667	4.2897307713189e-08	4.2897307713189e-08	8.36687150146516e-06	0.000252040592152617	0.000244872971050542	0.034853592547616
5	45673883	45673884	1.48622706382062e-09	1.05421798771852e-09	1.92070687612317e-07	1.02906332639997e-05	8.16613314388158e-06	0.000988811009094419
5	45678377	45678378	4.34326437393131e-10	4.34326437393131e-10	8.77551922443444e-08	3.69559256006803e-06	3.58199829574505e-06	0.000464003321872673
5	45679635	45679636	4.10051908255352e-09	4.10051908255352e-09	2.55193866150589e-06	2.65766824037191e-05	2.60016910779038e-05	0.0116013347324359
5	45680967	45680968	9.93904468513109e-10	9.93904468513109e-10	6.93656704351245e-08	8.09585970706266e-06	7.77337162823545e-06	0.000370083232076229
5	45682389	45682390	7.37008434260605e-14	7.37008434260605e-14	9.55704572555756e-12	1.0535231335258e-09	1.01220499365408e-09	9.55268453371658e-08
5	45683233	45683234	3.9236698240029e-09	3.9236698240029e-09	3.77912433118391e-06	2.54651551513386e-05	2.49154324363203e-05	0.0165900561828859
5	45684515	45684516	3.87772498423898e-09	3.87772498423898e-09	2.63530066281238e-06	2.51750461246443e-05	2.46294813688024e-05	0.011937370273974
5	45685590	45685591	1.32840001382809e-08	1.32840001382809e-08	3.66118728003578e-06	8.13585357194099e-05	7.98293989883342e-05	0.0161134208523317
5	45687103	45687104	9.26204361863311e-09	9.26204361863311e-09	2.79184288215175e-06	5.75626255011599e-05	5.68852124761292e-05	0.0125529842089412
5	45690186	45690187	6.36294390519807e-14	6.36294390519807e-14	3.4912296145404e-12	9.1346587871784e-10	8.78842449474992e-10	3.65161983583993e-08
5	45692307	45692308	3.27728773362674e-15	3.27728773362674e-15	2.31227353315237e-13	5.33527596637395e-11	5.21767098541865e-11	2.66904826575583e-09
5	45694574	45694575	8.00850244875849e-09	8.00850244875849e-09	3.0239180346629e-06	4.9998637120791e-05	4.94717328120725e-05	0.0135385217084531
5	45697461	45697462	9.36624546195296e-10	9.36624546195296e-10	1.09736475272686e-06	7.64622404303863e-06	7.3431318126061e-06	0.00525728176846324
5	45701508	45701509	3.69620899858749e-09	3.69620899858749e-09	4.29376098723832e-06	2.40390488471747e-05	2.37525968828375e-05	0.0187374172633208
5	45702027	45702028	1.63574982701799e-15	1.63574982701799e-15	1.05609181918662e-13	2.76027779701774e-11	2.7044291352755e-11	1.27185511984217e-09
5	45704525	45704526	1.14040070895357e-09	1.14040070895357e-09	1.45084969084797e-06	9.14276642587017e-06	8.79413853546521e-06	0.00683340227949889
5	45707116	45707117	6.2448180806804e-15	6.2448180806804e-15	5.51179080704005e-13	9.87803089348704e-11	9.66633180047698e-11	6.16176995670891e-09
5	45707537	45707538	5.48262230911989e-15	5.48262230911989e-15	4.68011399825508e-13	8.74075965219895e-11	8.55198890768559e-11	5.26168007311528e-09
5	45710060	45710061	2.38191613164779e-15	2.38191613164779e-15	1.71437648808723e-13	3.94462310712986e-11	3.86316837977734e-11	2.00580236538643e-09
5	45711036	45711037	9.86178156700692e-09	9.86178156700692e-09	2.70361553950097e-06	6.10974784991054e-05	6.0253004287222e-05	0.0121786255922889
5	45712184	45712185	2.92775234503297e-15	2.92775234503297e-15	1.44846699236023e-13	4.79131847990418e-11	4.68979945468641e-11	1.71302544381898e-09
5	45712488	45712489	5.58253733750113e-15	5.58253733750113e-15	4.83553013740814e-13	8.88778937290996e-11	8.69777692676339e-11	5.42375031970239e-09
5	45715752	45715753	1.69295757636229e-17	1.69295757636229e-17	2.16221106384873e-14	3.606756229622e-13	3.53233257773401e-13	2.79004448525249e-10
5	45716208	45716209	7.95596389920893e-15	7.95596389920893e-15	5.92496520233026e-13	1.24339709555683e-10	1.21637183265964e-10	6.60359078168505e-09
5	45716395	45716396	7.95596389920893e-15	7.95596389920893e-15	5.92496520233026e-13	1.24339709555683e-10	1.21637183265964e-10	6.60359078168505e-09
5	45717935	45717936	7.95596389920893e-15	7.95596389920893e-15	5.92496520233026e-13	1.24339709555683e-10	1.21637183265964e-10	6.60359078168505e-09
5	45719324	45719325	9.26204361863311e-09	9.26204361863311e-09	2.79184288215175e-06	5.75626255011599e-05	5.68852124761292e-05	0.0125529842089412
5	45722123	45722124	2.25122093479098e-15	2.25122093479098e-15	1.26215567510625e-13	3.74323063540167e-11	3.66857716382537e-11	1.50522845518372e-09
5	45722993	45722994	1.47994034870611e-14	1.47994034870611e-14	5.39769501065091e-13	2.24947231762058e-10	2.19261752277962e-10	6.04340643512166e-09
5	45725596	45725597	3.44962515909191e-15	3.44962515909191e-15	1.79916510405015e-13	5.60568031375166e-11	5.48018000821991e-11	2.10044720600838e-09
5	45727865	45727866	1.4328063928225e-13	1.4328063928225e-13	6.75024588261129e-12	1.97721095868699e-09	1.90443815968175e-09	6.83243375812113e-08
5	45727998	45727999	2.09952939332155e-08	2.09952939332155e-08	5.54250300542764e-06	0.000126574285349149	0.000123276022415249	0.0237851500292183
5	45732674	45732675	1.99393195591577e-06	3.1616230512107e-06	1.30257739276401e-06	0.0101910676232445	0.0158971526375918	0.00616953468649799
5	45733045	45733046	4.89748836502462e-16	5.58118431808241e-16	4.15250621162642e-16	8.83131663483357e-12	9.7871044470921e-12	6.50104454228807e-12
5	45733048	45733049	4.89748836502462e-16	5.58118431808241e-16	4.15250621162642e-16	8.83131663483357e-12	9.7871044470921e-12	6.50104454228807e-12
5	45733145	45733146	9.46512600166529e-14	9.46512600166529e-14	8.41116998055755e-12	1.3364690011283e-09	1.28510085724472e-09	8.44489702876965e-08
5	45735082	45735083	1.82619511929224e-14	1.82619511929224e-14	1.08529684741557e-12	2.74891194254504e-10	2.6762052136299e-10	1.18767576790409e-08
5	45737191	45737192	1.46194068366194e-16	1.46194068366194e-16	1.42016820402202e-13	2.78326355842251e-12	2.72114285773982e-12	1.6825097322724e-09
5	45740569	45740570	2.65886177782138e-08	2.65886177782138e-08	8.09494867998145e-06	0.00015909718858996	0.000154881176103383	0.0337852255763697
5	45740791	45740792	1.99393195591577e-06	3.1616230512107e-06	1.30257739276401e-06	0.0101910676232445	0.0158971526375918	0.00616953468649799
5	45742623	45742624	1.43854824272359e-14	1.43854824272359e-14	7.69119386012837e-13	2.18943710740297e-10	2.13520334419208e-10	8.49951196201831e-09
5	45743772	45743773	1.12438044716012e-11	1.12438044716012e-11	2.70671292183202e-09	1.29883558323042e-07	1.26364901213707e-07	1.66050595441339e-05
5	45743990	45743991	2.72997949368478e-12	2.72997949368478e-12	1.17609514146735e-10	3.3449927226784e-08	3.24568517858948e-08	1.06157046897214e-06
5	45744524	45744525	1.12438044716012e-11	1.12438044716012e-11	2.70671292183202e-09	1.29883558323042e-07	1.26364901213707e-07	1.66050595441339e-05
5	45747681	45747682	5.88093488349574e-08	5.88093488349574e-08	8.36620512554306e-06	0.000342126480629362	0.000332350755424848	0.0348526114166602
5	45747728	45747729	4.67323217324833e-11	4.67323217324833e-11	1.77128525346508e-09	5.01435326493696e-07	4.85527989524271e-07	1.12090041639078e-05
5	45747730	45747731	4.67323217324833e-11	4.67323217324833e-11	1.77128525346508e-09	5.01435326493696e-07	4.85527989524271e-07	1.12090041639078e-05
5	45747877	45747878	1.99393195591577e-06	3.1616230512107e-06	1.30257739276401e-06	0.0101910676232445	0.0158971526375918	0.00616953468649799
5	45747937	45747938	3.08042498488471e-12	3.08042498488471e-12	1.26858984279624e-10	3.75448291173125e-08	3.64199109692492e-08	1.14098427491678e-06
5	45747970	45747971	5.13204302607911e-07	1.47725640985293e-07	6.33366333633358e-07	0.00279071464519754	0.000812426437507141	0.00310759668398619
5	45749277	45749278	1.99393195591577e-06	4.28135297657973e-06	1.30257739276401e-06	0.0101910676232445	0.0214089003985794	0.00616953468649799
5	45750393	45750394	3.9257327724665e-13	3.9257327724665e-13	2.03425466505745e-11	5.18218949149305e-09	5.03112439858514e-09	1.98620522612027e-07
5	45751535	45751536	1.12731233072844e-13	1.12731233072844e-13	8.90000264182641e-12	1.57880460793225e-09	1.5183442250111e-09	8.91466725861127e-08
5	45752861	45752862	8.20241334025157e-14	8.20241334025157e-14	3.44501046517724e-12	1.16631813728158e-09	1.12005129692689e-09	3.60700840364101e-08
5	45759164	45759165	1.87399347440993e-12	1.87399347440993e-12	8.36285360912852e-11	2.32255375258146e-08	2.26157069119785e-08	7.80619654035838e-07
5	45759875	45759876	4.84272358926895e-14	4.84272358926895e-14	2.23408098357566e-12	7.01293901637416e-10	6.7518575224864e-10	2.38797128905885e-08
5	45761753	45761754	9.12868462014577e-12	9.12868462014577e-12	2.11068151552672e-09	1.06435185191221e-07	1.03583576217799e-07	1.3173328097564e-05
5	45766363	45766364	4.12522528469141e-09	4.12522528469141e-09	1.27532679940436e-06	2.67303855811508e-05	2.61563045614584e-05	0.00604790120657557
5	45767418	45767419	2.92728673197103e-16	2.92728673197103e-16	2.28920563371453e-13	5.39278541544334e-12	5.27505474698412e-12	2.64468536537073e-09
5	45767487	45767488	1.50574081245195e-15	1.50574081245195e-15	9.31875364532313e-13	2.55300765956386e-11	2.49956896034869e-11	1.02421546416457e-08
5	45768575	45768576	2.12754205680076e-12	2.12754205680076e-12	8.87918696175257e-10	2.62713183332599e-08	2.55081378985009e-08	5.76873089359048e-06
5	45768576	45768577	2.64914723751062e-11	2.64914723751062e-11	2.15900120857186e-09	2.93357495243129e-07	2.84554043653042e-07	1.3459327507405e-05
5	45770251	45770252	2.33209497065126e-13	2.33209497065126e-13	1.35156143541644e-11	3.14469610560836e-09	3.04225640018457e-09	1.33575995666318e-07
5	45770655	45770656	1.99393195591577e-06	3.1616230512107e-06	1.30257739276401e-06	0.0101910676232445	0.0158971526375918	0.00616953468649799
5	45775308	45775309	9.93614086082593e-09	9.93614086082593e-09	2.75855084406337e-06	6.15393100259177e-05	6.06889858236569e-05	0.0124170966428594
5	45781871	45781872	1.09607003495946e-11	1.09607003495946e-11	2.72556407254108e-09	1.26772188971701e-07	1.23350680254324e-07	1.67105686360457e-05
5	45781961	45781962	9.31225719744943e-09	9.31225719744943e-09	2.69850038478875e-06	5.78480313330536e-05	5.71675695544527e-05	0.0121569379496125
5	45783505	45783506	1.19002204532029e-09	7.25863206668314e-10	1.70213520530359e-07	9.50854755270796e-06	5.76734136740803e-06	0.000879308644293713
5	45784469	45784470	1.6346495052031e-08	1.6346495052031e-08	4.08046446836282e-06	9.92954983969439e-05	9.75232798991151e-05	0.0178538129484705
5	45784528	45784529	1.36699500369453e-06	1.36699500369453e-06	3.99404828374168e-06	0.00707533566808605	0.00704782798958042	0.0174908414576682
5	45786176	45786177	1.49223552386461e-08	1.49223552386461e-08	3.71827179333349e-06	9.09246092168055e-05	8.92770587946387e-05	0.0163433175798131
5	45786597	45786598	2.26365616723797e-17	2.26365616723797e-17	3.43333865990598e-14	4.75374077177198e-13	4.66413893348591e-13	4.3497776212395e-10
5	45789023	45789024	1.70534953728307e-15	1.70534953728307e-15	1.74033880773925e-13	2.86740714588563e-11	2.80730479830194e-11	2.03441253262758e-09
5	45789765	45789766	1.99393195591577e-06	3.1616230512107e-06	1.30257739276401e-06	0.0101910676232445	0.0158971526375918	0.00616953468649799
5	45789799	45789800	1.16563634090242e-17	1.16563634090242e-17	1.57149981522258e-14	2.52928918866757e-13	2.48006051955621e-13	2.05836560668682e-10
5	45789965	45789966	1.71562443556595e-15	1.71562443556595e-15	1.7550468061569e-13	2.88228714110742e-11	2.82364447292619e-11	2.05012451102787e-09
5	45791039	45791040	2.84638245842845e-08	2.84638245842845e-08	6.3248704897919e-06	0.000169840386966174	0.000165316350236963	0.0268449648432132
5	45792752	45792753	2.13265962076015e-08	2.13265962076015e-08	5.38478954071581e-06	0.000128514140238129	0.000125184951640421	0.0231451727878641
5	45792916	45792917	1.99393195591577e-06	3.1616230512107e-06	1.30257739276401e-06	0.0101910676232445	0.0158971526375918	0.00616953468649799
5	45793060	45793061	1.42524268879203e-08	1.42524268879203e-08	3.58675955548507e-06	8.70064562419434e-05	8.54269821919081e-05	0.0157996072864443
5	45793790	45793791	1.6836895238247e-08	1.6836895238247e-08	3.77638155741577e-06	0.000102136342576174	0.000100286291749745	0.016579815136736
5	45796939	45796940	2.53435321620938e-08	2.53435321620938e-08	6.60999134957553e-06	0.000151804227759494	0.00014791602423463	0.0279743897839603
5	45798722	45798723	6.52153865797968e-17	6.52153865797968e-17	1.5264830371246e-13	1.3064568515258e-12	1.27921260098477e-12	1.80108825909442e-09
5	45800737	45800738	3.38020419409582e-08	3.38020419409582e-08	7.75909120528091e-06	0.00020071576826476	0.000194795961464047	0.0325008647600498
5	45802078	45802079	1.00717939529211e-13	1.00717939529211e-13	1.01083130030614e-11	1.41792259517478e-09	1.36312250826071e-09	1.00862521429659e-07
5	45803150	45803151	2.11662437550808e-13	2.11662437550808e-13	4.0845441810888e-11	2.8632147433956e-09	2.77145098179115e-09	3.90788071288427e-07
5	45804846	45804847	1.7330516488379e-15	1.7330516488379e-15	1.50865006373853e-13	2.90914850819689e-11	2.85000745293775e-11	1.78081619294988e-09
5	45808053	45808054	1.29674977019437e-13	1.29674977019437e-13	7.36685361436359e-12	1.80020711577256e-09	1.73299303875875e-09	7.42773772578354e-08
5	45808741	45808742	1.641765993243e-06	2.7649242202753e-06	1.18194266204696e-06	0.00844025991568221	0.0139632417112312	0.00562781619371407
5	45810834	45810835	1.27526501971213e-13	1.27526501971213e-13	5.45202405814455e-12	1.77372938846045e-09	1.70738333718735e-09	5.59754992162898e-08
5	45810947	45810948	1.641765993243e-06	2.7649242202753e-06	1.18194266204696e-06	0.00844025991568221	0.0139632417112312	0.00562781619371407
5	45813316	45813317	1.00525184473868e-13	1.00525184473868e-13	5.30012064157011e-12	1.41545529745558e-09	1.36074141296558e-09	5.45127812799562e-08
5	45815535	45815536	1.00525184473868e-13	1.00525184473868e-13	5.30012064157011e-12	1.41545529745558e-09	1.36074141296558e-09	5.45127812799562e-08
5	45816855	45816856	8.42320077512258e-14	8.42320077512258e-14	4.23337970362829e-12	1.1960304748163e-09	1.14923015939087e-09	4.39096136003081e-08
5	45816961	45816962	1.92326677477147e-07	1.92326677477147e-07	5.15022079753401e-06	0.00107711819383132	0.00105042841075549	0.0222018207482096
5	45818686	45818687	1.9603068303779e-12	1.9603068303779e-12	6.95640191755475e-10	2.42692432952144e-08	2.36361955121375e-08	5.15174128269238e-06
5	45819671	45819672	1.641765993243e-06	2.7649242202753e-06	1.18194266204696e-06	0.00844025991568221	0.0139632417112312	0.00562781619371407
5	45826372	45826373	2.09362048269409e-13	2.09362048269409e-13	4.51942054844311e-10	2.83446671408178e-09	2.742662124152e-09	3.43596578566534e-06
5	45826722	45826723	1.641765993243e-06	2.7649242202753e-06	1.18194266204696e-06	0.00844025991568221	0.0139632417112312	0.00562781619371407
5	45830507	45830508	2.03308526146198e-12	2.03308526146198e-12	7.5118415037856e-10	2.51318010908201e-08	2.44699458917314e-08	5.54430577630285e-06
5	45831395	45831396	1.641765993243e-06	2.7649242202753e-06	1.18194266204696e-06	0.00844025991568221	0.0139632417112312	0.00562781619371407
5	45833541	45833542	4.16538966972275e-17	4.16538966972275e-17	7.58919990763857e-14	8.51531852324412e-13	8.34244005854839e-13	9.26662146088152e-10
5	45833697	45833698	1.41345195277756e-11	1.41345195277756e-11	2.16829274269239e-09	1.61746309724459e-07	1.57209495867207e-07	1.35141270087691e-05
5	45835258	45835259	1.35855327994552e-13	1.35855327994552e-13	9.7997260945868e-12	1.88245193927388e-09	1.81289251426607e-09	9.78799752007051e-08
5	45835464	45835465	4.00885449961671e-12	4.00885449961671e-12	2.96136759373662e-10	4.83147413063848e-08	4.70119663160996e-08	2.33574603251268e-06
5	45835822	45835823	7.50087800210724e-09	5.22490114416644e-09	9.63677079476301e-07	4.6912713915652e-05	3.28278282542318e-05	0.00463961412235418
5	45836822	45836823	4.91896426775611e-12	4.91896426775611e-12	1.52665763342219e-10	5.87061250988683e-08	5.70807797905795e-08	1.28195174128006e-06
5	45836830	45836831	4.91896426775611e-12	4.91896426775611e-12	1.52665763342219e-10	5.87061250988683e-08	5.70807797905795e-08	1.28195174128006e-06
5	45837570	45837571	2.2758778051375e-15	2.2758778051375e-15	1.74096411073284e-13	3.78112015458115e-11	3.70353531133688e-11	2.03484944279779e-09
5	45838516	45838517	1.641765993243e-06	2.7649242202753e-06	1.18194266204696e-06	0.00844025991568221	0.0139632417112312	0.00562781619371407
5	45840302	45840303	2.73335557470504e-12	2.73335557470504e-12	9.85072481934895e-11	3.34862215820308e-08	3.24922147106759e-08	8.97764040684551e-07
5	45840712	45840713	4.64619206419123e-15	4.64619206419123e-15	3.32407903281535e-13	7.45132306177386e-11	7.29370726248542e-11	3.78299035682309e-09
5	45841938	45841939	7.3665581358686e-08	7.3665581358686e-08	8.04859031697646e-06	0.000426162837429257	0.000413649517962884	0.0336368656676952
5	45842159	45842160	1.44678376308273e-13	1.44678376308273e-13	8.98692210874548e-12	1.99411788678022e-09	1.92175334606126e-09	8.99950124090584e-08
5	45842162	45842163	2.03775529020005e-09	1.49063920216397e-09	2.16993355682732e-07	1.38010950515127e-05	1.00619475830069e-05	0.00111265583758778
5	45842499	45842500	1.641765993243e-06	2.7649242202753e-06	1.18194266204696e-06	0.00844025991568221	0.0139632417112312	0.00562781619371407
5	45843254	45843255	3.64111879127574e-13	3.64111879127574e-13	2.27798563696597e-11	4.82064277610254e-09	4.67674299174127e-09	2.21748795802764e-07
5	45843571	45843572	1.641765993243e-06	2.7649242202753e-06	1.18194266204696e-06	0.00844025991568221	0.0139632417112312	0.00562781619371407
5	45844262	45844263	4.55543537523e-15	4.55543537523e-15	3.26085621353588e-13	7.3202850245038e-11	7.16374704769676e-11	3.71260614610326e-09
5	45847477	45847478	1.641765993243e-06	1.14239529043726e-06	1.18194266204696e-06	0.00844025991568221	0.00593182239261932	0.00562781619371407
5	45848406	45848407	1.641765993243e-06	2.7649242202753e-06	1.18194266204696e-06	0.00844025991568221	0.0139632417112312	0.00562781619371407
5	45850102	45850103	1.641765993243e-06	2.7649242202753e-06	1.18194266204696e-06	0.00844025991568221	0.0139632417112312	0.00562781619371407
5	45850235	45850236	6.24318317870581e-18	6.24318317870581e-18	2.67078168397905e-15	1.39165127488203e-13	1.36310458206394e-13	3.83811915164423e-11
5	45852076	45852077	0.000676011313671853	9.08242879109611e-08	2.04075408027567e-08	1	0.000506658533125801	0.000113474608625083
5	45854626	45854627	1.10697943837983e-13	1.10697943837983e-13	7.00516172174857e-12	1.55194045217402e-09	1.4926981845381e-09	7.08159248329875e-08
5	45855379	45855380	2.06541877847956e-06	2.75969757995249e-06	1.54408566666383e-06	0.0105431983190158	0.0139595051747267	0.00724932259868533
5	45857128	45857129	1.10697943837983e-13	1.10697943837983e-13	7.00516172174857e-12	1.55194045217402e-09	1.4926981845381e-09	7.08159248329875e-08
5	45857536	45857537	2.16806632273481e-13	2.16806632273481e-13	2.14854566239569e-11	2.92839436703228e-09	2.8360533415518e-09	2.09552028596365e-07
5	45859374	45859375	1.41237126766536e-13	1.41237126766536e-13	9.60033745968357e-12	1.9513415270516e-09	1.8794381708977e-09	9.59477094822668e-08
5	45860838	45860839	0.00585609015773271	4.72385718953466e-07	9.77754082898227e-08	1	0.00252395842522572	0.000515401593202906
5	45860935	45860936	1.81887289842537e-13	1.81887289842537e-13	1.03597709543508e-11	2.47617318873365e-09	2.39398325536208e-09	1.03307897760663e-07
5	45863698	45863699	9.34352583393277e-14	9.34352583393277e-14	5.4296307785147e-12	1.31975987425809e-09	1.26901692408933e-09	5.57809877077614e-08
5	45864842	45864843	9.34352583393277e-14	9.34352583393277e-14	5.4296307785147e-12	1.31975987425809e-09	1.26901692408933e-09	5.57809877077614e-08
5	45864889	45864890	5.41423246866917e-18	5.41423246866917e-18	2.43071908619502e-15	1.21322404617755e-13	1.18692108582682e-13	3.51498617731839e-11
5	45865342	45865343	3.74527414903446e-18	3.74527414903446e-18	1.87206061812075e-15	8.51030112813935e-14	8.34389204521512e-14	2.73746798181172e-11
5	45865431	45865432	9.34352583393277e-14	9.34352583393277e-14	5.4296307785147e-12	1.31975987425809e-09	1.26901692408933e-09	5.57809877077614e-08
5	45866142	45866143	8.4105763892665e-18	8.4105763892665e-18	4.39613679974142e-15	1.85232054502234e-13	1.81670850784167e-13	6.11656342406126e-11
5	45867309	45867310	0.00829877399508596	3.8326400929412e-06	1.71861050531532e-06	1	0.0192019088003505	0.00801196854487074
5	45867883	45867884	1.641765993243e-06	2.7649242202753e-06	1.18194266204696e-06	0.00844025991568221	0.0139632417112312	0.00562781619371407
5	45871724	45871725	1.03644719877089e-17	1.03644719877089e-17	8.18452923492804e-15	2.26292563468368e-13	2.21802631653519e-13	1.09905658720709e-10
5	45872319	45872320	4.82707193161303e-12	4.82707193161303e-12	2.75984071086247e-10	5.76604640921347e-08	5.60707442320414e-08	2.18168655382397e-06
5	45873681	45873682	1.641765993243e-06	2.7649242202753e-06	1.18194266204696e-06	0.00844025991568221	0.0139632417112312	0.00562781619371407
5	45876677	45876678	1.47975326133333e-11	1.47975326133333e-11	8.47779964924888e-10	1.68998704887777e-07	1.64245036597163e-07	5.72565118850895e-06
5	45877673	45877674	1.00215717865531e-13	1.00215717865531e-13	5.65027555004967e-12	1.41158923562266e-09	1.3570065249717e-09	5.79373976345774e-08
5	45878307	45878308	1.28593815516678e-13	1.28593815516678e-13	7.25616264372634e-12	1.78642424722032e-09	1.71968067309702e-09	7.3226115982848e-08
5	45879433	45879434	5.78665181076127e-20	5.78665181076127e-20	3.89582043440026e-17	1.55566641477862e-15	1.53879034913506e-15	6.75117547582584e-13
5	45879597	45879598	1.44361920321131e-13	1.44361920321131e-13	8.37719729849412e-12	1.99009522520616e-09	1.9178648023501e-09	8.41183216352654e-08
5	45882238	45882239	1.641765993243e-06	2.7649242202753e-06	1.18194266204696e-06	0.00844025991568221	0.0139632417112312	0.00562781619371407
5	45882263	45882264	3.5853426443024e-07	3.5853426443024e-07	8.68248378129078e-06	0.0019691042834829	0.00192902806727101	0.0361255405622537
5	45882606	45882607	9.60205681343079e-16	9.60205681343079e-16	7.16613678020277e-14	1.66325448469117e-11	1.62565894589949e-11	8.78186330895895e-10
5	45882607	45882608	9.92715289162152e-16	9.92715289162152e-16	7.3129128399854e-14	1.71662647249998e-11	1.67718852095967e-11	8.95901806687755e-10
5	45882612	45882613	5.64503061581558e-08	5.64503061581558e-08	8.12664610597094e-06	0.000328923036168178	0.000319420712865335	0.033908771041878
5	45882768	45882769	1.22883924478412e-15	1.22883924478412e-15	7.44793110447621e-14	2.10068845769716e-11	2.05423802062884e-11	9.11614472297837e-10
5	45884421	45884422	4.52779160651449e-12	4.52779160651449e-12	3.03329337780098e-10	5.42698116526e-08	5.27610139503598e-08	2.39014621573834e-06
5	45884422	45884423	4.52779160651449e-12	4.52779160651449e-12	3.03329337780098e-10	5.42698116526e-08	5.27610139503598e-08	2.39014621573834e-06
5	45884648	45884649	1.56224186541401e-15	1.56224186541401e-15	1.06287382000835e-13	2.64437202372095e-11	2.58858129892717e-11	1.27907059298169e-09
5	45884801	45884802	1.35594083800791e-10	1.35594083800791e-10	1.76559112104595e-10	1.36782910299154e-06	1.32647497604174e-06	1.42781250005556e-06
5	45884806	45884807	1.35594083800791e-10	1.35594083800791e-10	1.76559112104595e-10	1.36782910299154e-06	1.32647497604174e-06	1.42781250005556e-06
5	45887214	45887215	1.641765993243e-06	2.7649242202753e-06	1.18194266204696e-06	0.00844025991568221	0.0139632417112312	0.00562781619371407
5	45888417	45888418	2.41546198145859e-08	2.41546198145859e-08	8.03397605274795e-06	0.000144822215189006	0.000141262386302058	0.0335844648431237
5	45889038	45889039	0.00361284688071194	6.71375739232092e-06	3.46252752442994e-06	1	0.0333494897136184	0.0152940088428585
5	45890281	45890282	3.3975480282637e-12	3.3975480282637e-12	1.82620046419231e-10	4.11804146061057e-08	4.00288504341901e-08	1.47373264323365e-06
5	45890926	45890927	4.26035650790299e-12	4.26035650790299e-12	2.23716997994914e-10	5.11780981524199e-08	4.98025018726005e-08	1.79144273958379e-06
5	45891197	45891198	1.56661875589586e-06	3.43692825740371e-06	1.82907824939098e-06	0.00807908957780046	0.0172578320716454	0.00850441160101068
5	45891376	45891377	1.641765993243e-06	2.7649242202753e-06	1.18194266204696e-06	0.00844025991568221	0.0139632417112312	0.00562781619371407
5	45891418	45891419	3.12526130928577e-12	3.12526130928577e-12	1.69835893702396e-10	3.80626285358452e-08	3.69284222516921e-08	1.37550527312221e-06
5	45892787	45892788	2.77900670343278e-12	2.77900670343278e-12	1.5933568368745e-10	3.40145832973597e-08	3.29960929124102e-08	1.29266397098496e-06
5	45893361	45893362	2.1705618122669e-15	2.1705618122669e-15	1.37314599400707e-13	3.61134114455926e-11	3.53998803323531e-11	1.63175602085522e-09
5	45893455	45893456	7.29092329167644e-14	7.29092329167644e-14	3.95750914056663e-12	1.04294458162209e-09	1.00201352515679e-09	4.11643384307557e-08
5	45893655	45893656	2.43994405307947e-12	2.43994405307947e-12	1.42887406828915e-10	2.99870195444997e-08	2.91241792300276e-08	1.27988050712463e-06
5	45894269	45894270	2.43994405307947e-12	2.43994405307947e-12	1.42887406828915e-10	2.99870195444997e-08	2.91241792300276e-08	1.27988050712463e-06
5	45895884	45895885	2.1705618122669e-15	2.1705618122669e-15	1.37314599400707e-13	3.61134114455926e-11	3.53998803323531e-11	1.63175602085522e-09
5	45897250	45897251	2.1705618122669e-15	2.1705618122669e-15	1.37314599400707e-13	3.61134114455926e-11	3.53998803323531e-11	1.63175602085522e-09
5	45897807	45897808	5.16097467515748e-12	5.16097467515748e-12	3.26798051021963e-10	6.14855788666814e-08	5.97690881180768e-08	2.56507833207696e-06
5	45900316	45900317	7.29092329167644e-14	7.29092329167644e-14	3.95750914056663e-12	1.04294458162209e-09	1.00201352515679e-09	4.11643384307557e-08
5	45900390	45900391	1.641765993243e-06	2.7649242202753e-06	1.18194266204696e-06	0.00844025991568221	0.0139632417112312	0.00562781619371407
5	45904133	45904134	2.13558407101269e-11	2.13558407101269e-11	9.89889223654539e-10	2.3887437722861e-07	2.31822261958844e-07	6.39987030622147e-06
5	45904961	45904962	5.09995078423379e-14	5.09995078423379e-14	1.00920580499871e-11	7.37619650787821e-10	7.09947807065269e-10	1.00712749591613e-07
5	45904975	45904976	1.641765993243e-06	2.7649242202753e-06	1.18194266204696e-06	0.00844025991568221	0.0139632417112312	0.00562781619371407
5	45905996	45905997	9.75624492982597e-15	9.75624492982597e-15	1.36941363535705e-12	1.51248101626928e-10	1.47709637710895e-10	1.4873264190988e-08
5	45907925	45907926	1.29923648796572e-08	7.61122298258383e-09	7.16286171543083e-07	7.96496373466375e-05	4.71435823816646e-05	0.0034978923452086
5	45910285	45910286	9.29801108627907e-07	9.29801108627907e-07	4.68033071153967e-06	0.00487171871471687	0.00487582427307881	0.0202734305323372
5	45910687	45910688	1.69928021595902e-06	2.73236209925084e-06	1.36682165329398e-06	0.00872872693420802	0.0138264203570426	0.00645241707573961
5	45911665	45911666	1.641765993243e-06	2.7649242202753e-06	1.18194266204696e-06	0.00844025991568221	0.0139632417112312	0.00562781619371407
5	45914279	45914280	1.79290111888201e-07	1.79290111888201e-07	9.41606718173139e-06	0.00100591811568803	0.000980550834425662	0.0390156075392657
5	45914687	45914688	1.32746441295367e-07	1.32746441295367e-07	7.40668450992947e-06	0.000752295574836106	0.000732338660269284	0.0311440607715436
5	45915474	45915475	2.51375328803746e-15	2.51375328803746e-15	1.24049274209626e-13	4.14736320983461e-11	4.06365344081117e-11	1.48070333451958e-09
5	45917419	45917420	4.60823615818679e-14	4.60823615818679e-14	2.18451138857524e-12	6.68653570426007e-10	6.43824465479273e-10	2.33869548024487e-08
5	45917548	45917549	6.52818191345966e-12	6.52818191345966e-12	2.83563695768055e-10	7.70926525503714e-08	7.50226836155767e-08	2.24007203199807e-06
5	45920416	45920417	1.29579289302825e-13	1.29579289302825e-13	5.90060333739036e-12	1.79918750266811e-09	1.73200039500072e-09	6.04046966480826e-08
5	45920746	45920747	5.21302494327991e-09	3.10595213585281e-09	5.97173839958768e-07	3.31366954609039e-05	2.01774815641053e-05	0.00293839565941482
5	45922693	45922694	1.641765993243e-06	2.7649242202753e-06	1.18194266204696e-06	0.00844025991568221	0.0139632417112312	0.00562781619371407
5	45922976	45922977	1.641765993243e-06	2.7649242202753e-06	1.18194266204696e-06	0.00844025991568221	0.0139632417112312	0.00562781619371407
5	45923625	45923626	1.79370736848517e-15	1.79370736848517e-15	9.64104272276834e-14	3.00846970608914e-11	2.94616231319146e-11	1.16558591272582e-09
5	45923785	45923786	4.60823615818679e-14	4.60823615818679e-14	2.18451138857524e-12	6.68653570426007e-10	6.43824465479273e-10	2.33869548024487e-08
5	45923798	45923799	1.641765993243e-06	2.7649242202753e-06	1.18194266204696e-06	0.00844025991568221	0.0139632417112312	0.00562781619371407
5	45926440	45926441	2.63014384613906e-15	2.63014384613906e-15	1.29614497835066e-13	4.32791716081473e-11	4.23656725658408e-11	1.54394264714657e-09
5	45926854	45926855	1.641765993243e-06	2.7649242202753e-06	1.18194266204696e-06	0.00844025991568221	0.0139632417112312	0.00562781619371407
5	45927292	45927293	2.29185129244146e-15	2.29185129244146e-15	1.11868471943659e-13	3.80687648331019e-11	3.72877885633963e-11	1.34323645834392e-09
5	45927309	45927310	4.23765924673752e-13	4.23765924673752e-13	6.91818449732496e-11	5.56669798383933e-09	5.4120186587437e-09	6.49151114600207e-07
5	45927554	45927555	2.63014384613906e-15	2.63014384613906e-15	1.29614497835066e-13	4.32791716081473e-11	4.23656725658408e-11	1.54394264714657e-09
5	45928259	45928260	3.25397885551176e-09	3.25397885551176e-09	1.61646782197169e-06	2.12517629649163e-05	2.10041761956155e-05	0.00757288718706409
5	45928836	45928837	1.29489010082739e-15	1.29489010082739e-15	6.16128536832459e-14	2.20707194002628e-11	2.15885478717327e-11	7.60924095310796e-10
5	45928917	45928918	1.29489010082739e-15	1.29489010082739e-15	6.16128536832459e-14	2.20707194002628e-11	2.15885478717327e-11	7.60924095310796e-10
5	45931617	45931618	1.641765993243e-06	2.7649242202753e-06	1.18194266204696e-06	0.00844025991568221	0.0139632417112312	0.00562781619371407
5	45931794	45931795	6.52711010590309e-09	6.52711010590309e-09	4.35735426806305e-07	4.10222957165268e-05	4.06464948550744e-05	0.00217124405238308
5	45932671	45932672	1.641765993243e-06	2.7649242202753e-06	1.18194266204696e-06	0.00844025991568221	0.0139632417112312	0.00562781619371407
5	45933461	45933462	1.641765993243e-06	2.7649242202753e-06	1.18194266204696e-06	0.00844025991568221	0.0139632417112312	0.00562781619371407
5	45934604	45934605	3.46679723027509e-15	3.46679723027509e-15	1.43047625357513e-13	5.63132264171991e-11	5.50529775338932e-11	1.69372971726163e-09
5	45935161	45935162	4.17886119980441e-15	4.17886119980441e-15	1.74378714962107e-13	6.74597699814809e-11	6.59849516644936e-11	2.03785458271613e-09
5	45935685	45935686	2.59480701796554e-15	2.59480701796554e-15	1.15059777323653e-13	4.27585869109739e-11	4.18715146909975e-11	1.37766999795247e-09
5	45936424	45936425	5.18318381805673e-09	5.18318381805673e-09	3.59477113389496e-07	3.29599596127464e-05	3.25859676873977e-05	0.00180683527633511
5	45936429	45936430	1.641765993243e-06	5.08483869182424e-06	1.18194266204696e-06	0.00844025991568221	0.0253546327529808	0.00562781619371407
5	45936532	45936533	3.84670385154678e-15	3.84670385154678e-15	1.74659159597633e-13	6.22841633478262e-11	6.0906572731599e-11	2.04083712968559e-09
5	45938814	45938815	9.98237789639419e-14	9.98237789639419e-14	4.14176994051963e-12	1.40655841135184e-09	1.35192563863568e-09	4.29980084163989e-08
5	45939673	45939674	1.55873043723998e-12	1.55873043723998e-12	9.36967900284527e-11	1.94224412834341e-08	1.89438835354648e-08	8.55368570234752e-07
5	45939934	45939935	3.12874133873361e-15	3.12874133873361e-15	1.40290919244602e-13	5.10063460292886e-11	4.99198203150553e-11	1.66376821734746e-09
5	45941583	45941584	1.4918712304871e-19	1.4918712304871e-19	5.88851950107257e-17	3.84337714607987e-15	3.80340505474024e-15	1.00113580140418e-12
5	45941614	45941615	1.4918712304871e-19	1.4918712304871e-19	5.88851950107257e-17	3.84337714607987e-15	3.80340505474024e-15	1.00113580140418e-12
5	45941831	45941832	2.09571645293647e-19	2.09571645293647e-19	8.13998112790602e-17	5.31605317127078e-15	5.24370354567971e-15	1.36103359867383e-12
5	45942153	45942154	1.4918712304871e-19	1.4918712304871e-19	5.88851950107257e-17	3.84337714607987e-15	3.80340505474024e-15	1.00113580140418e-12
5	45943117	45943118	3.12874133873361e-15	3.12874133873361e-15	1.40290919244602e-13	5.10063460292886e-11	4.99198203150553e-11	1.66376821734746e-09
5	45945300	45945301	1.77986571994932e-14	1.77986571994932e-14	7.75795821893304e-13	2.68416854016769e-10	2.61304538102713e-10	8.56861072505827e-09
5	45945879	45945880	1.83914795821316e-13	1.83914795821316e-13	7.51414776355633e-12	2.50251173565931e-09	2.42027529990152e-09	7.56681779551298e-08
5	45946784	45946785	4.78311404129935e-13	4.78311404129935e-13	1.94702338379316e-11	6.22330806674805e-09	6.07792607882025e-09	1.90379181590467e-07
5	45946848	45946849	1.641765993243e-06	2.7649242202753e-06	1.18194266204696e-06	0.00844025991568221	0.0139632417112312	0.00562781619371407
5	45947439	45947440	5.34106398948142e-15	5.34106398948142e-15	2.66367427626593e-13	8.52347717172097e-11	8.33761207708483e-11	3.06069299749297e-09
5	45950413	45950414	8.38198426822079e-15	8.38198426822079e-15	4.22097049716386e-13	1.30770382211398e-10	1.27884653294247e-10	4.76548859279889e-09
5	45950699	45950700	2.83426372244013e-09	2.83426372244013e-09	1.66957055711217e-07	1.86369932420376e-05	1.84971594081118e-05	0.000862871749788163
5	45951828	45951829	9.24789004052813e-14	9.24789004052813e-14	3.63514775630017e-12	1.30762140736384e-09	1.25729446580312e-09	3.79576943688634e-08
5	45952599	45952600	9.97971577536643e-12	9.97971577536643e-12	7.21747640367073e-10	1.15856750404292e-07	1.12718491596915e-07	5.3387327791515e-06
5	45954055	45954056	1.25718066333455e-11	1.25718066333455e-11	3.11699479408835e-10	1.44702905726505e-07	1.40698951500536e-07	2.4527555929069e-06
5	45954307	45954308	6.50805150668273e-14	6.50805150668273e-14	2.17657386135929e-12	9.33598616041213e-10	8.97929830437728e-10	2.33081466177566e-08
5	45954504	45954505	9.66177157743611e-08	9.66177157743611e-08	9.99255982512007e-06	0.000553010935311525	0.000537975189204142	0.0412665321329419
5	45955047	45955048	3.53549309552736e-08	3.53549309552736e-08	5.19812067236569e-06	0.000209536879570312	0.000203353872956142	0.0223963746588551
5	45955600	45955601	6.1331915608233e-14	6.1331915608233e-14	2.63961768197977e-12	8.81543511229383e-10	8.47945117278921e-10	2.79998394023092e-08
5	45956718	45956719	1.36547226072669e-15	1.36547226072669e-15	1.19337360833119e-13	2.32150571257987e-11	2.27184783637495e-11	1.42719771794077e-09
5	45958912	45958913	4.34316939039716e-08	4.34316939039716e-08	3.23471933901734e-06	0.000255013646785284	0.000247731138891613	0.0143930899167637
5	45960378	45960379	3.62365729762939e-08	3.62365729762939e-08	7.23470593565668e-06	0.000214589136024515	0.000208306395543979	0.0304573284646258
5	45960892	45960893	5.27062923423935e-15	5.27062923423935e-15	4.14406825150177e-13	8.41439459875155e-11	8.23242661360766e-11	4.68062550976601e-09
5	45960932	45960933	3.17398019776733e-15	3.17398019776733e-15	1.81212356336039e-13	5.17125879441342e-11	5.05917239689904e-11	2.11466007569876e-09
5	45961416	45961417	5.34789458199623e-08	5.34789458199623e-08	9.20078733397923e-06	0.000311946643658889	0.000303265058132595	0.0381745103495711
5	45961865	45961866	1.7726006338457e-09	1.7726006338457e-09	1.10138545959934e-07	1.20730071047507e-05	1.18514840386085e-05	0.000577635178805538
5	45963018	45963019	8.61432227630171e-14	8.61432227630171e-14	3.8140360924762e-12	1.22209569674695e-09	1.17411788759075e-09	3.97486581805163e-08
5	45963249	45963250	7.66029471803738e-08	7.66029471803738e-08	7.66684111396551e-06	0.000441293796600579	0.000429904779510568	0.032132755154865
5	45963888	45963889	2.61149439663333e-13	2.61149439663333e-13	1.86616798095902e-11	3.50509036701466e-09	3.39578518598253e-09	1.82738234171781e-07
5	45965000	45965001	5.65522805483905e-08	5.65522805483905e-08	5.96244635071559e-06	0.000329493484046983	0.00031995296772334	0.0253919759966957
5	45965438	45965439	6.43045902416788e-15	6.43045902416788e-15	2.57041911008996e-13	1.01617418547311e-10	9.94417062786628e-11	2.9564778960817e-09
5	45967600	45967601	3.49460812137677e-08	3.49460812137677e-08	4.71795928366561e-06	0.000207204849293038	0.000201130968260755	0.0204298595296158
5	45967947	45967948	3.83005823372698e-15	3.83005823372698e-15	2.33147193091967e-13	6.2051905662907e-11	6.06786457060115e-11	2.68929017224366e-09
5	45968537	45968538	1.92847556138321e-18	1.92847556138321e-18	1.00483117614706e-15	4.48534521713012e-14	4.40803353070884e-14	1.51225818912401e-11
5	45968861	45968862	3.50171423425312e-13	3.50171423425312e-13	1.05932116220223e-11	4.64444025528316e-09	4.50412483971569e-09	1.05596721955866e-07
5	45970533	45970534	7.82380711658011e-15	7.82380711658011e-15	4.12560741353162e-13	1.22439885649875e-10	1.19797798395648e-10	4.66107604985649e-09
5	45972039	45972040	5.36071833312042e-15	5.36071833312042e-15	4.01913521012748e-13	8.55146831020854e-11	8.36667871909464e-11	4.54720893439019e-09
5	45973213	45973214	1.13237314268648e-08	1.13237314268648e-08	1.6973018859302e-06	6.98818574649712e-05	6.88109515963674e-05	0.00791947618229116
5	45974880	45974881	4.52940280290144e-15	4.52940280290144e-15	4.2503080875179e-13	7.28424042671769e-11	7.12835201291633e-11	4.79459580804412e-09
5	45977572	45977573	3.77346958017955e-12	3.77346958017955e-12	1.01488241573606e-09	4.56206150229959e-08	4.43654127825136e-08	6.55674093786629e-06
5	45979990	45979991	2.74093669196615e-15	2.74093669196615e-15	2.5111188525231e-13	4.50107147681383e-11	4.40625558322435e-11	2.89114874187805e-09
5	45980055	45980056	1.67198813634359e-15	1.67198813634359e-15	1.55105178528514e-13	2.81482313590892e-11	2.75799860686018e-11	1.82793326179551e-09
5	45980268	45980269	7.19489362754159e-14	7.19489362754159e-14	5.01585468015597e-12	1.02957195588251e-09	9.89488314621527e-10	5.17139789365065e-08
5	45983053	45983054	2.32738579368432e-15	2.32738579368432e-15	1.64356002822337e-13	3.86193599175642e-11	3.78126892143253e-11	1.93048663814019e-09
5	45983221	45983222	6.56684401671254e-16	6.56684401671254e-16	6.29095739866358e-14	1.16698630526398e-11	1.14042972553921e-11	7.76109273945636e-10
5	45983732	45983733	3.47538972549698e-08	1.37358431778229e-08	3.87475217611216e-06	0.000206156002688655	8.24650816355059e-05	0.016999706863008
5	45987225	45987226	4.59602803659577e-20	4.59602803659577e-20	3.06740243284024e-17	1.24593436022211e-15	1.23230630788955e-15	5.36965151808079e-13
5	45990557	45990558	2.2017647089656e-08	2.2017647089656e-08	4.41779391344918e-06	0.000132471182241814	0.000129072762174157	0.0192340639326386
5	45990967	45990968	1.450713929479e-10	1.450713929479e-10	9.17681965799182e-08	1.45852227189418e-06	1.41456969619824e-06	0.000484588488670598
5	45991808	45991809	2.20219093676648e-20	2.20219093676648e-20	2.17379405129115e-17	6.1217176425782e-16	6.06544036087932e-16	3.86302443284017e-13
5	45992173	45992174	7.30218565669117e-16	7.30218565669117e-16	6.0339122539364e-14	1.28579932123972e-11	1.25680044293091e-11	7.45876650821551e-10
5	45994204	45994205	3.17837455290033e-10	3.17837455290033e-10	3.12756573669162e-08	3.03731213249392e-06	2.95289390163788e-06	0.000171152360277847
5	45994342	45994343	4.41858763142463e-09	4.41858763142463e-09	5.68373228942901e-07	2.82600501384708e-05	2.79288259221268e-05	0.00280384527543791
5	45994919	45994920	4.39895091407003e-09	4.39895091407003e-09	4.68205502015262e-06	2.81411340308011e-05	2.78134000171549e-05	0.0202787278367512
5	45996855	45996856	2.81267797768654e-14	2.81267797768654e-14	4.34856463357906e-12	4.16104889765504e-10	4.02060706350553e-10	4.50638917441802e-08
5	45996901	45996902	2.1998380616216e-08	2.1998380616216e-08	9.54581783461798e-06	0.000132365108678654	0.000128969163724875	0.0395224946646117
5	45998263	45998264	1.54789709394785e-15	1.54789709394785e-15	1.35061413269781e-13	2.62118790926571e-11	2.56586365626276e-11	1.6062234964525e-09
5	46001926	46001927	3.51971626044884e-15	3.51971626044884e-15	3.32716796630459e-13	5.71498695939201e-11	5.58823651259882e-11	3.78544061705861e-09
5	46001939	46001940	6.71080040252495e-15	6.71080040252495e-15	6.76900537030785e-13	1.05861396257153e-10	1.03559183519015e-10	7.50398271182244e-09
5	46004085	46004086	1.34286918404964e-15	1.34286918404964e-15	1.13867436575116e-13	2.28499809767146e-11	2.23562069486111e-11	1.36379721701569e-09
5	46004230	46004231	4.88958466501082e-10	4.88958466501082e-10	8.71312554062153e-08	4.14388171490898e-06	4.00013662710419e-06	0.000460945304795736
5	46004639	46004640	3.80480297625942e-08	1.49733288170436e-08	3.71375892468915e-06	0.000225069242917703	8.95555283664914e-05	0.016327030268709
5	46005153	46005154	9.39133534697846e-09	9.39133534697846e-09	7.41404999837158e-06	5.83213525430115e-05	5.76267873947711e-05	0.0311734112005677
5	46005424	46005425	2.79384974775663e-13	2.79384974775663e-13	6.21439402215293e-11	3.73558810613074e-09	3.62358634633493e-09	5.8589907275898e-07
5	46005697	46005698	6.01995223915839e-10	6.01995223915839e-10	1.01162843594544e-07	5.03226632074966e-06	4.84742595917723e-06	0.000532425041452808
5	46005943	46005944	6.01995223915839e-10	6.01995223915839e-10	1.01162843594544e-07	5.03226632074966e-06	4.84742595917723e-06	0.000532425041452808
5	46009737	46009738	6.04919161593936e-09	6.04919161593936e-09	2.66433236847921e-07	3.80985421038932e-05	3.77604502494331e-05	0.00135542432628339
5	46011011	46011012	7.55764839216327e-10	7.55764839216327e-10	1.26418815465897e-07	6.24666775176257e-06	5.98904166207879e-06	0.000659981023709653
5	46011474	46011475	7.1193873299897e-16	7.1193873299897e-16	5.9256377006755e-14	1.25579827850541e-11	1.22768938504068e-11	7.33052484156208e-10
5	46011768	46011769	3.50358682177924e-16	3.50358682177924e-16	2.91563179889206e-14	6.41212421994748e-12	6.2619507406469e-12	3.7195143397945e-10
5	46011811	46011812	1.78343681317396e-14	1.78343681317396e-14	2.96982898428491e-12	2.68855156886361e-10	2.61733812019632e-10	3.13218488844797e-08
5	46011976	46011977	1.17873182302054e-08	1.17873182302054e-08	8.79831360695508e-06	7.23563778206832e-05	7.15313088462838e-05	0.0365811363944827
5	46013452	46013453	1.99193622191369e-15	1.99193622191369e-15	1.68764189622993e-13	3.322347097791e-11	3.25786159002959e-11	1.97738314540873e-09
5	46015429	46015430	9.97622175197037e-20	9.97622175197037e-20	1.01344546884233e-16	2.61901521593114e-15	2.5896069603785e-15	1.67855680259623e-12
5	46016562	46016563	1.62586164543801e-09	8.68228324194699e-10	7.35324915721185e-07	1.11723528940597e-05	6.83539209117627e-06	0.00358502224836385
5	46016916	46016917	4.60320235798462e-15	4.60320235798462e-15	3.53116665255339e-13	7.39410575785172e-11	7.23605064060265e-11	4.00862700415842e-09
5	46017317	46017318	2.16119599106667e-09	2.16119599106667e-09	5.87621933898606e-07	1.45276530187701e-05	1.43311563593638e-05	0.00289245111626952
5	46019004	46019005	2.97346198563517e-15	2.97346198563517e-15	2.42461705756738e-13	4.8592417287447e-11	4.75548567759713e-11	2.79433986232191e-09
5	46019166	46019167	7.30334152952684e-15	7.30334152952684e-15	5.36794865120292e-13	1.14805618009829e-10	1.12317435414179e-10	6.01259818097777e-09
5	46020791	46020792	1.55745861933731e-14	1.55745861933731e-14	2.27007537377865e-12	2.36064469849537e-10	2.29946354368859e-10	2.42260374467384e-08
5	46021519	46021520	7.77637470168617e-20	7.77637470168617e-20	7.70063933670941e-17	2.06925926089919e-15	2.04504166226708e-15	1.29077569251668e-12
5	46021526	46021527	2.1568774198702e-13	2.1568774198702e-13	4.17652476335211e-11	2.91522863742861e-09	2.82232989243129e-09	3.99163404846468e-07
5	46026031	46026032	3.65454718709336e-14	3.65454718709336e-14	3.31302383132735e-12	5.35072466550768e-10	5.15659406539855e-10	3.47241079795553e-08
5	46026056	46026057	7.52148985070359e-15	7.52148985070359e-15	4.36232017879399e-13	1.1802839912236e-10	1.15452826845496e-10	4.91957991388923e-09
5	46027838	46027839	5.93790453708264e-09	5.93790453708264e-09	5.16311375328501e-06	3.74296985454406e-05	3.71087238437607e-05	0.0222550283529245
5	46028040	46028041	3.37811286370399e-20	3.37811286370399e-20	2.23809657815799e-17	9.26011240167382e-16	9.17615570763581e-16	3.97293177365807e-13
5	46030776	46030777	7.37207474137008e-14	7.37207474137008e-14	1.32330862041774e-11	1.05362146771521e-09	1.01229816698444e-09	1.30847690428734e-07
5	46031085	46031086	4.08605170573868e-13	4.08605170573868e-13	4.8622426824809e-12	5.37539864319217e-09	5.22664868073825e-09	5.01685883684531e-08
5	46031925	46031926	4.17871245301016e-10	4.17871245301016e-10	7.79627623989803e-08	3.56608159924581e-06	3.58199829574505e-06	0.000414202490356713
5	46032462	46032463	2.75431544538888e-15	2.75431544538888e-15	2.30610362979795e-13	4.52028868678451e-11	4.42512471443115e-11	2.66306638181864e-09
5	46034262	46034263	3.36965748581249e-10	2.13986261142533e-10	1.37308170049891e-07	3.21213687846095e-06	2.04055232673051e-06	0.000714386369572264
5	46034315	46034316	1.98429359830995e-09	1.98429359830995e-09	4.71054529282906e-07	1.34626854788514e-05	1.32176876617544e-05	0.00233988618606353
5	46034362	46034363	7.46769531787461e-13	7.46769531787461e-13	2.63873154904067e-10	9.53868297204812e-09	9.34971045689224e-09	2.09126181315787e-06
5	46034491	46034492	6.07201415366244e-15	6.07201415366244e-15	3.99364375295993e-13	9.62539407997633e-11	9.41506344453119e-11	4.52019168419766e-09
5	46035779	46035780	1.59521536953101e-20	1.59521536953101e-20	1.41030582251634e-17	4.47285500718657e-16	4.43138279386444e-16	2.55678991958575e-13
5	46035900	46035901	7.46769531787461e-13	7.46769531787461e-13	2.63873154904067e-10	9.53868297204812e-09	9.34971045689224e-09	2.09126181315787e-06
5	46036553	46036554	8.42352042456838e-15	8.42352042456838e-15	7.95309654291296e-13	1.31342409199599e-10	1.2843087774752e-10	8.77575211307488e-09
5	46036617	46036618	3.0949430818357e-09	3.0949430818357e-09	4.97205015364366e-06	2.02769453527179e-05	2.0109192310844e-05	0.0214669297689025
5	46036964	46036965	1.30105107379553e-14	1.30105107379553e-14	1.08187903670904e-12	1.9906565970317e-10	1.94288377856869e-10	1.18425596165302e-08
5	46038105	46038106	2.36841511146536e-15	2.36841511146536e-15	1.59446712576786e-13	3.92518678615878e-11	3.84329723234524e-11	1.87527390553898e-09
5	46039781	46039782	1.19948164370995e-13	1.19948164370995e-13	3.05218956089747e-11	1.67523742004251e-09	1.61098707237029e-09	2.94736756297909e-07
5	46039923	46039924	1.41689987245649e-13	1.41689987245649e-13	3.96782674961423e-11	1.95726398819525e-09	1.88515426231438e-09	3.79755895689292e-07
5	46041233	46041234	1.40587836095215e-13	1.40587836095215e-13	3.56438124151732e-11	1.94336663120487e-09	1.87172177844156e-09	3.42276516752571e-07
5	46045350	46045351	9.74345560807546e-15	9.74345560807546e-15	4.62748968305056e-13	1.51107750537286e-10	1.47571246358825e-10	5.20338952221013e-09
5	46046833	46046834	1.07636194333575e-15	1.07636194333575e-15	1.05091500021781e-13	1.85453079768334e-11	1.8128299177854e-11	1.26599761170148e-09
5	46047179	46047180	2.56800686643788e-09	2.56800686643788e-09	1.83584754294401e-06	1.69481893317478e-05	1.68807050738854e-05	0.00853441422704731
5	46047305	46047306	4.0733005286442e-16	4.0733005286442e-16	2.98546187363319e-14	7.40453439823262e-12	7.2275012222275e-12	3.80559680650298e-10
5	46047316	46047317	1.78334399816911e-10	1.78334399816911e-10	3.10478000840918e-08	1.77267349587896e-06	1.71758744010751e-06	0.000169975083547688
5	46048667	46048668	1.34641505586284e-15	1.34641505586284e-15	1.04220520882012e-13	2.29054986364988e-11	2.24106267523769e-11	1.2568154124813e-09
5	46048858	46048859	1.7232083498357e-15	1.7232083498357e-15	1.3220629237825e-13	2.89442715831884e-11	2.83554946998852e-11	1.57342544234044e-09
5	46050795	46050796	6.84495640291901e-15	6.84495640291901e-15	7.72394217674152e-13	1.07851486288142e-10	1.05508675800937e-10	8.53337049242232e-09
5	46050991	46050992	2.57331085343859e-14	2.57331085343859e-14	2.85465983979655e-12	3.82441691026377e-10	3.72318033313641e-10	3.01898542805846e-08
5	46051385	46051386	2.62533815331166e-15	2.62533815331166e-15	1.87081127132409e-13	4.32176761058552e-11	4.23051116303133e-11	2.18125778692991e-09
5	46051667	46051668	2.96821712923293e-15	2.96821712923293e-15	2.01338198781689e-13	4.85263122558653e-11	4.7489753370653e-11	2.33973061433456e-09
5	46053563	46053564	5.02261894644201e-16	5.02261894644201e-16	4.19468285573748e-14	9.05292025390465e-12	8.84788895895559e-12	5.27632980379862e-10
5	46054131	46054132	1.43558062732974e-13	1.43558062732974e-13	8.85916179737574e-11	1.98070139419492e-09	1.90781210352633e-09	8.13814202313513e-07
5	46054544	46054545	6.57191405669159e-10	6.57191405669159e-10	1.33401508458016e-07	5.47274343473361e-06	5.24334053900802e-06	0.000694954754533641
5	46055600	46055601	2.3620611518166e-15	2.3620611518166e-15	1.37329379726987e-13	3.91626103168927e-11	3.83452489938029e-11	1.63175602085522e-09
5	46060868	46060869	4.51015876675153e-15	4.51015876675153e-15	4.22849808232092e-13	7.25473422787406e-11	7.09944705817837e-11	4.77332105972026e-09
5	46061984	46061985	3.48928317700174e-16	3.48928317700174e-16	2.14925918739413e-14	6.38883713892578e-12	6.23914290003848e-12	2.77598869143793e-10
5	46062138	46062139	3.27873046927402e-09	3.27873046927402e-09	5.36514475460914e-06	2.14030479408801e-05	2.1150444185278e-05	0.0230647313297349
5	46062888	46062889	9.41037133998434e-10	9.41037133998434e-10	2.68165165903479e-06	7.68147142402599e-06	7.37701151391584e-06	0.0120923431713769
5	46063135	46063136	9.8712238982184e-16	9.8712238982184e-16	5.97313500467829e-14	1.70768519228621e-11	1.66843626392192e-11	7.38589455945821e-10
5	46064395	46064396	2.52097291659968e-09	2.52097291659968e-09	5.96619842375533e-07	1.66500029465733e-05	1.65836574847222e-05	0.00293584829223512
5	46064625	46064626	2.7462961282532e-09	2.7462961282532e-09	6.34384984268607e-07	1.8082070828359e-05	1.79825418647579e-05	0.003112405889435
5	46065214	46065215	1.74653353289769e-12	1.74653353289769e-12	4.25030581235878e-10	2.16923779498705e-08	2.11595713026069e-08	3.280101901834e-06
5	46065843	46065844	4.67927731225757e-09	4.67927731225757e-09	6.93318590597747e-06	2.98659541179254e-05	2.95304339593217e-05	0.0292351274959374
5	46065958	46065959	1.52034063431471e-15	1.52034063431471e-15	1.20707692519079e-13	2.57722170651977e-11	2.52328723502510e-11	1.44251967791057e-09
5	46066340	46066341	5.75526206951375e-09	5.75526206951375e-09	9.1481898064181e-06	3.63208622017677e-05	3.6020178855107e-05	0.0379772733878516
5	46066632	46066633	1.53352342066499e-13	1.53352342066499e-13	8.65462127356985e-11	2.10900061001307e-09	2.03229711469478e-09	8.03115834847735e-07
5	46067287	46067288	3.38542242950768e-17	3.38542242950768e-17	1.43600751691894e-13	6.97547657117454e-13	6.84814229018035e-13	1.69928401332128e-09
5	46067628	46067629	1.18713319604206e-15	1.18713319604206e-15	9.51458406214148e-14	2.03196884341136e-11	1.98739336795573e-11	1.15132970089022e-09
5	46067722	46067723	6.76316856315862e-15	6.76316856315862e-15	4.73760474727002e-13	1.06645898876846e-10	1.04327509770828e-10	5.31981382170518e-09
5	46069342	46069343	7.52323412278317e-16	7.52323412278317e-16	4.94088053729272e-14	1.32299455869012e-11	1.29346970668959e-11	6.16985165520187e-10
5	46072729	46072730	1.69995970532823e-15	1.69995970532823e-15	1.22835347075497e-13	2.85953332793379e-11	2.79957161523486e-11	1.46686274086465e-09
5	46072904	46072905	2.32658923283474e-15	2.32658923283474e-15	1.67487126805002e-13	3.86140630583417e-11	3.78073409695375e-11	1.96327310610763e-09
5	46073003	46073004	6.38107853822993e-10	6.38107853822993e-10	1.69162541430877e-07	5.32149511842735e-06	5.12342458052062e-06	0.000874102659609281
5	46073946	46073947	1.25072008112972e-14	1.25072008112972e-14	1.16784671968193e-12	1.91509721413046e-10	1.86944910980251e-10	1.27490830332866e-08
5	46074452	46074453	1.69092662985468e-13	1.69092662985468e-13	9.29215331645922e-11	2.31367125410643e-09	2.2310266602964e-09	8.4944173019905e-07
5	46078121	46078122	1.59712950998365e-15	1.59712950998365e-15	1.14705643091947e-13	2.69947153474809e-11	2.64368135160719e-11	1.37363308679885e-09
5	46078409	46078410	2.31098238404053e-15	2.31098238404053e-15	1.8631557867285e-13	3.83707835488455e-11	3.75839279151538e-11	2.17264508596768e-09
5	46079336	46079337	1.93684858020136e-15	1.93684858020136e-15	1.38409570908836e-13	3.23780999877621e-11	3.17161185912511e-11	1.64338396738425e-09
5	46079856	46079857	1.37921000390891e-13	1.37921000390891e-13	6.51685475442803e-11	1.90943915816693e-09	1.83924381819475e-09	6.12772731968993e-07
5	46080191	46080192	2.92617973011108e-13	2.92617973011108e-13	1.65484327241679e-10	3.90864694211157e-09	3.78853487218753e-09	1.34120179360582e-06
5	46080361	46080362	1.52481893227231e-13	1.52481893227231e-13	6.73295033561496e-11	2.09809972955962e-09	2.02175517293575e-09	6.3265073303807e-07
5	46080572	46080573	1.02383194047435e-09	1.02383194047435e-09	1.95214054932261e-07	8.2548497762579e-06	7.94064312609736e-06	0.00100416278871965
5	46080886	46080887	1.02770800668516e-15	1.02770800668516e-15	5.65220043596295e-14	1.7737242307795e-11	1.73305096303179e-11	7.00296890593017e-10
5	46081883	46081884	1.80200271411227e-14	1.80200271411227e-14	8.14940997085531e-12	2.71401098288719e-10	2.64218832501126e-10	8.19123736433507e-08
5	46083228	46083229	1.12469240708889e-16	1.12469240708889e-16	4.11157122183077e-15	2.16721821082462e-12	2.11728695579282e-12	5.75428398868462e-11
5	46083577	46083578	1.80200271411227e-14	1.80200271411227e-14	8.14940997085531e-12	2.71401098288719e-10	2.64218832501126e-10	8.19123736433507e-08
5	46084438	46084439	1.39409544357889e-14	1.39409544357889e-14	1.26112615501086e-12	2.12578056380797e-10	2.07302681819876e-10	1.37321799804817e-08
5	46086052	46086053	1.59299200580576e-13	1.59299200580576e-13	1.01404409713441e-10	2.18706741755081e-09	2.10799954592007e-09	9.23439593814438e-07
5	46087065	46087066	2.04103177938273e-17	2.04103177938273e-17	8.86306407882378e-14	4.30522358698305e-13	4.22588493884822e-13	1.0768405738656e-09
5	46088122	46088123	8.2944683581021e-14	8.2944683581021e-14	4.09052278265781e-11	1.17880302623391e-09	1.13206459006638e-09	3.9131379104022e-07
5	46089443	46089444	1.14420351142848e-13	1.14420351142848e-13	6.04636561848543e-11	1.60162889081201e-09	1.5400687787026e-09	5.70655782493722e-07
5	46089720	46089721	7.24758020524021e-10	7.24758020524021e-10	1.57225287064892e-07	6.00634162099714e-06	5.75969157702653e-06	0.000814084106451073
5	46090513	46090514	5.92838426259562e-16	5.92838426259562e-16	3.63263319362106e-14	1.06004685502357e-11	1.03600172221357e-11	4.58718151082233e-10
5	46090864	46090865	7.14429572324246e-16	7.14429572324246e-16	4.38714119076538e-14	1.25936806907095e-11	1.23119728780711e-11	5.51070364995848e-10
5	46091266	46091267	7.14429572324246e-16	7.14429572324246e-16	4.38714119076538e-14	1.25936806907095e-11	1.23119728780711e-11	5.51070364995848e-10
5	46091290	46091291	7.14429572324246e-16	7.14429572324246e-16	4.38714119076538e-14	1.25936806907095e-11	1.23119728780711e-11	5.51070364995848e-10
5	46092411	46092412	3.86394146812989e-10	3.86394146812989e-10	1.11179260679777e-07	3.48489663567917e-06	3.50961243873111e-06	0.000582904375237422
5	46094440	46094441	2.26866606992166e-13	2.26866606992166e-13	1.43938212412503e-10	3.06120702138668e-09	2.9619005960641e-09	1.28195174128006e-06
5	46094894	46094895	9.65938985835047e-14	9.65938985835047e-14	6.34477697585755e-11	1.36318508428026e-09	1.30971788519853e-09	5.97634468674495e-07
5	46096966	46096967	1.44632965499954e-09	2.74029945442354e-09	3.70967013605633e-08	1.00246803683167e-05	1.79447286365535e-05	0.000201901771030912
5	46097486	46097487	9.69890953566998e-16	9.69890953566998e-16	6.793286948093e-14	1.67931198264921e-11	1.64136936881529e-11	8.34264201956712e-10
5	46098605	46098606	8.10737423145106e-16	8.10737423145106e-16	5.44311717689444e-14	1.41617443989115e-11	1.38448465930672e-11	6.75737344023338e-10
5	46098784	46098785	1.25072008112972e-14	1.25072008112972e-14	1.16784671968193e-12	1.91509721413046e-10	1.86944910980251e-10	1.27490830332866e-08
5	46099070	46099071	1.88295174237019e-17	1.88295174237019e-17	9.23319028098719e-14	3.99050943723401e-13	3.91461694215425e-13	1.11945608286874e-09
5	46100309	46100310	1.32401552558863e-14	1.32401552558863e-14	1.125924528513e-12	2.02387904891369e-10	1.97571811969217e-10	1.23047136684402e-08
5	46100348	46100349	2.00856345014458e-13	2.00856345014458e-13	9.61733896826684e-11	2.72250103490991e-09	2.63593221550006e-09	8.77581573329271e-07
5	46101835	46101836	5.76109631762556e-10	5.76109631762556e-10	1.60436784562292e-07	4.82485518104701e-06	4.6528830065628e-06	0.000830234383555247
[truncated: 14,406 more rows]
