# Supplementary material for: Turning Vice into Virtue: Using Batch-Effects to Detect Errors in Large Genomic Data Sets
Source: Genome Biol Evol. 2018 Sep 10;10(10):2697–708. doi: 10.1093/gbe/evy199 (PMC6185451; doi:10.1093/gbe/evy199)
Supplement: Supplementary Data [file evy199_supp.zip › TableS7.bed]

#chr init end pvalue_glmm_all pvalue_glm_filt pvalue_glmm_filt fdr_glmm_all fdr_glm_filt fdr_glmm_filt
1	10176	10177	1.87435357114396e-10	1.87435357114396e-10	2.88528259719356e-07	3.32796779545533e-06	3.27053953323867e-06	0.00403107710223278
1	521577	521578	1.26490276524259e-13	8.98740184578821e-14	1.02431941141694e-11	2.83048040572779e-09	2.04390924273847e-09	2.3229700259543e-07
1	789143	789144	2.61064161219419e-11	2.61064161219419e-11	1.19674720994785e-09	4.91809063971811e-07	4.89983322667044e-07	2.25293354968278e-05
1	815137	815138	1.40954136509553e-17	1.40954136509553e-17	1.04662569518833e-15	6.24778777561791e-13	6.16335821108254e-13	3.74291620592584e-11
1	815138	815139	1.40954136509553e-17	1.40954136509553e-17	1.04662569518833e-15	6.24778777561791e-13	6.16335821108254e-13	3.74291620592584e-11
1	932053	932054	1.85004922452599e-10	1.85004922452599e-10	2.62643125695406e-06	3.28553588524649e-06	3.22882760675248e-06	0.0308718519169633
1	1171538	1171539	1.49613900844141e-08	6.70861382122875e-08	3.23375884815884e-06	0.000230572063332906	0.000974116605160673	0.0370574695613364
1	2588613	2588614	5.08456595234097e-10	5.08456595234097e-10	6.64436757054301e-06	8.71411322919002e-06	8.60113225465849e-06	0.069784897993417
1	2616130	2616131	8.00153413878082e-16	8.00153413878082e-16	6.73512040948827e-10	2.33249965115046e-11	2.32495924279545e-11	1.29166562353732e-05
1	2616131	2616132	8.00153413878082e-16	8.00153413878082e-16	6.73512040948827e-10	2.33249965115046e-11	2.32495924279545e-11	1.29166562353732e-05
1	3599469	3599470	9.99566942079781e-08	2.32723691869372e-07	3.3279721849763e-07	0.00145953136490575	0.00327631981627634	0.00462083562631941
1	3599472	3599473	9.99566942079781e-08	2.32723691869372e-07	3.3279721849763e-07	0.00145953136490575	0.00327631981627634	0.00462083562631941
1	4204909	4204910	2.79335113240822e-43	2.79335113240822e-43	1.61645224466336e-40	1.07601307569108e-36	1.07601307569108e-36	5.23039131851032e-34
1	5364157	5364158	1.2215358300677e-07	1.32402952436e-07	2.65810779592862e-06	0.001774354142353	0.00188930696193492	0.0311852788028269
1	5446999	5447000	2.61819285552691e-08	2.61819285552691e-08	6.49259549762168e-06	0.000396691618875155	0.000388969063943885	0.0683337685061398
1	8926264	8926265	1.02964038951408e-08	2.23833035124408e-08	1.90722399552364e-06	0.000160637938426518	0.000333884218233416	0.0231618679279912
1	9070588	9070589	1.80114029462803e-06	1.80114029462803e-06	7.19115424296106e-07	0.0246614363798283	0.0241945808920667	0.00942200415234033
1	12387654	12387655	8.38169478825765e-12	1.59627249917257e-12	1.91017069274881e-10	1.63064217134071e-07	3.25094112332249e-08	3.87752997867772e-06
1	12387657	12387658	8.38169478825765e-12	1.59627249917257e-12	1.91017069274881e-10	1.63064217134071e-07	3.25094112332249e-08	3.87752997867772e-06
1	12948990	12948991	1.1072496709497e-15	1.1072496709497e-15	1.07268707487424e-11	3.12740307375563e-11	3.11760612712709e-11	2.42857401520319e-07
1	12997833	12997834	1.66894709196157e-09	1.66894709196157e-09	8.31607708698751e-07	2.75748064271643e-05	2.70066517838361e-05	0.0107823849592403
1	13353874	13353875	1.82593579824735e-13	1.63979376759886e-13	2.08909824510294e-12	4.01919865352906e-09	3.63917559363908e-09	4.99833092247533e-08
1	13466503	13466504	1.92319140056058e-12	1.92319140056058e-12	1.82557620184837e-09	3.89224054705413e-08	3.88834927932401e-08	3.39096352837837e-05
1	13466505	13466506	1.92319140056058e-12	1.92319140056058e-12	1.82557620184837e-09	3.89224054705413e-08	3.88834927932401e-08	3.39096352837837e-05
1	13466508	13466509	1.92319140056058e-12	1.92319140056058e-12	1.82557620184837e-09	3.89224054705413e-08	3.88834927932401e-08	3.39096352837837e-05
1	13466512	13466513	1.92319140056058e-12	1.92319140056058e-12	1.82557620184837e-09	3.89224054705413e-08	3.88834927932401e-08	3.39096352837837e-05
1	16832269	16832270	1.91520600128419e-26	1.91520600128419e-26	8.10193116946507e-23	2.79651428178874e-21	2.76655162876957e-21	8.77362887717254e-18
1	16862501	16862502	4.82326804955632e-13	4.82326804955632e-13	3.08199088566942e-08	1.01845198417712e-08	1.0173897135287e-08	0.000484006409186231
1	16915955	16915956	1.83922328631496e-13	1.519242330416e-13	7.40750526903504e-12	4.04404501783862e-09	3.38184300115747e-09	1.70231771263044e-07
1	16915994	16915995	4.41749506647742e-13	1.0374557966636e-13	5.78542276900751e-11	9.35212596754037e-09	2.34683957896976e-09	1.22931600537824e-06
1	16985488	16985489	6.14949004448565e-10	6.14949004448565e-10	2.28258346247225e-07	1.04748604439543e-05	1.03312798023549e-05	0.00323032158026639
1	17116354	17116355	3.18498440942077e-07	3.18498440942077e-07	8.35303703571862e-06	0.00452322969794941	0.00445980895958454	0.0852514258503585
1	17193646	17193647	1.71581653982442e-12	1.71581653982442e-12	7.51491171195869e-08	3.48737853636578e-08	3.48387715229312e-08	0.00112387552531777
1	17233783	17233784	8.57224369793604e-15	8.57224369793604e-15	2.54021964691416e-11	2.14552939647882e-10	2.15018635950994e-10	5.57780030328401e-07
1	19491814	19491815	2.38551381103912e-11	3.26142489151885e-11	5.82160860354173e-11	4.50131871511175e-07	6.06916652376241e-07	1.23635543832317e-06
1	20932689	20932690	2.66354808336694e-10	2.15488308320067e-11	5.77659495981117e-06	4.67235462685292e-06	4.06993009423966e-07	0.0618267391729369
1	21808280	21808281	2.40964142572699e-06	2.40964142572699e-06	3.43671345591164e-09	0.0328319504996786	0.0321549472313744	6.19857968165638e-05
1	22315761	22315762	2.85206549334881e-07	6.23340180932596e-07	8.30827627337593e-07	0.00406541551975303	0.0085988915870827	0.0107739975289077
1	24037542	24037543	8.00724123257271e-22	8.00724123257271e-22	1.33814375814594e-18	5.48459201969644e-17	5.09221947740683e-17	7.54857429286045e-14
1	25611100	25611101	3.05464032561405e-11	3.05464032561405e-11	9.18216164977339e-10	5.72253892149328e-07	5.69878299423616e-07	1.74237212269358e-05
1	25629942	25629943	2.78890830047091e-12	2.92049825069178e-11	4.22998152594276e-10	5.58562395604521e-08	5.45859673076685e-07	8.28714428304221e-06
1	28898166	28898167	5.17889389980096e-12	5.17889389980096e-12	8.70903533893615e-10	1.01856703520612e-07	1.01881474119717e-07	1.65570057954407e-05
1	29481588	29481589	5.54000353115304e-13	9.98816243993356e-13	8.43622040507832e-12	1.16341611605869e-08	2.05800589260508e-08	1.92831805404693e-07
1	29481590	29481591	5.54000353115304e-13	9.98816243993356e-13	8.43622040507832e-12	1.16341611605869e-08	2.05800589260508e-08	1.92831805404693e-07
1	31208267	31208268	2.31495459752502e-10	6.86507849919172e-10	3.49486065420941e-10	4.07715615043455e-06	1.14786537562119e-05	6.91053542034581e-06
1	33489908	33489909	1.08220857873445e-11	4.03836620562076e-11	2.68592864698047e-10	2.09285628664186e-07	7.45324745878504e-07	5.36418375252634e-06
1	33489909	33489910	1.08220857873445e-11	4.03836620562076e-11	2.68592864698047e-10	2.09285628664186e-07	7.45324745878504e-07	5.36418375252634e-06
1	33557681	33557682	4.47328244128723e-14	2.48802542234154e-13	2.88758200933026e-13	1.04855851979002e-09	5.40741569487448e-09	7.67615414800892e-09
1	33558834	33558835	4.15048562852902e-10	1.04446859615822e-09	3.28702831518315e-09	7.15570162685649e-06	1.72253354163833e-05	5.94052297375032e-05
1	35747607	35747608	1.43851599207367e-08	1.17102872187059e-07	1.44024637067433e-06	0.000221860769121866	0.00167482509192467	0.017909910356749
1	38613920	38613921	5.47192270202656e-08	3.14490640892724e-07	1.85258060154686e-06	0.000813229139624657	0.00440521439196352	0.0225762172987333
1	40098459	40098460	2.85155671604278e-14	1.11243853105871e-13	1.17986995401855e-13	6.75860457627489e-10	2.50804255438102e-09	3.33019196097172e-09
1	40098462	40098463	2.85155671604278e-14	1.11243853105871e-13	1.17986995401855e-13	6.75860457627489e-10	2.50804255438102e-09	3.33019196097172e-09
1	40431259	40431260	1.50784419257226e-07	4.98423437764098e-07	1.59135952685406e-06	0.00217888789408712	0.00690867058640651	0.0195876378590403
1	40431263	40431264	1.50784419257226e-07	4.98423437764098e-07	1.59135952685406e-06	0.00217888789408712	0.00690867058640651	0.0195876378590403
1	44059289	44059290	8.7368661789973e-08	8.7368661789973e-08	8.82187155861944e-06	0.0012791889930523	0.00125890972330138	0.0893040000876661
1	47768073	47768074	5.60956791878027e-09	5.60956791878027e-09	8.71015631610082e-07	8.90278918410984e-05	8.70301428297044e-05	0.0112608482640104
1	50713007	50713008	1.863214480674e-07	1.68815608634871e-07	5.30664582033956e-06	0.00267901062116888	0.00239663262154749	0.0577364985209535
1	53373498	53373499	1.13065689310389e-10	2.67977122477974e-10	4.28041697375306e-07	2.04202514108459e-06	4.62108118930552e-06	0.00584497072259584
1	54706479	54706480	1.79047791133122e-08	1.79047791133122e-08	5.39017649153181e-07	0.000274053459270184	0.000268814501158672	0.00720469132273068
1	55251955	55251956	3.52521725392175e-12	3.52521725392175e-12	1.21211882913989e-12	7.01169516994056e-08	7.0203260108686e-08	2.96947341253217e-08
1	55251958	55251959	3.52521725392175e-12	3.52521725392175e-12	1.21211882913989e-12	7.01169516994056e-08	7.0203260108686e-08	2.96947341253217e-08
1	57592199	57592200	2.05168189958035e-06	1.32845822541262e-06	9.9940720943214e-06	0.0280396765448225	0.0179583995474466	0.0996365742564599
1	59195078	59195079	9.75183216690151e-09	2.07891936745816e-11	4.82676027111548e-08	0.0001524358709862	3.9319655795471e-07	0.000739051222542873
1	59195081	59195082	9.75183216690151e-09	2.07891936745816e-11	4.82676027111548e-08	0.0001524358709862	3.9319655795471e-07	0.000739051222542873
1	59895449	59895450	1.50109522954016e-06	1.05134069128288e-06	1.58836496665742e-06	0.0206089952441892	0.0143030903266824	0.0195567301133944
1	65314265	65314266	9.81682156419367e-08	2.30509233686354e-07	7.28791573373654e-06	0.00143419328906087	0.00324797062284051	0.0756987506825033
1	66042641	66042642	6.32618892150087e-07	1.20325350679602e-06	7.71853056521045e-06	0.00887059866413599	0.0163012676184462	0.0795585659518575
1	66042644	66042645	6.32618892150087e-07	1.20325350679602e-06	7.71853056521045e-06	0.00887059866413599	0.0163012676184462	0.0795585659518575
1	66138051	66138052	1.49785425179394e-11	1.49785425179394e-11	3.10409136329156e-08	2.87055264966384e-07	2.86851390488425e-07	0.000487004415890319
1	66138052	66138053	1.49785425179394e-11	1.49785425179394e-11	3.10409136329156e-08	2.87055264966384e-07	2.86851390488425e-07	0.000487004415890319
1	66668412	66668413	1.8546647118893e-08	1.32347579380256e-09	1.04875759313228e-06	0.000283288369544423	2.16239181393456e-05	0.0133854875900163
1	66668416	66668417	1.8546647118893e-08	1.32347579380256e-09	1.04875759313228e-06	0.000283288369544423	2.16239181393456e-05	0.0133854875900163
1	68184201	68184202	1.67457627536528e-06	1.8452669966424e-06	2.53881498192358e-07	0.022947927187682	0.0247791020057796	0.00357418265769192
1	73595419	73595420	1.27420453851891e-10	9.29825615565684e-11	2.23191857505491e-09	2.28952278219732e-06	1.66666181426817e-06	4.10333507487042e-05
1	74629538	74629539	1.73514590561369e-06	1.42963924146843e-06	4.813622455218e-06	0.0237658783386176	0.0192907265730131	0.0529276462430201
1	74767737	74767738	1.52741683951968e-08	1.7359751861273e-08	1.55853508598687e-06	0.000235168320881286	0.000261164888439062	0.0192274952340486
1	74772765	74772766	8.47112589810149e-11	1.99101180104805e-10	5.94462114677977e-09	1.54406347855523e-06	3.46363559144074e-06	0.000103637639785628
1	78132914	78132915	2.33217077418326e-05	2.3214831028791e-06	2.43022422991338e-06	0.284893463237375	0.0310092293301739	0.0287830594898763
1	78539582	78539583	2.72251859035815e-06	1.25618973789689e-06	7.90154933038753e-06	0.0369642303094368	0.0170013456825807	0.0811760954013135
1	79982314	79982315	5.38732633352595e-11	5.38732633352595e-11	5.51860603708694e-08	9.93610033797154e-07	9.79980573023233e-07	0.000839287420458527
1	79982317	79982318	3.99327197612515e-11	3.99327197612515e-11	1.72332729538818e-08	7.42251896830097e-07	7.37506907535292e-07	0.000279287054967887
1	80861624	80861625	4.95025230761175e-13	4.00860092813412e-12	5.35582833054355e-10	1.04417497128304e-08	7.93413338568675e-08	1.03921657638478e-05
1	83820889	83820890	1.00297633704724e-06	1.00297633704724e-06	7.31288616921344e-06	0.0139118371121621	0.0136657965366565	0.0759251773629482
1	86555909	86555910	7.15859652531831e-07	9.87737275426427e-07	8.15739135216559e-07	0.00999449158898402	0.0134649645390869	0.010593617298294
1	88945904	88945905	9.00763379119978e-08	1.44753311461295e-07	2.32168287935974e-06	0.00131716403072714	0.0020615386640875	0.0275742260103019
1	96872575	96872576	1.12151665635551e-07	5.45160798216241e-07	1.46813543748273e-08	0.00163229442726188	0.00753970423426252	0.000240471831939768
1	97189018	97189019	2.5387125753184e-09	4.26449877165619e-09	7.50307369039653e-08	4.14542292140491e-05	6.69321679057042e-05	0.00112252017338511
1	98838441	98838442	2.3604302803261e-06	1.8417042728717e-07	3.10897095830844e-06	0.0321885451004903	0.00260547588008054	0.0359585648054677
1	103707613	103707614	1.24149833453645e-06	1.72592857952838e-07	1.96797103199808e-07	0.0171262978238476	0.00244810905966792	0.00280520205253607
1	107205032	107205033	5.88075384733845e-07	4.13915144278134e-07	3.22808682511209e-06	0.00825745923875655	0.00575900693605711	0.0370029545531789
1	109428301	109428302	2.72561081931334e-11	2.72561081931334e-11	9.75546521460408e-09	5.12036748894242e-07	5.10732045572992e-07	0.00016437190600543
1	114437833	114437834	9.52904725404464e-12	1.65041486277866e-11	7.23838311040749e-11	1.84763633035881e-07	3.14134407937364e-07	1.52403702342173e-06
1	114483146	114483147	7.04950400263732e-07	7.04950400263732e-07	2.2713305810734e-06	0.00984388078199753	0.00965880782014087	0.0270711964552481
1	114483150	114483151	7.04950400263732e-07	7.04950400263732e-07	2.2713305810734e-06	0.00984388078199753	0.00965880782014087	0.0270711964552481
1	114728165	114728166	1.08532333977306e-06	2.78508243977265e-07	4.86151289260897e-06	0.0150179842305119	0.00391135183977808	0.0533889082088253
1	115258826	115258827	1.23762751349212e-09	1.23762751349212e-09	5.08742461078789e-09	2.06636713818816e-05	2.02662930860762e-05	8.98161043371373e-05
1	115258829	115258830	1.19448114550266e-10	1.19448114550266e-10	5.55258923371494e-10	2.15296893320735e-06	2.11897468689355e-06	1.07636229094551e-05
1	117764345	117764346	7.20052770829831e-19	7.20052770829831e-19	1.0367224381921e-14	3.74099412166851e-14	3.64501116860943e-14	3.24927003977225e-10
1	118025584	118025585	1.91630787614987e-06	9.61020430078149e-08	5.51634427891593e-06	0.0262117053179971	0.0013817968709691	0.0597528144593066
1	118501941	118501942	6.31857602266919e-10	6.31857602266919e-10	5.84737363257381e-08	1.07515567139993e-05	1.05969800440334e-05	0.000886952932174337
1	119602814	119602815	4.14141586244906e-06	6.45276185062375e-07	3.94597719395782e-06	0.055622088513828	0.00889542790768703	0.0443090235179423
1	120189505	120189506	1.09070371782932e-07	7.71026400521218e-08	6.29643680109103e-08	0.00158830551043967	0.00111575477313389	0.000950967320023891
1	120341263	120341264	1.16035124383773e-09	1.16035124383773e-09	1.97692891219946e-09	1.94054937424026e-05	1.90471536590912e-05	3.65949306413377e-05
1	120341267	120341268	1.16035124383773e-09	1.16035124383773e-09	1.97692891219946e-09	1.94054937424026e-05	1.90471536590912e-05	3.65949306413377e-05
1	120586148	120586149	1.84796149566766e-10	1.84796149566766e-10	6.55784642137357e-08	3.28254889719779e-06	3.22727281473202e-06	0.000988602912887766
1	121103155	121103156	3.86996527583605e-07	3.86996527583605e-07	6.91591939776965e-07	0.00547391795918534	0.00539096552584484	0.00908265951604175
1	121124832	121124833	6.37755126451834e-12	6.37755126451834e-12	4.93677857136728e-14	1.25157616325017e-07	1.25005983642287e-07	1.44066078503368e-09
1	121132716	121132717	2.89837983908898e-13	5.83893751490422e-14	4.7537017871472e-09	6.22919748110227e-09	1.36118033221855e-09	8.44774882849564e-05
1	121132717	121132718	2.89837983908898e-13	5.83893751490422e-14	4.7537017871472e-09	6.22919748110227e-09	1.36118033221855e-09	8.44774882849564e-05
1	121357495	121357496	2.39537479609165e-20	2.39537479609165e-20	8.0152395886315e-19	1.45472386382209e-15	1.32627801958318e-15	4.57893593993432e-14
1	121358418	121358419	2.14115792866702e-08	2.14115792866702e-08	4.2237839716742e-06	0.000325756697505282	0.000319566118198447	0.0470656793012331
1	121358424	121358425	2.2269891009751e-14	2.2269891009751e-14	2.89833849455682e-12	5.33139931954503e-10	5.35835761473607e-10	6.86144266390228e-08
1	121358450	121358451	8.54243052297476e-13	8.54243052297476e-13	2.35641444721208e-11	1.76641978967971e-08	1.7668714439343e-08	5.18546236319161e-07
1	121358453	121358454	3.54129469388946e-08	3.54129469388946e-08	3.6299531088831e-06	0.000531674454384065	0.000521796349767093	0.0410510341540116
1	121360454	121360455	4.0556824588924e-10	8.08808067623832e-11	4.48165919506671e-07	6.99523669486722e-06	1.45652196843391e-06	0.00609507677372253
1	121360458	121360459	4.0556824588924e-10	8.08808067623832e-11	4.48165919506671e-07	6.99523669486722e-06	1.45652196843391e-06	0.00609507677372253
1	121360460	121360461	4.0556824588924e-10	8.08808067623832e-11	4.48165919506671e-07	6.99523669486722e-06	1.45652196843391e-06	0.00609507677372253
1	121362235	121362236	5.47065393351876e-15	5.47065393351876e-15	6.72259326444814e-13	1.40890794689352e-10	1.41205483764918e-10	1.69570065731194e-08
1	121379008	121379009	1.32989513620052e-23	5.85663460146986e-24	2.84225191663774e-19	1.49001799190351e-18	5.18338235147143e-19	1.6624618973822e-14
1	121397958	121397959	3.07524351556614e-15	3.07524351556614e-15	5.18018666226413e-14	8.16696933343711e-11	8.16965142517223e-11	1.50842763536145e-09
1	121402045	121402046	2.3508206481501e-15	2.3508206481501e-15	6.98294128527665e-13	6.30939273050533e-11	6.30103038096192e-11	1.75862873976598e-08
1	121402416	121402417	7.84654262198632e-13	7.84654262198632e-13	3.56449830863037e-10	1.62960439982485e-08	1.6308605183242e-08	7.04134817168302e-06
1	121402471	121402472	1.67260123848713e-09	1.67260123848713e-09	3.77811674823525e-07	2.76295379608791e-05	2.7060369478885e-05	0.00520033110098774
1	121404017	121404018	3.48640902323101e-09	3.48640902323101e-09	3.5973853645896e-08	5.63939863384221e-05	5.51586789905043e-05	0.00056080852287018
1	121415866	121415867	2.15057992661128e-13	2.15057992661128e-13	5.18485586387418e-09	4.70181109171301e-09	4.70435398575936e-09	9.12573766648017e-05
1	121436253	121436254	1.53848612184231e-11	5.88235052307218e-12	7.73932577742021e-09	2.94423619611385e-07	1.15411444759899e-07	0.000132386934685204
1	121450246	121450247	3.56418597155322e-17	3.56418597155322e-17	3.23164875786895e-14	1.46847453367158e-12	1.45762356787506e-12	9.57224408473296e-10
1	121467258	121467259	4.71271465350397e-18	4.71271465350397e-18	9.02360441379385e-16	2.23855520636059e-13	2.20107362380605e-13	3.27330517701224e-11
1	121467305	121467306	2.56004147990181e-17	2.56004147990181e-17	2.52192669247148e-16	1.09920176261443e-12	1.08937197304871e-12	9.91160786293042e-12
1	121471518	121471519	8.61742915281387e-22	8.61742915281387e-22	8.28768395425006e-18	5.88758691774649e-17	5.46737483185242e-17	4.05142350269306e-13
1	121471693	121471694	5.60403562764336e-24	5.60403562764336e-24	2.2652931778809e-21	6.50398336736603e-19	4.97069781475233e-19	1.67348417665341e-16
1	121472033	121472034	4.67225790452379e-12	4.67225790452379e-12	4.90388440901155e-08	9.21612487335865e-08	9.21612487335865e-08	0.000750170688097949
1	121472337	121472338	5.14320222865294e-25	5.14320222865294e-25	2.69826633200542e-15	6.58306032853443e-20	6.34087125064137e-20	9.05688981640213e-11
1	121479137	121479138	3.12954403369616e-10	3.12954403369616e-10	5.57887336052433e-09	5.44778182604523e-06	5.36579952217723e-06	9.75766892313852e-05
1	121479733	121479734	1.90918925017844e-10	1.90918925017844e-10	1.42989995606908e-07	3.38758889556356e-06	3.32916960010224e-06	0.00206921280517698
1	121480619	121480620	3.65093596170818e-27	3.65093596170818e-27	6.72905604127393e-26	5.81368926505987e-22	5.79089048362826e-22	1.42123758394684e-20
1	121480786	121480787	2.27601138789055e-11	2.27601138789055e-11	7.08145429659578e-10	4.30372945875213e-07	4.28869196937843e-07	1.35551483917385e-05
1	121481119	121481120	2.36206482354202e-11	2.36206482354202e-11	4.01649084533141e-09	4.46123447941297e-07	4.44463067581432e-07	7.21212588433434e-05
1	121481120	121481121	2.36206482354202e-11	2.36206482354202e-11	4.01649084533141e-09	4.46123447941297e-07	4.44463067581432e-07	7.21212588433434e-05
1	121481395	121481396	4.49309340573622e-15	4.49309340573622e-15	2.85478689858795e-11	1.16830638024322e-10	1.1709410917966e-10	6.24141820453435e-07
1	121481535	121481536	5.08761516609963e-08	5.08761516609963e-08	1.41476823496101e-07	0.000757087572988859	0.000743277595587401	0.00204768195472731
1	121482230	121482231	3.57509931769021e-14	3.57509931769021e-14	3.93409153880949e-10	8.4241408618633e-10	8.47350588302863e-10	7.7317963630037e-06
1	121482906	121482907	4.77768422836075e-14	4.77768422836075e-14	5.30343870006755e-11	1.11829149289641e-09	1.12316634683231e-09	1.13225503484253e-06
1	121482947	121482948	4.60932983317273e-16	4.60932983317273e-16	3.50049305790803e-13	1.43519182539877e-11	1.42640717765341e-11	9.17107211308749e-09
1	121482948	121482949	1.0073106350225e-15	1.0073106350225e-15	2.21942803943479e-11	2.86614311302529e-11	2.859103463274e-11	4.89600069633306e-07
1	121482959	121482960	8.98984706911659e-09	8.98984706911659e-09	1.49482258287549e-07	0.000140933395205716	0.000137939362530633	0.00215929975605902
1	121483520	121483521	3.53021532395317e-26	3.53021532395317e-26	7.62134193250656e-23	4.92361985836899e-21	4.83197887961762e-21	8.27535219891069e-18
1	142536897	142536898	2.34631342774553e-09	2.34631342774553e-09	1.97122108985128e-07	3.83978341101043e-05	3.75470809112257e-05	0.00280933973988011
1	142539585	142539586	7.60542009871859e-33	3.78935283417412e-36	2.52167331685689e-30	6.27781400836357e-27	4.94407064968053e-30	2.17006269804216e-24
1	142539586	142539587	7.60542009871859e-33	3.78935283417412e-36	2.52167331685689e-30	6.27781400836357e-27	4.94407064968053e-30	2.17006269804216e-24
1	142539587	142539588	7.60542009871859e-33	3.78935283417412e-36	2.52167331685689e-30	6.27781400836357e-27	4.94407064968053e-30	2.17006269804216e-24
1	142539740	142539741	2.04071695958319e-33	2.04071695958319e-33	1.6856016433392e-26	1.9421159743651e-27	1.87590747523901e-27	4.1698314997294e-21
1	142540917	142540918	5.64198452846317e-29	5.64198452846317e-29	1.30709001759764e-27	1.41707384493164e-23	1.41707384493164e-23	4.48027639757361e-22
1	142541686	142541687	3.10218364095585e-44	3.10218364095585e-44	7.96401195504576e-45	1.93034734860394e-37	1.93034734860394e-37	1.0737222809939e-37
1	142541813	142541814	1.48485948128529e-42	1.48485948128529e-42	3.43603313318555e-41	5.45976547613251e-36	5.45976547613251e-36	1.32357745394793e-34
1	142541909	142541910	5.86574099140645e-41	5.86574099140645e-41	3.09397234715341e-40	1.63619927846197e-34	1.63619927846197e-34	9.21630980709311e-34
1	142542541	142542542	2.83328064600823e-20	2.83328064600823e-20	1.59799362797334e-17	1.71423161401577e-15	1.5644557460335e-15	7.36561873556739e-13
1	142542975	142542976	2.47756829573497e-33	2.47756829573497e-33	4.06126387820859e-31	2.25188879886631e-27	2.17845764238154e-27	4.05590245835969e-25
1	142544532	142544533	3.78480228309232e-14	3.78480228309232e-14	4.26493501154555e-09	8.90012419295188e-10	8.94955487394167e-10	7.63113652221787e-05
1	142546365	142546366	2.27381002098287e-15	2.27381002098287e-15	1.09368817289933e-14	6.11284383251109e-11	6.10472854033385e-11	3.41458096622267e-10
1	142547581	142547582	1.27623499760373e-16	1.27623499760373e-16	1.43308133499692e-15	4.41945914903139e-12	4.40437567070706e-12	4.95623545594348e-11
1	142548673	142548674	8.49471777474385e-34	8.49471777474385e-34	1.25806672284085e-31	9.18491549709283e-28	8.84048116595185e-28	1.33906418707064e-25
1	142553541	142553542	1.68030514497404e-11	1.68030514497404e-11	5.96928269121691e-11	3.19823623608094e-07	3.19673189166134e-07	1.26605557582883e-06
1	142560385	142560386	8.15242312380208e-13	8.15242312380208e-13	1.56012234040645e-10	1.69096032377158e-08	1.69226206382068e-08	3.20312396271422e-06
1	142561647	142561648	9.42509790201881e-08	9.42509790201881e-08	6.10748873665916e-07	0.0013774617794395	0.00135590449034281	0.00808465893947459
1	142564308	142564309	3.4643318899083e-15	3.4643318899083e-15	3.0128596411034e-12	9.13430373563405e-11	9.14026218555944e-11	7.12838440582312e-08
1	142564433	142564434	1.17729101080648e-15	1.17729101080648e-15	1.10756609781251e-14	3.30561204339633e-11	3.29759982583962e-11	3.45124887412974e-10
1	142564434	142564435	1.17729101080648e-15	1.17729101080648e-15	1.10756609781251e-14	3.30561204339633e-11	3.29759982583962e-11	3.45124887412974e-10
1	142564608	142564609	7.31136101390091e-22	7.31136101390091e-22	6.45691824456206e-20	5.02496542889886e-17	4.65699551953855e-17	3.91837909290861e-15
1	142565088	142565089	1.92118677312471e-12	1.92118677312471e-12	5.22356186251168e-08	3.89207849236826e-08	3.88818349262608e-08	0.000796362514455194
1	142565089	142565090	1.92118677312471e-12	1.92118677312471e-12	5.22356186251168e-08	3.89207849236826e-08	3.88818349262608e-08	0.000796362514455194
1	142565707	142565708	7.44286655121047e-26	7.44286655121047e-26	7.04856921952574e-25	1.00012677323067e-20	9.83784832491602e-21	1.14955725045639e-19
1	142565730	142565731	8.03094009442622e-26	8.03094009442622e-26	7.45729145728733e-25	1.07735885770031e-20	1.05978367241972e-20	1.21133171166156e-19
1	142565758	142565759	1.06060746727491e-22	1.06060746727491e-22	4.02033825516241e-22	8.772575974661e-18	7.45402198368241e-18	3.26523594255213e-17
1	142565775	142565776	2.61462917607216e-18	2.61462917607216e-18	1.66019443936813e-17	1.27952436992994e-13	1.25373668256917e-13	7.64360975169166e-13
1	142567136	142567137	6.77153633912997e-25	6.77153633912997e-25	3.29901540655721e-23	8.50575087449143e-20	7.97336763198323e-20	3.85090160050066e-18
1	142567895	142567896	1.61703488146975e-12	1.61703488146975e-12	2.29974889355913e-10	3.29322543409213e-08	3.29239653264886e-08	4.62195642060503e-06
1	142571241	142571242	1.3590302190653e-16	1.3590302190653e-16	1.00047885109063e-16	4.69210948715042e-12	4.67415498656184e-12	4.15674395142861e-12
1	142572323	142572324	8.74261517076497e-10	8.74261517076497e-10	1.53339839788727e-08	1.47613644802575e-05	1.45219090810911e-05	0.000250588489706635
1	142579663	142579664	6.1840886404039e-16	6.1840886404039e-16	9.82956161584624e-15	1.8652121890019e-11	1.85346390918973e-11	3.08913522156333e-10
1	142584762	142584763	7.51285865993028e-14	7.51285865993028e-14	4.46225811926023e-12	1.72017603726291e-09	1.72505873961109e-09	1.03875037104209e-07
1	142587203	142587204	2.6564281101301e-10	2.6564281101301e-10	4.16997032791992e-09	4.6613150196593e-06	4.58278145460213e-06	7.47113394162522e-05
1	142588022	142588023	2.43105143356469e-16	2.43105143356469e-16	2.40327746968663e-15	8.01365979453535e-12	7.97789904088833e-12	8.11049187240325e-11
1	142590913	142590914	2.42822507743097e-31	2.42822507743097e-31	8.0526259888991e-29	1.36407346344551e-25	1.36407346344551e-25	4.31391807782257e-23
1	142591246	142591247	1.9094697814503e-36	1.9094697814503e-36	3.83836188930221e-36	2.66315294455645e-30	2.66315294455645e-30	6.74993202518031e-30
1	142591803	142591804	1.95570584843139e-26	1.95570584843139e-26	1.55659857005781e-24	2.85050537190746e-21	2.82001868343786e-21	2.40301594528603e-19
1	142596007	142596008	8.76841385488032e-08	8.76841385488032e-08	6.13182994212281e-06	0.00128334341773727	0.00126300553237783	0.0651204598404105
1	142596201	142596202	1.0309936829305e-10	1.0309936829305e-10	1.78535464090958e-09	1.86703029173631e-06	1.83660522201852e-06	3.32388529704416e-05
1	142607455	142607456	1.99109377695293e-16	1.99109377695293e-16	4.04447289359526e-15	6.65285775648591e-12	6.62549100306557e-12	1.33158251872296e-10
1	142615039	142615040	1.58445098190645e-12	1.58445098190645e-12	9.48176011470543e-12	3.23011851326805e-08	3.22930467640404e-08	2.15633588754657e-07
1	142615366	142615367	5.473514757759e-13	5.473514757759e-13	5.22425526935102e-12	1.15005040771927e-08	1.14945328912751e-08	1.20986556535135e-07
1	142615583	142615584	1.45764538829302e-11	1.45764538829302e-11	1.68124300073306e-10	2.79813500172565e-07	2.79614439110076e-07	3.43783887927367e-06
1	142616596	142616597	1.53028694572413e-12	1.53028694572413e-12	2.18887256100822e-11	3.12363379990566e-08	3.1228457994516e-08	4.83123108075974e-07
1	142617455	142617456	2.46905582825117e-12	2.46905582825117e-12	2.59607428621867e-11	4.96469061594765e-08	4.95729718241683e-08	5.69735258720056e-07
1	142617571	142617572	1.70525116453673e-07	1.70525116453673e-07	2.4548613664615e-06	0.00246019261842697	0.00241920379016485	0.0290493373175255
1	142619767	142619768	4.63772004608798e-12	4.63772004608798e-12	4.53546871685552e-11	9.15022945587508e-08	9.1524617636223e-08	9.75765914521104e-07
1	142627640	142627641	1.7016166272642e-10	1.7016166272642e-10	1.11036759363125e-09	3.03058104889542e-06	2.98070574362993e-06	2.09617368417682e-05
1	142628639	142628640	6.54824753862617e-07	6.54824753862617e-07	2.43330266196649e-07	0.00916925462993192	0.00901783861033652	0.00343221133622213
1	142638608	142638609	1.59119124203775e-10	1.59119124203775e-10	7.00058424229153e-10	2.83953988383753e-06	2.79150602763729e-06	1.3403520571645e-05
1	142639760	142639761	2.06541399886847e-12	2.06541399886847e-12	2.30566270679548e-11	4.17172726901456e-08	4.17068589925195e-08	5.07930643876725e-07
1	142643768	142643769	2.48946394602767e-10	2.48946394602767e-10	6.93359212748681e-09	4.37498107232302e-06	4.29932490945834e-06	0.000119897295080515
1	142645719	142645720	1.90646417654381e-10	1.90646417654381e-10	2.0935854857325e-09	3.38349579155741e-06	3.32513450149173e-06	3.86835438909908e-05
1	142649020	142649021	4.0002016330441e-12	4.0002016330441e-12	2.70722647509103e-11	7.91557208208779e-08	7.9210794866738e-08	5.93323917767991e-07
1	142649829	142649830	1.72846143874845e-09	1.72846143874845e-09	1.23334182225541e-06	2.85231641021048e-05	2.79305933736551e-05	0.0155040878210245
1	142651214	142651215	1.0548673889819e-10	1.0548673889819e-10	1.47752792990312e-09	1.90983573148529e-06	1.8787199577887e-06	2.76670761071945e-05
1	142651692	142651693	6.00181694012039e-31	6.00181694012039e-31	1.73119735351548e-28	2.83921281790952e-25	2.83921281790952e-25	7.86752061632276e-23
1	142652785	142652786	4.44949532693535e-12	4.44949532693535e-12	1.08518766892075e-10	8.78529002921549e-08	8.78743487541403e-08	2.25724250398445e-06
1	142655450	142655451	3.60539502376246e-10	3.60539502376246e-10	1.69335017034829e-09	6.25056726166895e-06	6.15948190980936e-06	3.15477411725348e-05
1	142657619	142657620	2.39948000171474e-16	2.39948000171474e-16	2.7478755376562e-15	7.93221501196692e-12	7.89671689759278e-12	9.20050022645013e-11
1	142657641	142657642	9.96406702870752e-15	9.96406702870752e-15	4.84068189592015e-13	2.47474351143341e-10	2.48007372822727e-10	1.2450798556875e-08
1	142657642	142657643	9.96406702870752e-15	9.96406702870752e-15	4.84068189592015e-13	2.47474351143341e-10	2.48007372822727e-10	1.2450798556875e-08
1	142657643	142657644	9.96406702870752e-15	9.96406702870752e-15	4.84068189592015e-13	2.47474351143341e-10	2.48007372822727e-10	1.2450798556875e-08
1	142659030	142659031	1.46271785643357e-10	1.46271785643357e-10	6.86062821627789e-08	2.61604546734497e-06	2.57225514104376e-06	0.00103290018924756
1	142660863	142660864	8.94754631401159e-12	8.94754631401159e-12	1.7219019353294e-11	1.73738473682198e-07	1.73655105892523e-07	3.8340195999404e-07
1	142661152	142661153	2.25110688693332e-08	2.25110688693332e-08	7.1105168940741e-09	0.000342291249494497	0.000335728142940767	0.000122563719100363
1	142664624	142664625	6.55941289140402e-20	6.55941289140402e-20	6.82226584635073e-16	3.85444715851231e-15	3.51494949488175e-15	2.5119436588311e-11
1	142664771	142664772	2.36541131538561e-31	2.36541131538561e-31	1.02566549116002e-28	1.35705943793524e-25	1.35705943793524e-25	5.12155736711891e-23
1	142664839	142664840	8.78350789775477e-30	8.78350789775477e-30	1.17425167327604e-27	2.74333942252943e-24	2.73278811705816e-24	4.17535754109147e-22
1	142665055	142665056	8.68507128449221e-14	8.68507128449221e-14	3.79547396001167e-09	1.9734889626021e-09	1.97904808644041e-09	6.83042351356902e-05
1	142665289	142665290	7.92931132425797e-22	7.92931132425797e-22	3.01160144114295e-20	5.43581633962442e-17	5.04662728619734e-17	1.90029394055286e-15
1	142666870	142666871	3.41719642912068e-21	3.41719642912068e-21	3.29308865818539e-19	2.24372976077445e-16	1.98155918657644e-16	1.91646077733603e-14
1	142669147	142669148	5.79782442178858e-17	5.79782442178858e-17	1.40774667197878e-15	2.17534235158455e-12	2.16830240869916e-12	4.87069925880666e-11
1	142669216	142669217	1.65662952829305e-16	1.65662952829305e-16	5.96526271869429e-15	5.63066582939694e-12	5.60710655814423e-12	1.91868154555254e-10
1	142669561	142669562	4.48649822611365e-19	4.48649822611365e-19	1.67460022443575e-18	2.37051999068184e-14	2.31016302083634e-14	9.39414365483333e-14
1	142669906	142669907	1.64544798717934e-18	1.64544798717934e-18	9.38838510455243e-17	8.21131015193149e-14	8.03291113837112e-14	3.914717959078e-12
1	142676453	142676454	8.17932773035784e-22	8.17932773035784e-22	6.18322491992217e-19	5.59772354031684e-17	5.19757205393127e-17	3.54737617084953e-14
1	142678319	142678320	1.19877677977393e-10	1.19877677977393e-10	4.01078467926843e-11	2.15926815323648e-06	2.12566270850176e-06	8.67731162889018e-07
1	142682732	142682733	7.40288288087649e-15	7.40288288087649e-15	1.37144691003365e-12	1.86962821005826e-10	1.87372314043073e-10	3.34158281696352e-08
1	142684292	142684293	1.35904298005691e-29	1.35904298005691e-29	2.51049861903337e-27	3.94039991253438e-24	3.94039991253438e-24	7.78091716528242e-22
1	142684307	142684308	3.72793175375396e-27	3.72793175375396e-27	2.47993652692192e-24	5.91301648203353e-22	5.88991876140059e-22	3.68091149702597e-19
1	142684368	142684369	2.5343711134932e-30	2.5343711134932e-30	2.33207230207545e-28	9.67042723374586e-25	9.62502616692076e-25	1.01972154402583e-22
1	142686783	142686784	1.31293330858675e-14	1.31293330858675e-14	7.83055158482555e-15	3.22426243849139e-10	3.23112883248878e-10	2.48894832872044e-10
1	142688346	142688347	8.21949537120042e-32	8.21949537120042e-32	5.54426792096605e-30	5.63474751023471e-26	5.63474751023471e-26	4.62363760294014e-24
1	142689085	142689086	1.56550170101118e-13	1.56550170101118e-13	9.89884771689265e-09	3.47716191981095e-09	3.481942180905e-09	0.000166718336744345
1	142689313	142689314	3.83118181669864e-09	3.83118181669864e-09	4.98681332091433e-07	6.17978175572778e-05	6.042426497363e-05	0.0067177124739191
1	142689314	142689315	3.83118181669864e-09	3.83118181669864e-09	4.98681332091433e-07	6.17978175572778e-05	6.042426497363e-05	0.0067177124739191
1	142689315	142689316	3.83118181669864e-09	3.83118181669864e-09	4.98681332091433e-07	6.17978175572778e-05	6.042426497363e-05	0.0067177124739191
1	142691550	142691551	3.03782801969011e-29	3.03782801969011e-29	7.90123093436217e-27	8.08352735549097e-24	8.08352735549097e-24	2.0955895710108e-21
1	142691664	142691665	1.18933856884054e-29	1.18933856884054e-29	1.60148691154651e-27	3.56330544124367e-24	3.56330544124367e-24	5.3754851136236e-22
1	142691735	142691736	1.51212760555665e-25	1.51212760555665e-25	5.91028288431142e-24	2.00197451281668e-20	1.96656981886011e-20	8.30036321475907e-19
1	142691765	142691766	2.19453312784916e-29	2.19453312784916e-29	2.09617281985084e-27	6.07953834705096e-24	6.07953834705096e-24	6.75561165546289e-22
1	142691766	142691767	2.19453312784916e-29	2.19453312784916e-29	2.09617281985084e-27	6.07953834705096e-24	6.07953834705096e-24	6.75561165546289e-22
1	142692572	142692573	1.13166051684603e-24	1.13166051684603e-24	1.66498752011991e-21	1.39548006514941e-19	1.22220950966357e-19	1.25405912801861e-16
1	142692817	142692818	3.6949470253367e-30	3.6949470253367e-30	3.40488562682141e-28	1.31094563452591e-24	1.30522098110003e-24	1.41975076261635e-22
1	142693055	142693056	4.28429458461347e-30	4.28429458461347e-30	3.71647107705267e-28	1.50030189372062e-24	1.49383507521321e-24	1.53386097588023e-22
1	142693539	142693540	4.33057253557594e-26	4.33057253557594e-26	7.40392930102602e-24	5.99851546112756e-21	5.88761853663613e-21	1.01858259152894e-18
1	142694434	142694435	2.01784791617259e-35	2.01784791617259e-35	3.07755517650881e-32	2.63274049539444e-29	2.51122939560701e-29	3.66107181242109e-26
1	142695653	142695654	2.28128969316886e-20	2.28128969316886e-20	1.66810247165734e-18	1.38752274104133e-15	1.26484252610348e-15	9.36418656064176e-14
1	142701056	142701057	2.05540837743216e-10	2.05540837743216e-10	1.46012328411662e-07	3.63269153809914e-06	3.57028756063555e-06	0.00211143821184398
1	142701940	142701941	8.70189607883521e-32	8.70189607883521e-32	6.83133975835138e-30	5.86602566613372e-26	5.86602566613372e-26	5.5818993781289e-24
1	142702583	142702584	8.70189607883521e-32	8.70189607883521e-32	6.83133975835138e-30	5.86602566613372e-26	5.86602566613372e-26	5.5818993781289e-24
1	142702813	142702814	1.74477635669486e-21	1.74477635669486e-21	1.72626919283336e-20	1.17813283983043e-16	1.03627249788316e-16	1.11893600102919e-15
1	142703207	142703208	8.12165357930542e-30	8.12165357930542e-30	7.50762096373445e-28	2.55636374857918e-24	2.54645536195678e-24	2.8379182273141e-22
1	142706292	142706293	1.45846552483314e-28	1.45846552483314e-28	6.86940881962976e-27	3.34220261570675e-23	3.34220261570675e-23	1.84002503852821e-21
1	142708141	142708142	2.90409481211063e-28	2.90409481211063e-28	1.49052277670244e-26	5.88774792026584e-23	5.88774792026584e-23	3.73290903473257e-21
1	142708417	142708418	1.61634661314795e-11	1.61634661314795e-11	4.04197010786265e-10	3.0830284863309e-07	3.08157525584005e-07	7.93802784246834e-06
1	142709903	142709904	1.10702705252153e-27	1.10702705252153e-27	2.32120755286034e-25	1.91757635427175e-22	1.90129120476626e-22	4.15419475081532e-20
1	142710062	142710063	9.45762702116044e-12	9.45762702116044e-12	4.07166480680925e-08	1.83510788006475e-07	1.83378829146452e-07	0.00063037217638678
1	142710099	142710100	8.27233693617645e-29	8.27233693617645e-29	2.03717571593151e-27	1.9975364852817e-23	1.9975364852817e-23	6.61820866481815e-22
1	142710108	142710109	5.35167038223846e-28	5.35167038223846e-28	2.515465529237e-26	1.0138478723552e-22	1.00677451510621e-22	6.09232714442186e-21
1	142711059	142711060	4.60052422421965e-40	4.60052422421965e-40	2.27900153901676e-37	1.20048555969668e-33	1.20048555969668e-33	4.60888571866972e-31
1	142712284	142712285	1.85823868047912e-24	1.85823868047912e-24	4.79577911839948e-23	2.23024673291493e-19	1.8696346989859e-19	5.51058652178194e-18
1	142713151	142713152	8.52779167050243e-30	8.52779167050243e-30	8.48437178503287e-28	2.67379550395185e-24	2.66347196918756e-24	3.16279664621344e-22
1	142713380	142713381	2.40276886339811e-31	2.40276886339811e-31	2.50909081671673e-29	1.35921221998542e-25	1.35921221998542e-25	1.74972462555114e-23
1	142714347	142714348	6.925194222118e-18	6.925194222118e-18	3.555028123295e-15	3.19566579605358e-13	3.14542512098929e-13	1.17522327451836e-10
1	142714636	142714637	2.78197430137173e-18	2.78197430137173e-18	2.26717476447673e-15	1.35731266053733e-13	1.33003805624758e-13	7.67679885549916e-11
1	142715710	142715711	6.69523046112633e-26	6.69523046112633e-26	1.5188162529485e-23	9.07198893907528e-21	8.92253277862923e-21	1.95951687317519e-18
1	142718514	142718515	1.95409028494159e-30	1.95409028494159e-30	1.97124083907413e-28	7.71084684156145e-25	7.71084684156145e-25	8.76152314345283e-23
1	142720896	142720897	2.01682657840346e-34	2.01682657840346e-34	3.36568176805901e-32	2.33067559382607e-28	2.2348944050387e-28	3.94580184776289e-26
1	142723024	142723025	6.86149255743923e-14	6.86149255743923e-14	3.60365430724791e-11	1.57948987903616e-09	1.58309293550387e-09	7.83420200291191e-07
1	142723124	142723125	5.10693848346772e-29	5.10693848346772e-29	1.04309967895582e-26	1.29098727225597e-23	1.29098727225597e-23	2.70447225332215e-21
1	142725779	142725780	8.31057635332187e-13	8.31057635332187e-13	4.4285672222836e-10	1.72243921695884e-08	1.72288064166846e-08	8.66780532018692e-06
1	142726231	142726232	1.05275434620259e-32	1.05275434620259e-32	6.93928884493681e-31	8.60207373408242e-27	8.60207373408242e-27	6.76313700414944e-25
1	142726439	142726440	5.35127368894453e-24	5.35127368894453e-24	4.08874873093846e-21	6.22520862065127e-19	4.7612584615091e-19	2.96372251985186e-16
1	142728363	142728364	9.41672185877791e-30	9.41672185877791e-30	1.41804953249793e-27	2.89538944136476e-24	2.88540731468155e-24	4.77959911157387e-22
1	142728747	142728748	3.51062760330736e-39	3.51062760330736e-39	2.97895461354716e-36	7.67528218777424e-33	7.67528218777424e-33	5.35503958003419e-30
1	142728783	142728784	5.58259522528149e-40	5.58259522528149e-40	9.68521700833257e-38	1.41122893986802e-33	1.41122893986802e-33	2.17629702148617e-31
1	142788118	142788119	8.64078374022269e-11	8.64078374022269e-11	9.03008202357448e-09	1.57356937260674e-06	1.55328781180425e-06	0.000152786247272259
1	142807900	142807901	2.56154112922454e-12	2.56154112922454e-12	6.28131895413923e-10	5.1468187608718e-08	5.13915980438241e-08	1.20864692570931e-05
1	142808476	142808477	1.1882623459792e-06	1.1882623459792e-06	1.70361303729072e-06	0.0164115055392517	0.0161062647358239	0.020886706119257
1	142819370	142819371	3.69701038239056e-08	3.69701038239056e-08	9.7511541435813e-07	0.000554538319963723	0.000544244797008983	0.0125027862571938
1	142826687	142826688	9.29316799682628e-10	9.29316799682628e-10	2.22692584735607e-07	1.56615183332471e-05	1.54047721310627e-05	0.00315376166365648
1	142842543	142842544	7.42039375550893e-14	1.34496853248645e-14	4.59746346999878e-09	1.70093064344447e-09	3.30594446372699e-10	8.19711108008796e-05
1	142845070	142845071	8.62064137814753e-10	8.62064137814753e-10	4.34737881971555e-07	1.45797645374607e-05	1.43340213325127e-05	0.00593240240945325
1	142853786	142853787	3.28848611834125e-15	3.28848611834125e-15	6.62268196837277e-11	8.69616654058584e-11	8.70185588735757e-11	1.3987704162732e-06
1	142865184	142865185	2.33187670714684e-11	2.33187670714684e-11	1.60002990286551e-08	4.40627571527031e-07	4.39089067436504e-07	0.00026063497650939
1	143139956	143139957	5.6100933133368e-08	5.6100933133368e-08	3.83580775684287e-07	0.000832998651784494	0.000817984256474752	0.0052662977180079
1	143151446	143151447	3.33837673807585e-11	3.33837673807585e-11	6.425768511509e-07	6.23243802956761e-07	6.2066545580594e-07	0.00847546283351581
1	143157665	143157666	1.40655216093342e-30	1.40655216093342e-30	2.29852800885005e-26	5.84390900430245e-25	5.84390900430245e-25	5.61737114254803e-21
1	143166162	143166163	1.61309873997293e-11	1.61309873997293e-11	4.17970053677372e-08	3.07755914331234e-07	3.07610814890248e-07	0.000646108931627314
1	143169215	143169216	4.44443082361464e-16	4.44443082361464e-16	4.08502830285369e-12	1.38491390323723e-11	1.37643051026181e-11	9.54507441853542e-08
1	143266040	143266041	5.11267754557906e-22	5.11267754557906e-22	7.64853050506195e-17	3.58078075730976e-17	3.37066159306665e-17	3.21242526425016e-12
1	143280403	143280404	3.07747422501291e-08	3.07747422501291e-08	3.4099006600857e-06	0.000464278878831949	0.000455361870915842	0.038894152478773
1	143283798	143283799	1.14107025362396e-18	1.14107025362396e-18	1.49672015591706e-14	5.80167660340984e-14	5.6698203169687e-14	4.58788506427774e-10
1	143285255	143285256	7.49105565456207e-09	7.49105565456207e-09	6.83418233629491e-06	0.000117848012825229	0.000115467698541793	0.0714999978386556
1	143289907	143289908	5.34115637064606e-11	5.34115637064606e-11	8.28953157297246e-09	9.85768950103722e-07	9.72237918160354e-07	0.00014099361848405
1	143289934	143289935	8.68494286540172e-11	8.68494286540172e-11	1.1102318893283e-08	1.58058854075971e-06	1.56058109087668e-06	0.000185257604570037
1	143361985	143361986	1.87112358664969e-07	1.87112358664969e-07	5.23067103311346e-06	0.00268990455664441	0.00264617009444722	0.0570095705736929
1	143401220	143401221	6.13840527291963e-08	6.13840527291963e-08	3.87229464520089e-08	0.000909107362307308	0.000892762389953706	0.000601462745627047
1	143401222	143401223	6.13840527291963e-08	6.13840527291963e-08	3.87229464520089e-08	0.000909107362307308	0.000892762389953706	0.000601462745627047
1	143440206	143440207	6.49593912784021e-12	7.70732675366047e-12	6.5886502836045e-10	1.27450024760654e-07	1.50269779438275e-07	1.26417490988731e-05
1	143440217	143440218	3.58546320460504e-12	4.38111855144032e-12	3.09738597427606e-10	7.1280197200068e-08	8.65873748543469e-08	6.15165866282213e-06
1	143498527	143498528	3.49166779005811e-34	3.49166779005811e-34	5.90069489045714e-31	3.97819328825702e-28	3.81691518197633e-28	5.82104047465484e-25
1	143510383	143510384	1.24923061822037e-08	1.24923061822037e-08	6.09719745225584e-06	0.000193479032350398	0.00018934625931537	0.0648037070308706
1	143527044	143527045	4.75526744422936e-08	5.05062629728069e-10	2.69260549928502e-06	0.000709065764939169	8.54550641202973e-06	0.0315351270368384
1	143535986	143535987	7.89757709381442e-16	7.89757709381442e-16	3.00678599872014e-12	2.30385592781374e-11	2.2964027634175e-11	7.11609558989766e-08
1	143537245	143537246	2.54104438260371e-07	2.54104438260371e-07	5.33459970358109e-06	0.00363488733110565	0.00357421106892757	0.0580094289432941
1	143542227	143542228	1.23231862098468e-06	1.23231862098468e-06	1.09010550834445e-06	0.0170025644273066	0.0166838552698408	0.0138913012135771
1	143542238	143542239	1.01712777219901e-07	1.01712777219901e-07	1.14512479994779e-06	0.00148463708152852	0.00146091241225694	0.0145420187528709
1	143542249	143542250	1.01712777219901e-07	1.01712777219901e-07	1.14512479994779e-06	0.00148463708152852	0.00146091241225694	0.0145420187528709
1	143543212	143543213	4.89417322632789e-19	2.75599081776864e-19	9.25480238037798e-15	2.57918366446446e-14	1.44766594405925e-14	2.91984932736849e-10
1	143657622	143657623	6.30594178914861e-22	6.30594178914861e-22	7.19980311909391e-19	4.36361834268248e-17	4.05670443764086e-17	4.12182710898287e-14
1	143745586	143745587	1.91721034605993e-09	3.19851986897264e-10	4.88883346591411e-07	3.15349794248353e-05	5.48057802284844e-06	0.00659450963627979
1	143747960	143747961	8.16005122952575e-08	9.67372885435875e-08	3.63779613985509e-06	0.00119668525589841	0.00139018940433991	0.041128231187873
1	143747961	143747962	8.16005122952575e-08	9.67372885435875e-08	3.63779613985509e-06	0.00119668525589841	0.00139018940433991	0.041128231187873
1	144558772	144558773	1.9278910839695e-10	1.9278910839695e-10	3.51095337089781e-10	3.41777397501708e-06	3.35960849806182e-06	6.9389639210315e-06
1	144586630	144586631	1.90646027938386e-06	1.90646027938386e-06	4.6410068904674e-07	0.0260814177111378	0.0255330170407215	0.00629802534172211
1	144586648	144586649	1.90646027938386e-06	1.90646027938386e-06	4.6410068904674e-07	0.0260814177111378	0.0255330170407215	0.00629802534172211
1	144617506	144617507	3.07752807687687e-10	4.87228769948244e-11	5.92702058565692e-08	5.36069532885956e-06	8.94134085894021e-07	0.000897351460228272
1	144683120	144683121	1.06516025001674e-08	1.06516025001674e-08	1.34574249936642e-07	0.000166019425049444	0.000162635110609025	0.00195512286022773
1	144827999	144828000	1.92112808853394e-13	1.92112808853394e-13	4.37271731610435e-10	4.21725772112928e-09	4.2241355537813e-09	8.56263673612016e-06
1	145051478	145051479	1.29847130115275e-08	1.29847130115275e-08	1.64119607106377e-06	0.000200951460797148	0.000196662289007057	0.0201703717743984
1	145328483	145328484	3.15023690635038e-07	3.15023690635038e-07	7.00257939332111e-08	0.00447466780389373	0.004411917095425	0.00105250861769213
1	146215754	146215755	9.76530187066953e-09	1.14976865113283e-08	7.67795257655368e-09	0.000152616931613195	0.000175057998927395	0.000131364878924256
1	146243925	146243926	5.97862007375699e-13	5.97862007375699e-13	1.72456188420349e-11	1.25162765567083e-08	1.25162765567083e-08	3.83888562172931e-07
1	146465442	146465443	5.46624405396548e-20	5.46624405396548e-20	3.88625533473353e-15	3.2489438459094e-15	2.95773416339979e-15	1.28157815305429e-10
1	146465443	146465444	5.46624405396548e-20	5.46624405396548e-20	3.88625533473353e-15	3.2489438459094e-15	2.95773416339979e-15	1.28157815305429e-10
1	148211424	148211425	1.67390626952137e-19	1.67390626952137e-19	8.46238428759523e-15	9.48895692781533e-15	8.87917477769999e-15	2.67610725598498e-10
1	148240862	148240863	9.41593077579136e-07	9.41593077579136e-07	4.39981720330405e-07	0.0130761122394045	0.0128402484481678	0.00599687812323945
1	148627956	148627957	3.84345795981357e-08	3.84345795981357e-08	4.01389813597694e-07	0.000575619575146948	0.00056484958127953	0.00549587912783605
1	148741948	148741949	7.88703125188895e-07	7.88703125188895e-07	9.69603500658828e-08	0.0109887386025527	0.010780773289358	0.00143232656832425
1	148741955	148741956	7.88703125188895e-07	7.88703125188895e-07	9.69603500658828e-08	0.0109887386025527	0.010780773289358	0.00143232656832425
1	149225724	149225725	2.30497524140885e-12	1.90440714200066e-12	7.06663581244023e-07	4.64053064326973e-08	3.85711913725469e-08	0.00927387829937701
1	149649031	149649032	4.21409875130482e-17	4.21409875130482e-17	2.88214387947601e-13	1.64572536524266e-12	1.63712537521051e-12	7.66421642703421e-09
1	150459815	150459816	2.70884094335951e-15	7.09058619977239e-15	4.05124457502073e-14	7.21522743961824e-11	1.80484354533869e-10	1.18910597584553e-09
1	150459816	150459817	2.70884094335951e-15	7.09058619977239e-15	4.05124457502073e-14	7.21522743961824e-11	1.80484354533869e-10	1.18910597584553e-09
1	151379825	151379826	6.32231343639884e-11	2.20524106980579e-10	1.16709982110601e-07	1.16128823126757e-06	3.82070503365675e-06	0.00170940225164976
1	152265639	152265640	1.67361690318469e-07	2.21877707501862e-08	1.11608575491594e-08	0.00241627713062441	0.000331089627421323	0.000186075024695656
1	152770875	152770876	8.8636618044789e-09	8.8636618044789e-09	1.47006566528179e-06	0.000139089972054777	0.000136184008725997	0.0182389759656704
1	153743088	153743089	5.17272690221785e-13	1.13581316311147e-12	1.22791622385492e-12	1.08968165161267e-08	2.33078164826698e-08	3.00544362549215e-08
1	155188757	155188758	1.29928396588829e-09	1.6553836332801e-09	1.32032244338357e-07	2.16439595352543e-05	2.67978912284166e-05	0.0019211500973889
1	156497643	156497644	6.23952487723011e-08	6.54005841705233e-07	9.23000557871436e-07	0.000923407091878873	0.00900809461594832	0.0118741011156063
1	157276873	157276874	7.33406708840834e-08	1.03026294491179e-07	2.69061643522848e-07	0.0010814349162108	0.00147925331009749	0.00377278940799916
1	162495332	162495333	5.14260201179472e-07	7.90697879970543e-08	1.12367878415989e-06	0.00723605599895024	0.0011426559418991	0.014289864081258
1	162959160	162959161	2.03946217384137e-06	1.08770400667201e-06	1.31041049805456e-07	0.0278773832969652	0.0147779165709263	0.00190790365078207
1	164169520	164169521	4.65435379682072e-07	3.24708489172088e-07	2.10912214640772e-06	0.00655817737043425	0.0045436198269302	0.0254305206914276
1	166182854	166182855	1.11167238585336e-09	1.5886474699218e-11	3.00822248864047e-07	1.86414989664657e-05	3.03090965568537e-07	0.00419631573272884
1	166321148	166321149	6.25964087739452e-05	3.53016642642055e-19	8.80435930358649e-06	0.746956131302988	1.83761902389911e-14	0.0891490355045455
1	166607737	166607738	2.06068064761628e-07	4.96926031366619e-07	3.52949908173858e-06	0.00295767888244479	0.00689027626726707	0.0400325312331065
1	167025894	167025895	1.19887614098547e-12	1.19887614098547e-12	3.71202821944073e-08	2.45956810538147e-08	2.45707551039248e-08	0.000578012232695219
1	167025897	167025898	9.45693331099629e-17	9.45693331099629e-17	1.86078211566302e-12	3.4182321664648e-12	3.40757398153595e-12	4.47589580958355e-08
1	167025900	167025901	9.45693331099629e-17	9.45693331099629e-17	1.86078211566302e-12	3.4182321664648e-12	3.40757398153595e-12	4.47589580958355e-08
1	167025902	167025903	9.45693331099629e-17	9.45693331099629e-17	1.86078211566302e-12	3.4182321664648e-12	3.40757398153595e-12	4.47589580958355e-08
1	168354400	168354401	1.96089234470017e-06	2.48477610633539e-06	3.92708892134152e-06	0.0268124746013189	0.0331357014538971	0.044121427094891
1	169344459	169344460	2.96425683434306e-07	3.21149094641293e-07	3.28217411372892e-06	0.00421938822161244	0.00449614674145131	0.0375697095021774
1	171530145	171530146	2.98598027657583e-11	2.98598027657583e-11	1.37065095237664e-10	5.59909848274659e-07	5.57583353060221e-07	2.82631052932754e-06
1	172956854	172956855	3.53190793704857e-09	3.53190793704857e-09	6.19782858704525e-06	5.7072887026232e-05	5.58130245073877e-05	0.0655802976510169
1	173207335	173207336	1.7023986399037e-06	8.14342229835338e-07	5.68263165120888e-06	0.0233252457051552	0.0111274733425142	0.0609016314603635
1	179352755	179352756	3.7243261367598e-10	1.11638857650116e-09	7.08655104358156e-08	6.44846256762444e-06	1.83665035895302e-05	0.00106433877189095
1	183262874	183262875	5.24346967408447e-11	1.11619952772522e-09	1.52388457430465e-09	9.68181589009638e-07	1.83665035895302e-05	2.84823706139699e-05
1	185742309	185742310	7.76513485691822e-07	1.49322641922912e-07	7.35635591353184e-06	0.010824497497415	0.00212474349627659	0.0762822979748608
1	185957454	185957455	7.71607073891743e-07	1.56841051840898e-06	1.94861239280809e-06	0.0107616662533126	0.0211033832811017	0.0236396575803359
1	189492949	189492950	2.94660239705788e-06	1.58214610216173e-07	2.23529399375528e-07	0.0399530189441449	0.00224810563517038	0.00316450457249092
1	189492952	189492953	2.94660239705788e-06	1.58214610216173e-07	2.23529399375528e-07	0.0399530189441449	0.00224810563517038	0.00316450457249092
1	190891915	190891916	3.30742834288992e-07	4.48116569223934e-07	1.17861131794717e-06	0.00469382507287631	0.00622523176271251	0.0149391235767598
1	191505777	191505778	4.46768521121862e-07	2.6226095285176e-07	1.67340244313049e-06	0.00630064100525431	0.00368701657195745	0.0205474589096726
1	192545721	192545722	1.27912257902589e-12	1.27912257902589e-12	1.17616084843749e-09	2.62153917011906e-08	2.61888511882053e-08	2.21520979435978e-05
1	193245648	193245649	2.70546383318217e-06	6.48735764505312e-07	1.80992823047546e-06	0.0367388404456286	0.00894159600628658	0.0220863854627997
1	193387983	193387984	1.4168357507026e-06	2.5536953061324e-06	6.84485504833008e-06	0.0194720000243378	0.0340435482208214	0.0716023964463421
1	193840495	193840496	3.6211907114806e-08	7.84256976494761e-08	4.46821299374654e-07	0.000543467959343153	0.00113469779490828	0.00608087923973478
1	194359342	194359343	7.54117556416071e-08	3.68701930331121e-08	1.38809876606828e-07	0.00111015256642906	0.00054287278286692	0.00201052048813565
1	196659341	196659342	6.2334981586761e-13	1.49984291908703e-11	1.29002382393905e-11	1.30296329886604e-08	2.86960493715394e-07	2.90436922353313e-07
1	201063040	201063041	1.61015514942278e-11	1.62530994507277e-10	1.47521142527496e-10	3.07411828187308e-07	2.85012593828653e-06	3.03263988854779e-06
1	202173900	202173901	2.55765680291718e-10	1.74771481420047e-08	1.64591016761911e-06	4.49189553271165e-06	0.000262882140307625	0.0202190925978761
1	204128392	204128393	4.23445177462528e-10	5.90075830206236e-10	1.79537314399016e-09	7.29579977810299e-06	9.92990323447167e-06	3.33946294820747e-05
1	204128393	204128394	4.23445177462528e-10	5.90075830206236e-10	1.79537314399016e-09	7.29579977810299e-06	9.92990323447167e-06	3.33946294820747e-05
1	204128395	204128396	4.23445177462528e-10	5.90075830206236e-10	1.79537314399016e-09	7.29579977810299e-06	9.92990323447167e-06	3.33946294820747e-05
1	205308913	205308914	1.59912339270026e-08	1.59912339270026e-08	1.9692613182285e-06	0.000245740879455198	0.000241024779104185	0.0238508147468916
1	205539915	205539916	1.49627097137985e-06	8.64402706698865e-08	2.69153071989449e-06	0.0205497370000895	0.00124575428107568	0.0315287062469833
1	205767096	205767097	2.7537371326834e-17	8.11876069972372e-17	1.69140821291811e-14	1.17302921475524e-12	2.95567718036561e-12	5.15535799829508e-10
1	206516993	206516994	2.80647112093342e-14	2.80647112093342e-14	1.59755551916672e-09	6.65759712704324e-10	6.6949000894183e-10	2.97973642709902e-05
1	206903391	206903392	5.37187227854153e-13	5.37187227854153e-13	1.6243807760735e-12	1.12957430435988e-08	1.1289873600604e-08	3.93888327941209e-08
1	206903394	206903395	5.37187227854153e-13	5.37187227854153e-13	1.6243807760735e-12	1.12957430435988e-08	1.1289873600604e-08	3.93888327941209e-08
1	207589584	207589585	1.796653738042e-06	2.40043608321083e-06	4.04128085292799e-06	0.02460417044194	0.0320373934514541	0.0452535452497623
1	209441503	209441504	2.77450556963898e-07	9.04340303724995e-08	1.29171831452881e-06	0.00395974365712227	0.00130145637055163	0.016172582997329
1	209556041	209556042	6.13617499667043e-08	2.85313886371027e-07	3.69543182801506e-06	0.000909107362307308	0.00400345462218034	0.0417098956116113
1	211271179	211271180	3.44615608320319e-08	2.43404516717874e-08	2.86424824180506e-06	0.000517967561916249	0.000362476774038487	0.0333378173607864
1	211592888	211592889	6.62351473986438e-06	1.66325052050304e-07	5.05405125048512e-07	0.0871213715242872	0.00236210391712321	0.00678794149983445
1	213289378	213289379	2.81369963601884e-10	4.725947785032e-12	6.29338172203741e-07	4.91595677757553e-06	9.31748526115015e-08	0.00831440408107318
1	214655985	214655986	4.07732360862453e-16	4.07732360862453e-16	1.25648424024823e-12	1.27543395207963e-11	1.27052087830429e-11	3.07350669319059e-08
1	216661452	216661453	6.17788831803614e-08	6.17788831803614e-08	8.79785759566929e-06	0.000914619959709355	0.000898181786457928	0.0890943542236667
1	220152717	220152718	8.64593611053091e-09	8.64593611053091e-09	5.71469293536387e-07	0.000135699710197666	0.000132914539406836	0.00759952408242976
1	220805623	220805624	1.48983150204978e-09	7.49986003159869e-09	1.22998908943013e-07	2.4685998052783e-05	0.000115581385983322	0.0017963096638476
1	224363399	224363400	2.02215922095588e-12	7.08086710198112e-11	5.88257288228672e-11	4.08742292328262e-08	1.2796985501796e-06	1.24799206416037e-06
1	224363400	224363401	2.02215922095588e-12	7.08086710198112e-11	5.88257288228672e-11	4.08742292328262e-08	1.2796985501796e-06	1.24799206416037e-06
1	226040255	226040256	2.40605568646122e-19	2.76154331918823e-18	4.82780654005039e-18	1.34137304385079e-14	1.32105094184259e-13	2.59320111263577e-13
1	230006774	230006775	9.55722518937044e-15	9.55722518937044e-15	8.76797659085097e-11	2.3788100821301e-10	2.38394473232279e-10	1.83558109563688e-06
1	230468714	230468715	5.09647555178096e-23	6.64253808232995e-22	2.33803497080065e-20	4.46179165007609e-18	4.25107034358421e-17	1.49865946289532e-15
1	238046071	238046072	3.48647713123987e-14	3.43589492661317e-13	5.78347853836149e-13	8.22010594999443e-10	7.32865546864508e-09	1.47120543542042e-08
1	238047603	238047604	2.1051291611069e-07	2.8059080902107e-07	2.21164334498365e-06	0.00301986803481703	0.00393923146041431	0.0264860220614408
1	239896102	239896103	2.47792893091775e-16	2.47792893091775e-16	2.48805349082497e-12	8.16153403851082e-12	8.12514292605698e-12	5.92831466005877e-08
1	243186880	243186881	7.97565178720712e-13	7.97565178720712e-13	1.43928270088927e-08	1.65514353602493e-08	1.65641835774716e-08	0.000236306058115572
1	243698872	243698873	1.2756537233465e-06	1.46928044707596e-06	2.16331761477041e-06	0.0175824748104916	0.019815705999611	0.0260141818166401
1	244327759	244327760	8.0586434782685e-06	3.1702771213544e-06	5.1018127165757e-06	0.104302144469436	0.0420898483385595	0.0557346969923298
1	244439305	244439306	8.02918412292287e-15	8.02918412292287e-15	2.71680331494494e-10	2.02149189315065e-10	2.02590563090862e-10	5.41840626270389e-06
1	245984185	245984186	8.57127295415047e-07	8.57127295415047e-07	8.55680496220184e-06	0.0119215367004458	0.0117041960583715	0.086979921365536
1	246396215	246396216	1.14756490559979e-08	1.14756490559979e-08	1.64991528244243e-07	0.000178450686448793	0.000174755359733928	0.00237443000865985
1	246396221	246396222	6.70927972668135e-09	6.70927972668135e-09	4.34748563029304e-08	0.000106085658301551	0.000103793120648448	0.000668977468266698
1	246647688	246647689	5.65369292119495e-17	5.65369292119495e-17	3.12015498834287e-13	2.12619512589044e-12	2.11929829276661e-12	8.26724247503157e-09
1	246647965	246647966	3.10309418610714e-11	3.10309418610714e-11	1.13179986089661e-07	5.8079317933888e-07	5.78251122115328e-07	0.00166130945820541
1	248185907	248185908	5.03882466995838e-11	4.1635280870281e-10	1.21166567671133e-09	9.30904932551127e-07	7.08308233075504e-06	2.27995708748875e-05
1	248715317	248715318	3.44212632417017e-07	3.44212632417017e-07	5.42110848976164e-06	0.0048798486198355	0.00480656244170229	0.0588947224172407
1	248801479	248801480	2.08101231617297e-21	9.06646337441287e-10	1.13248157142011e-08	1.39700807370979e-16	1.50351383216965e-05	0.00018869188444514
1	248839042	248839043	1.7768489755727e-15	6.94030146465566e-07	5.28557341524354e-06	4.83629767104918e-11	0.00952531871837787	0.0575614236650325
2	547388	547389	5.61157503025055e-09	5.61157503025055e-09	1.64617854388548e-06	8.90422766027334e-05	8.70445879426145e-05	0.0202193189396975
2	739557	739558	1.25124362315953e-07	1.25124362315953e-07	4.91946757210204e-06	0.00181652793869443	0.00178860110874808	0.0539740715791825
2	909234	909235	1.82770686184665e-13	1.82770686184665e-13	6.95361259748788e-10	4.02200264654882e-09	4.02638391304833e-09	1.33167391962087e-05
2	1102125	1102126	1.84547023198185e-11	1.84547023198185e-11	1.15858245745811e-09	3.50847827998011e-07	3.50436034772662e-07	2.18362746210038e-05
2	1176228	1176229	1.57530537959829e-06	1.57530537959829e-06	1.44170655801996e-06	0.0215985231810027	0.0211855838350649	0.0179146033910386
2	1176232	1176233	1.57530537959829e-06	1.57530537959829e-06	1.44170655801996e-06	0.0215985231810027	0.0211855838350649	0.0179146033910386
2	1176237	1176238	1.57530537959829e-06	1.57530537959829e-06	1.44170655801996e-06	0.0215985231810027	0.0211855838350649	0.0179146033910386
2	1460970	1460971	5.9573896355312e-13	5.9573896355312e-13	2.51171930705927e-08	1.24750590434095e-08	1.24750590434095e-08	0.000398549790534676
2	1461110	1461111	6.48326998795879e-24	6.48326998795879e-24	1.52474481783716e-21	7.51363333068166e-19	5.7129804627623e-19	1.15596333417707e-16
2	5162545	5162546	1.19473186964338e-13	6.0814336662909e-14	2.93466706727407e-10	2.67864544255989e-09	1.41404378610576e-09	5.84283105008686e-06
2	9546300	9546301	5.23702146079091e-09	9.0545354218087e-10	6.41032041902835e-07	8.35744206711856e-05	1.50184367159999e-05	0.00846060518793554
2	9655928	9655929	2.79238753482111e-07	1.55934545897758e-07	3.75982608078469e-07	0.00398385886294575	0.00221648637863135	0.00517691694605814
2	11994465	11994466	4.76634606031649e-10	4.76634606031649e-10	3.15594577174078e-06	8.17393175185626e-06	8.07126566328365e-06	0.0362427795391376
2	11994470	11994471	4.76634606031649e-10	4.76634606031649e-10	3.15594577174078e-06	8.17393175185626e-06	8.07126566328365e-06	0.0362427795391376
2	11994491	11994492	1.62010962279365e-09	1.62010962279365e-09	5.97618780590259e-07	2.67897873066661e-05	2.62426190436946e-05	0.00791344201243799
2	11994548	11994549	4.13797056229338e-09	1.0304839668405e-09	3.42958086517333e-06	6.66003060516449e-05	1.70189895126628e-05	0.039091069686846
2	23208928	23208929	1.05849841251955e-08	1.05849841251955e-08	5.25747014185175e-06	0.000165044689900413	0.000161648452181111	0.0572707911325415
2	24276964	24276965	4.62184593693704e-11	4.62184593693704e-11	3.26626818296887e-08	8.56333720302377e-07	8.50296343607045e-07	0.000511555580827503
2	24276967	24276968	4.62184593693704e-11	4.62184593693704e-11	3.26626818296887e-08	8.56333720302377e-07	8.50296343607045e-07	0.000511555580827503
2	26493059	26493060	4.27161936194228e-11	1.01031818473882e-10	1.14122995430521e-08	7.92896741136606e-07	1.80215520683643e-06	0.000189953895963947
2	26493060	26493061	4.27161936194228e-11	1.01031818473882e-10	1.14122995430521e-08	7.92896741136606e-07	1.80215520683643e-06	0.000189953895963947
2	26493061	26493062	4.27161936194228e-11	1.01031818473882e-10	1.14122995430521e-08	7.92896741136606e-07	1.80215520683643e-06	0.000189953895963947
2	28748897	28748898	2.75840302522862e-10	1.70884327645504e-09	1.88083061737117e-07	4.82455537837032e-06	2.76246157219152e-05	0.00268904490824176
2	28748900	28748901	2.75840302522862e-10	1.70884327645504e-09	1.88083061737117e-07	4.82455537837032e-06	2.76246157219152e-05	0.00268904490824176
2	29446128	29446129	6.27388908406549e-13	3.66438059570534e-12	1.09798040512375e-11	1.31106727609315e-08	7.28670089406719e-08	2.4851428279889e-07
2	32048490	32048491	6.68958884154118e-09	6.68958884154118e-09	1.74610471523893e-07	0.00010579498958757	0.000103508296048282	0.00250528146880185
2	33398398	33398399	2.66579290053489e-07	2.66579290053489e-07	7.32530937332254e-06	0.00380794930324349	0.00374512276906355	0.0760035288870722
2	44117080	44117081	1.15078868329176e-10	1.89552851208332e-10	1.97754168833949e-10	2.07699304689736e-06	3.30677417984523e-06	4.00925855251185e-06
2	47698295	47698296	6.22723652942124e-12	6.22723652942124e-12	1.38188606622182e-10	1.22267056857717e-07	1.22118854364556e-07	2.84875139921051e-06
2	58479028	58479029	1.25891801613178e-15	4.68234113924052e-15	5.71717751129773e-14	3.50198562394399e-11	1.2179065751065e-10	1.65407737806386e-09
2	71996947	71996948	3.30355811578907e-11	3.30355811578907e-11	5.19534077530325e-08	6.17028295095902e-07	6.14474487482261e-07	0.000792807130381285
2	71996948	71996949	3.30355811578907e-11	3.30355811578907e-11	5.19534077530325e-08	6.17028295095902e-07	6.14474487482261e-07	0.000792807130381285
2	71996995	71996996	8.93528874117483e-15	8.93528874117483e-15	1.10082998828382e-11	2.22880952412821e-10	2.23363080554629e-10	2.49019899886779e-07
2	71997027	71997028	1.33345169186805e-15	1.33345169186805e-15	3.97508000330511e-12	3.69787451897322e-11	3.69154687605917e-11	9.29353817884048e-08
2	80086877	80086878	3.70417535587872e-11	1.06307095106007e-10	8.12623439461371e-09	6.89942695489746e-07	1.89249717860911e-06	0.000138332499914491
2	85450813	85450814	1.39371558552752e-05	1.96963520995526e-06	4.43696321579448e-07	0.174577161700918	0.026370380162817	0.00604343444293189
2	85454807	85454808	6.68162355508865e-06	2.35973151642179e-06	8.49502712353738e-07	0.0878714087585452	0.0315149289052968	0.0109932621222393
2	85874956	85874957	4.97149501683658e-09	4.76075009789019e-09	5.19746059212689e-08	7.94467580857601e-05	7.43746014214731e-05	0.000792981022828558
2	86360171	86360172	3.01523877906515e-16	3.01523877906515e-16	2.87454020661453e-14	9.76819858255478e-12	9.72923488657331e-12	8.58045679988721e-10
2	86847382	86847383	4.22137326563474e-08	4.22137326563474e-08	1.78889481107867e-06	0.000631084529387814	0.000619408378109462	0.0218527924171442
2	86980487	86980488	4.74103606501487e-12	4.74103606501487e-12	4.26664993881676e-11	9.34723269653269e-08	9.3449551057197e-08	9.20625254466658e-07
2	87137624	87137625	1.35205133895356e-07	2.30152291737873e-08	4.92002926577536e-08	0.00195936191783434	0.000343183874950413	0.000752498141195662
2	87568957	87568958	8.79667284372491e-14	8.79667284372491e-14	8.23944097941715e-08	1.9982866142035e-09	2.00391400540092e-09	0.00122611049975979
2	87581713	87581714	3.96705234850722e-11	3.96705234850722e-11	1.21693766836511e-07	7.37881897581313e-07	7.33162689465215e-07	0.00177853338348253
2	87581866	87581867	3.54391543109558e-10	1.43861111108506e-10	1.68873361844599e-06	6.15057274185324e-06	2.53267442980702e-06	0.0207168403275055
2	87581867	87581868	3.54391543109558e-10	1.43861111108506e-10	1.68873361844599e-06	6.15057274185324e-06	2.53267442980702e-06	0.0207168403275055
2	87587385	87587386	3.23076435828382e-12	1.04403250617336e-12	8.55860248499569e-08	6.44822216031073e-08	2.14952897836917e-08	0.00127103290134446
2	87589003	87589004	9.72625152496522e-19	9.72625152496522e-19	3.25356676007303e-15	4.97022321996441e-14	4.8537096589782e-14	1.08131060155585e-10
2	87592946	87592947	2.71800489279047e-09	2.71800489279047e-09	3.30122914921864e-06	4.42478883748917e-05	4.33066293745986e-05	0.0377557694546239
2	87592947	87592948	2.71800489279047e-09	2.71800489279047e-09	3.30122914921864e-06	4.42478883748917e-05	4.33066293745986e-05	0.0377557694546239
2	87603359	87603360	1.38874982848934e-15	1.38874982848934e-15	2.24034175392353e-10	3.84858635490669e-11	3.84200532488804e-11	4.50928390355106e-06
2	87604007	87604008	8.82239707450501e-36	8.82239707450501e-36	2.38219468105159e-31	1.18945129215555e-29	1.13281075443386e-29	2.40878798382174e-25
2	87605885	87605886	4.24277567161181e-11	4.24277567161181e-11	6.49799712248475e-07	7.88085293123342e-07	7.82158489414803e-07	0.00856235428556704
2	87606007	87606008	2.18460973781963e-10	2.18460973781963e-10	2.75609664173067e-08	3.8534624129855e-06	3.78739361893517e-06	0.000435192496213522
2	87748103	87748104	1.04750482338319e-06	1.04750482338319e-06	6.38908521042382e-07	0.0145120534262321	0.0142533019269587	0.00843395415753416
2	89836090	89836091	6.68499392515816e-32	6.68499392515816e-32	4.05625149457542e-27	4.91608795320364e-26	4.91608795320364e-26	1.15944392944185e-21
2	90201826	90201827	6.00848648412531e-07	6.00848648412531e-07	8.23457833898277e-08	0.0084309611751243	0.00829286660545839	0.00122561235282657
2	90373194	90373195	4.03061155803438e-14	4.03061155803438e-14	2.04550800335951e-12	9.46439880627787e-10	9.51133427293677e-10	4.89838425268837e-08
2	90450904	90450905	1.85561575064674e-14	5.47800158464456e-15	1.53345133028018e-11	4.47678058319575e-10	1.41214901264742e-10	3.42856783495015e-07
2	90450905	90450906	1.85561575064674e-14	5.47800158464456e-15	1.53345133028018e-11	4.47678058319575e-10	1.41214901264742e-10	3.42856783495015e-07
2	90453791	90453792	3.88740976058474e-15	3.88740976058474e-15	8.47644840807409e-10	1.01612189864375e-10	1.01776610883573e-10	1.61299912008769e-05
2	90459209	90459210	1.57849985168081e-18	1.57849985168081e-18	1.26301328516603e-12	7.88208008756207e-14	7.71073052044115e-14	3.08854355576942e-08
2	91743150	91743151	4.88450323058547e-18	4.88450323058547e-18	8.62897235856771e-14	2.29855995847861e-13	2.26042595459081e-13	2.47263215161428e-09
2	91747483	91747484	2.26321061065629e-14	2.26321061065629e-14	3.13772216484238e-10	5.41330727644445e-10	5.44065533697924e-10	6.22871105726194e-06
2	91754012	91754013	1.45839306617814e-24	1.45839306617814e-24	9.699846518637e-19	1.77404347265368e-19	1.54821379175157e-19	5.51018506826905e-14
2	91861435	91861436	1.20481026507791e-15	1.20481026507791e-15	8.10150982458e-12	3.36304426022048e-11	3.35495168207626e-11	1.85390662869569e-07
2	91861436	91861437	1.20481026507791e-15	1.20481026507791e-15	8.10150982458e-12	3.36304426022048e-11	3.35495168207626e-11	1.85390662869569e-07
2	91895894	91895895	1.90326875554573e-38	1.90326875554573e-38	7.18527292469782e-30	3.75515245775378e-32	3.75515245775378e-32	5.70626812882937e-24
2	91895895	91895896	1.90326875554573e-38	1.90326875554573e-38	7.18527292469782e-30	3.75515245775378e-32	3.75515245775378e-32	5.70626812882937e-24
2	91919251	91919252	7.37954041860369e-10	7.37954041860369e-10	6.8715572718268e-06	1.25121289513812e-05	1.23210252274592e-05	0.0718538465004314
2	91919252	91919253	7.37954041860369e-10	7.37954041860369e-10	6.8715572718268e-06	1.25121289513812e-05	1.23210252274592e-05	0.0718538465004314
2	92073480	92073481	3.55383915888425e-24	3.55383915888425e-24	1.35137430363188e-18	4.2029379575223e-19	3.24470605298562e-19	7.61259155908918e-14
2	92078057	92078058	7.93994882492094e-13	7.93994882492094e-13	1.45773437616562e-10	1.64815711611701e-08	1.64972290401996e-08	2.99823563373601e-06
2	92242400	92242401	2.83997674039091e-16	2.83997674039091e-16	1.88186960335172e-09	9.26348525882407e-12	9.2262825067806e-12	3.49071790123672e-05
2	92242401	92242402	2.83997674039091e-16	2.83997674039091e-16	1.88186960335172e-09	9.26348525882407e-12	9.2262825067806e-12	3.49071790123672e-05
2	92290042	92290043	4.90360166990143e-13	1.32819644219177e-13	1.60650477248149e-09	1.03460455981182e-08	2.97129110740524e-09	2.99504727838614e-05
2	92290071	92290072	2.50039327231237e-13	2.50039327231237e-13	4.84695875881972e-10	5.43283603288478e-09	5.43137716176961e-09	9.44784022451465e-06
2	92290074	92290075	2.50039327231237e-13	2.50039327231237e-13	4.84695875881972e-10	5.43283603288478e-09	5.43137716176961e-09	9.44784022451465e-06
2	92290138	92290139	6.38466560225434e-11	6.38466560225434e-11	7.7654034615925e-08	1.17220879506375e-06	1.15594269271506e-06	0.00115855278131951
2	92290159	92290160	1.78743991755871e-16	1.78743991755871e-16	6.8159227759316e-13	6.03722340644806e-12	6.00962180317668e-12	1.71763523804395e-08
2	92290162	92290163	1.78743991755871e-16	1.78743991755871e-16	6.8159227759316e-13	6.03722340644806e-12	6.00962180317668e-12	1.71763523804395e-08
2	92290172	92290173	2.82536896061462e-18	2.82536896061462e-18	2.29450997637563e-14	1.37682389326179e-13	1.34918988359774e-13	6.90256429305103e-10
2	92290185	92290186	6.13035854562875e-20	6.13035854562875e-20	1.83814630870367e-16	3.61445711972512e-15	3.29285203735914e-15	7.37931990977972e-12
2	92290188	92290189	6.13035854562875e-20	6.13035854562875e-20	1.83814630870367e-16	3.61445711972512e-15	3.29285203735914e-15	7.37931990977972e-12
2	92290190	92290191	6.13035854562875e-20	6.13035854562875e-20	1.83814630870367e-16	3.61445711972512e-15	3.29285203735914e-15	7.37931990977972e-12
2	92290192	92290193	6.13035854562875e-20	6.13035854562875e-20	1.83814630870367e-16	3.61445711972512e-15	3.29285203735914e-15	7.37931990977972e-12
2	92290193	92290194	6.13035854562875e-20	6.13035854562875e-20	1.83814630870367e-16	3.61445711972512e-15	3.29285203735914e-15	7.37931990977972e-12
2	92290365	92290366	9.93087043427707e-29	9.93087043427707e-29	1.20555553854286e-23	2.36276055079422e-23	2.36276055079422e-23	1.62535145604466e-18
2	92290380	92290381	1.00166888667086e-15	4.18102244802594e-16	1.28908603978738e-12	2.85209680973668e-11	1.29883155675388e-11	3.14564482544366e-08
2	92290381	92290382	1.00166888667086e-15	4.18102244802594e-16	1.28908603978738e-12	2.85209680973668e-11	1.29883155675388e-11	3.14564482544366e-08
2	92290383	92290384	1.00166888667086e-15	4.18102244802594e-16	1.28908603978738e-12	2.85209680973668e-11	1.29883155675388e-11	3.14564482544366e-08
2	92290384	92290385	1.00166888667086e-15	4.18102244802594e-16	1.28908603978738e-12	2.85209680973668e-11	1.29883155675388e-11	3.14564482544366e-08
2	92290385	92290386	1.00166888667086e-15	4.18102244802594e-16	1.28908603978738e-12	2.85209680973668e-11	1.29883155675388e-11	3.14564482544366e-08
2	92290846	92290847	2.22699555715425e-11	2.22699555715425e-11	3.23746935112929e-08	4.21301462272152e-07	4.20024493512642e-07	0.00050733985200753
2	92290928	92290929	2.43580340146451e-14	2.43580340146451e-14	2.96325059311891e-13	5.80723880415866e-10	5.83475311297315e-10	7.86180500798488e-09
2	92301109	92301110	8.85333643716682e-14	8.85333643716682e-14	3.12783618229188e-10	2.01014524518669e-09	2.0158028450887e-09	6.21061041028065e-06
2	92318742	92318743	1.97130708703289e-11	1.97130708703289e-11	8.47492801595681e-09	3.73892333438548e-07	3.73542000964021e-07	0.000143995575880031
2	92320455	92320456	8.80080086771781e-15	8.80080086771781e-15	2.30134626482742e-13	2.19865284696589e-10	2.20341625455759e-10	6.27022439183485e-09
2	92320507	92320508	3.31824073734954e-30	3.31824073734954e-30	2.23047960040704e-24	1.20368913419295e-24	1.19831552198673e-24	3.32284236130422e-19
2	92320509	92320510	3.31824073734954e-30	3.31824073734954e-30	2.23047960040704e-24	1.20368913419295e-24	1.19831552198673e-24	3.32284236130422e-19
2	92320511	92320512	3.31824073734954e-30	3.31824073734954e-30	2.23047960040704e-24	1.20368913419295e-24	1.19831552198673e-24	3.32284236130422e-19
2	92320541	92320542	4.75518100004024e-37	4.75518100004024e-37	1.84051333466908e-30	7.39733047584123e-31	7.39733047584123e-31	1.65427524640896e-24
2	95363257	95363258	5.94532424844712e-22	5.94532424844712e-22	8.19013010738585e-19	4.13530115784184e-17	3.85056464897523e-17	4.67554523567919e-14
2	98159848	98159849	3.37985413624097e-06	3.37985413624097e-06	1.20643988870921e-07	0.0456591138698858	0.0447620782339352	0.00176382839619929
2	98166796	98166797	1.84888344217833e-08	1.84888344217833e-08	2.35880416754584e-10	0.000282512005782186	0.000277171712122107	4.73476199212837e-06
2	98166797	98166798	1.84888344217833e-08	1.84888344217833e-08	2.35880416754584e-10	0.000282512005782186	0.000277171712122107	4.73476199212837e-06
2	98166799	98166800	1.84888344217833e-08	1.84888344217833e-08	2.35880416754584e-10	0.000282512005782186	0.000277171712122107	4.73476199212837e-06
2	101640685	101640686	5.84893243281713e-06	4.0273858927912e-07	3.42526960042511e-06	0.077639989311489	0.00560639485312657	0.039047430965444
2	105440849	105440850	1.50581495825974e-16	1.50581495825974e-16	5.89873731467226e-15	5.14183171463644e-12	5.12021829843368e-12	1.89803884092545e-10
2	105440850	105440851	1.50581495825974e-16	1.50581495825974e-16	5.89873731467226e-15	5.14183171463644e-12	5.12021829843368e-12	1.89803884092545e-10
2	105712488	105712489	5.49586326206671e-10	1.47839272689107e-09	7.39481613452624e-08	9.39512354338393e-06	2.405089997697e-05	0.00110755299354294
2	112872845	112872846	1.77051308480941e-16	1.77051308480941e-16	1.25900351693196e-13	5.98755171968605e-12	5.96262436032017e-12	3.53750115895866e-09
2	116544624	116544625	4.4924452258609e-09	4.53108811975876e-09	7.7722545729531e-09	7.20189618775835e-05	7.09236888383757e-05	0.00013292209840496
2	118582274	118582275	1.13518095290324e-08	2.92705640780023e-08	7.05196320390072e-08	0.000176592829135938	0.000433898801471644	0.00105953741834807
2	121737881	121737882	1.23019312518089e-06	1.17708166229448e-06	7.57831180329894e-07	0.0169790304314252	0.0159627406750414	0.00989081799948009
2	121737888	121737889	1.25703372582356e-06	5.82327669102551e-07	2.17027579916995e-07	0.0173346941558766	0.0080399850345318	0.00308114664182081
2	123031882	123031883	7.07576261723713e-10	8.10763984319794e-10	1.65242214589115e-08	1.20121753121466e-05	1.34921182732557e-05	0.000268574439752262
2	130745873	130745874	1.61912995250347e-10	1.03963579689131e-09	6.83585405939051e-10	2.88812328484741e-06	1.71491293337681e-05	1.31005262757689e-05
2	130745875	130745876	1.61912995250347e-10	1.03963579689131e-09	6.83585405939051e-10	2.88812328484741e-06	1.71491293337681e-05	1.31005262757689e-05
2	130753748	130753749	3.85382474854671e-13	2.11000741446605e-13	5.98629056086221e-09	8.186652082408e-09	4.61934980700714e-09	0.000104229318853611
2	130753750	130753751	3.85382474854671e-13	2.11000741446605e-13	5.98629056086221e-09	8.186652082408e-09	4.61934980700714e-09	0.000104229318853611
2	130796854	130796855	6.40739875116278e-15	1.05198303611741e-14	3.14658831863499e-13	1.63609264295557e-10	2.6103722799839e-10	8.32637180156802e-09
2	130796856	130796857	6.40739875116278e-15	1.05198303611741e-14	3.14658831863499e-13	1.63609264295557e-10	2.6103722799839e-10	8.32637180156802e-09
2	130872528	130872529	8.20898781993153e-07	8.20898781993153e-07	9.19205719907231e-06	0.0114314033075896	0.0112151700411735	0.0924842931911073
2	131187657	131187658	6.25115086132182e-11	5.527284944003e-10	3.87428454880862e-09	1.14926085898708e-06	9.31692107434665e-06	6.96450594072021e-05
2	131187659	131187660	6.25115086132182e-11	5.527284944003e-10	3.87428454880862e-09	1.14926085898708e-06	9.31692107434665e-06	6.96450594072021e-05
2	131399613	131399614	1.14324328824733e-07	1.14324328824733e-07	7.77215474773503e-06	0.00166301848947992	0.00163624306794017	0.0800704852632714
2	131935485	131935486	3.43664906774813e-10	3.04636567031074e-09	6.81118940379774e-09	5.97209645899324e-06	4.84145124494456e-05	0.000117831055263789
2	131966089	131966090	1.17918678792683e-12	1.17918678792683e-12	3.94160955300487e-09	2.42163082507371e-08	2.41856080627925e-08	7.08238324172106e-05
2	132487221	132487222	5.8518439191068e-13	4.70363277501011e-14	5.58882032308081e-11	1.22635651276046e-08	1.10672277667119e-09	1.18972849479889e-06
2	132767858	132767859	5.16809886571611e-18	5.16809886571611e-18	4.49075543772254e-12	2.42777803799765e-13	2.38620649625111e-13	1.04508339898105e-07
2	132781147	132781148	1.37159722354876e-11	1.37159722354876e-11	5.70285010978293e-10	2.63921762237722e-07	2.63608241493795e-07	1.103111065106e-05
2	133045229	133045230	1.3820676589104e-12	1.7761148078327e-13	4.24640077458583e-09	2.82679379253875e-08	3.91699503004178e-09	7.6030188326743e-05
2	133045278	133045279	3.1849573610274e-11	5.58858866051166e-11	1.66422156490735e-07	5.95426335954813e-07	1.01567757386517e-06	0.00239416663491621
2	133045279	133045280	3.1849573610274e-11	5.58858866051166e-11	1.66422156490735e-07	5.95426335954813e-07	1.01567757386517e-06	0.00239416663491621
2	133045282	133045283	5.25385459049719e-13	7.30268817531397e-13	1.58066323183981e-08	1.10619578840462e-08	1.52251767642051e-08	0.000257584004591017
2	133118047	133118048	1.75203082836543e-16	1.75203082836543e-16	5.42717903855541e-14	5.92752616851074e-12	5.90283842936659e-12	1.57411677461892e-09
2	133118048	133118049	1.75203082836543e-16	1.75203082836543e-16	5.42717903855541e-14	5.92752616851074e-12	5.90283842936659e-12	1.57411677461892e-09
2	135749328	135749329	1.2123996774902e-07	1.81559151987412e-07	1.03234734376894e-06	0.00176139961865647	0.00257033199322702	0.0131864432198749
2	137830752	137830753	5.50225783768989e-09	1.99291143494081e-09	5.02404012645747e-06	8.74277200785777e-05	3.20629916900469e-05	0.0549945906100532
2	147948613	147948614	1.96319374613227e-06	1.44024024341039e-06	3.23005640992304e-06	0.0268394063150661	0.0194272892090668	0.0370202856392458
2	153213891	153213892	7.75527222799821e-16	7.75527222799821e-16	2.27255142048339e-11	2.26315934867692e-11	2.25583520838994e-11	5.00909152215833e-07
2	160521899	160521900	2.01441284426134e-13	2.01441284426134e-13	8.29418766844701e-10	4.41365214532283e-09	4.41963756998424e-09	1.58166500556962e-05
2	162135583	162135584	1.07423179865198e-15	1.07423179865198e-15	9.7513522354976e-12	3.04370952750784e-11	3.03202746023548e-11	2.2157775540152e-07
2	162135756	162135757	5.37642653222125e-11	5.37642653222125e-11	1.4329483608673e-07	9.91825866463864e-07	9.78217819263168e-07	0.00207325327542614
2	162136181	162136182	2.22455268733036e-12	2.22455268733036e-12	1.98898941430658e-08	4.48419870496761e-08	4.48308156528028e-08	0.000319173691592485
2	162136322	162136323	5.88334281357477e-10	5.88334281357477e-10	5.48587108982203e-06	1.00405412693915e-05	9.90677885447873e-06	0.0594784812483687
2	162136379	162136380	1.61372718491962e-20	1.61372718491962e-20	4.00060262250016e-14	9.92694635109343e-16	8.99650892604263e-16	1.17594848831209e-09
2	162136454	162136455	1.33531396859109e-11	1.33531396859109e-11	2.81986882781818e-10	2.57001296687849e-07	2.56695924424674e-07	5.61703628809764e-06
2	162136455	162136456	1.33531396859109e-11	1.33531396859109e-11	2.81986882781818e-10	2.57001296687849e-07	2.56695924424674e-07	5.61703628809764e-06
2	166522943	166522944	2.86059563978923e-08	2.86059563978923e-08	4.31623198446725e-08	0.000432608638008169	0.000424280088871598	0.000664294618986903
2	166523303	166523304	1.632227924045e-11	4.08584930362386e-11	1.90748505507774e-10	3.10909644445743e-07	7.5391626286872e-07	3.87402260047382e-06
2	166523448	166523449	4.94824135548459e-08	4.94824135548459e-08	2.12224906954064e-06	0.000737432626009338	0.000723307606429108	0.0255697409022247
2	169724665	169724666	6.84655584622304e-19	6.84655584622304e-19	7.99517528128925e-15	3.56166504489308e-14	3.47016863709821e-14	2.5382820474742e-10
2	170361151	170361152	2.19239239190548e-12	9.0372749331415e-11	3.56306247685116e-11	4.42047230891039e-08	1.6216790255958e-06	7.75220706808047e-07
2	177033994	177033995	2.39833490389228e-06	3.70913447918413e-06	7.9757051632467e-06	0.0326834014261568	0.0489852351524179	0.0818132472855911
2	177054787	177054788	6.35364049594243e-07	5.49450123965875e-07	1.38187844218768e-07	0.0089060037955201	0.00759513103042209	0.00200258667455214
2	183595806	183595807	8.53593302176184e-11	4.09423320853609e-10	2.82834962410566e-09	1.5555256114187e-06	6.96812727625082e-06	5.14490400941991e-05
2	188459468	188459469	1.19300514412546e-07	1.4855662869441e-07	1.15619197195948e-07	0.00173353417354223	0.00211495980559386	0.00169465332424288
2	196611899	196611900	2.15530163236136e-23	2.15530163236136e-23	4.59403232180419e-19	2.23304254321186e-18	1.63045520485078e-18	2.64879097359898e-14
2	196611949	196611950	1.42987617391214e-08	1.42987617391214e-08	3.27161951387195e-08	0.00022057031273404	0.000216078968798301	0.000512294508473461
2	197878191	197878192	5.44672507179654e-09	5.44672507179654e-09	1.0254219941695e-08	8.66133884523034e-05	8.4584816098458e-05	0.000172452249747341
2	207651667	207651668	1.31940075592954e-12	6.4289551904482e-12	5.7561553231477e-12	2.70203484526735e-08	1.25952510491362e-07	1.33076041649072e-07
2	207651669	207651670	1.31940075592954e-12	6.4289551904482e-12	5.7561553231477e-12	2.70203484526735e-08	1.25952510491362e-07	1.33076041649072e-07
2	210896048	210896049	1.60440653011238e-12	5.2499453475479e-12	1.36832374972691e-11	3.26915284998568e-08	1.03229020720812e-07	3.07466409724994e-07
2	211839261	211839262	3.99605955838062e-17	3.99605955838062e-17	3.04772084889424e-14	1.62275864249093e-12	1.61223701538251e-12	9.06728550652226e-10
2	211839262	211839263	3.99605955838062e-17	3.99605955838062e-17	3.04772084889424e-14	1.62275864249093e-12	1.61223701538251e-12	9.06728550652226e-10
2	211839278	211839279	6.76189618550171e-15	6.76189618550171e-15	9.34044060186351e-13	1.72334762036744e-10	1.72661153631511e-10	2.32056789341814e-08
2	211839281	211839282	6.76189618550171e-15	6.76189618550171e-15	9.34044060186351e-13	1.72334762036744e-10	1.72661153631511e-10	2.32056789341814e-08
2	211839325	211839326	2.0820237422032e-29	2.0820237422032e-29	5.8593629169506e-26	5.84796146658617e-24	5.84796146658617e-24	1.26733114635542e-20
2	211839345	211839346	3.98366028988418e-27	3.98366028988418e-27	2.15283777083712e-23	6.29395520902658e-22	6.26946511093698e-22	2.73820211229769e-18
2	211839346	211839347	3.98366028988418e-27	3.98366028988418e-27	2.15283777083712e-23	6.29395520902658e-22	6.26946511093698e-22	2.73820211229769e-18
2	211839484	211839485	3.1013403871755e-15	3.1013403871755e-15	6.05535628764099e-12	8.23357210148587e-11	8.23627517834125e-11	1.39833386810085e-07
2	220011692	220011693	2.0019616149091e-10	2.0019616149091e-10	3.6994259298473e-07	3.5421001542037e-06	3.48118699591989e-06	0.0051050480553314
2	220799470	220799471	1.15671013760254e-09	3.56551923605737e-11	1.50067659757669e-06	1.93526024765423e-05	6.60466667238874e-07	0.018570343514526
2	220799474	220799475	1.15671013760254e-09	3.56551923605737e-11	1.50067659757669e-06	1.93526024765423e-05	6.60466667238874e-07	0.018570343514526
2	222826671	222826672	1.2556758154482e-10	9.79243016713945e-10	2.22148715078256e-09	2.25723267512628e-06	1.62024898586233e-05	4.08694367457055e-05
2	224840796	224840797	2.83128355742147e-20	7.36464862505575e-19	6.61792299045743e-18	1.71423161401577e-15	3.72343143367119e-14	3.45003904413977e-13
2	226508844	226508845	2.83933953243161e-09	2.83933953243161e-09	1.44044326938577e-06	4.61952712613471e-05	4.52042685911076e-05	0.017909910356749
2	232706224	232706225	2.64387446960535e-10	2.64387446960535e-10	1.11910514931301e-08	4.64029333688705e-06	4.56209726743012e-06	0.000186539975400026
2	234085354	234085355	1.72962614601032e-10	1.72962614601032e-10	5.97200745549934e-09	3.07978796331536e-06	3.02845816392677e-06	0.000104070230755326
2	240046238	240046239	8.24308676862984e-08	2.45276287561292e-08	4.40994478297036e-06	0.00120864344163089	0.000365196975036986	0.0488475924435179
2	241124589	241124590	4.94727128473592e-12	5.38161774420658e-12	5.55994949608626e-11	9.7419658568126e-08	1.05740970491554e-07	1.18389412535778e-06
2	241124593	241124594	4.94727128473592e-12	5.38161774420658e-12	5.55994949608626e-11	9.7419658568126e-08	1.05740970491554e-07	1.18389412535778e-06
2	241124622	241124623	3.88616610692494e-12	4.43001414400659e-12	5.42352603563825e-11	7.6974511026675e-08	8.75109743155314e-08	1.15606236053803e-06
2	242146506	242146507	1.69212680327785e-09	1.69212680327785e-09	1.47915061054887e-06	2.79349653580213e-05	2.73653199228918e-05	0.0183361158136989
2	242396071	242396072	7.55308598723813e-11	1.39378766541264e-10	3.6617760171501e-10	1.38171032548301e-06	2.46066699671701e-06	7.23174560590499e-06
3	304213	304214	1.38072387599065e-09	1.38072387599065e-09	6.43044158226168e-07	2.29486319643434e-05	2.25319733246841e-05	0.00848024379873432
3	620310	620311	8.38090013079494e-11	8.38090013079494e-11	5.27317130276209e-10	1.52796198458982e-06	1.50690538466882e-06	1.02391505051165e-05
3	620333	620334	3.46237294808781e-28	3.46237294808781e-28	5.05298214758023e-23	6.84797001939855e-23	6.798106160034e-23	5.73082628504736e-18
3	620355	620356	3.55949988773631e-20	3.55949988773631e-20	9.29491481617825e-18	2.14240230672727e-15	1.94948456346747e-15	4.45603794759068e-13
3	627887	627888	1.95881462149742e-15	1.95881462149742e-15	1.233743729788e-11	5.30835934120602e-11	5.3030296631526e-11	2.78075554923539e-07
3	633847	633848	1.24802767180819e-13	1.24802767180819e-13	5.75945069674143e-10	2.7950384432306e-09	2.79968908955877e-09	1.1121977622669e-05
3	634451	634452	5.41887406849805e-14	5.41887406849805e-14	1.52932766777268e-09	1.26180009765493e-09	1.26837197316355e-09	2.85775025531865e-05
3	640284	640285	1.65708899591439e-12	1.65708899591439e-12	2.64697949601573e-12	3.37394952141061e-08	3.37225193674575e-08	6.28477531590213e-08
3	655673	655674	6.34098785123763e-21	6.34098785123763e-21	2.74104310879089e-17	4.00423081794167e-16	3.59959275633914e-16	1.20179614813765e-12
3	662827	662828	1.10952048346131e-14	6.25075046162189e-14	8.10232131102742e-11	2.73802675489778e-10	1.45007854428954e-09	1.70239386200808e-06
3	662828	662829	1.10952048346131e-14	6.25075046162189e-14	8.10232131102742e-11	2.73802675489778e-10	1.45007854428954e-09	1.70239386200808e-06
3	662864	662865	1.96881004935486e-25	1.96881004935486e-25	2.68181132159644e-22	2.58964369382693e-20	2.5400811350934e-20	2.49443767505944e-17
3	662869	662870	2.08115174370382e-27	2.08115174370382e-27	1.38144354817606e-23	3.49275418263285e-22	3.45689428342718e-22	1.83798039904952e-18
3	662871	662872	2.08115174370382e-27	2.08115174370382e-27	1.38144354817606e-23	3.49275418263285e-22	3.45689428342718e-22	1.83798039904952e-18
3	662878	662879	3.51043996480781e-12	2.4059294396269e-12	9.6373500844423e-10	6.98745724147529e-08	4.83775829403108e-08	1.82617668155996e-05
3	662879	662880	3.51043996480781e-12	2.4059294396269e-12	9.6373500844423e-10	6.98745724147529e-08	4.83775829403108e-08	1.82617668155996e-05
3	11527730	11527731	5.88801326955786e-16	3.71110266510924e-17	5.92086048546092e-13	1.79127289841015e-11	1.51079045719998e-12	1.50143127206822e-08
3	14518522	14518523	1.07822317561297e-09	1.07822317561297e-09	1.81582593005064e-08	1.80918443771539e-05	1.77602895015799e-05	0.000293364753847764
3	31496078	31496079	2.94502809033784e-15	2.71900706840139e-14	5.91657533558183e-13	7.8314385443339e-11	6.49199605654313e-10	1.50081510462502e-08
3	33171523	33171524	2.67879709810244e-07	4.27077962227564e-07	1.84624207949968e-06	0.00382517420112622	0.00593806240406561	0.0225091466356701
3	35770887	35770888	1.97852639829291e-17	1.82537636218469e-16	4.03174783226724e-16	8.62798234261077e-13	6.13207209373651e-12	1.54495715578491e-11
3	37524183	37524184	3.14040687895531e-06	3.14040687895531e-06	7.38392883377487e-06	0.0425024511205298	0.0417001231693051	0.0765075605677261
3	37529685	37529686	2.21414336062555e-06	2.21414336062555e-06	7.27437222187153e-06	0.0302191414960308	0.0295900960923467	0.0755774844689875
3	37530012	37530013	2.07447876539846e-06	2.07447876539846e-06	6.28197211629617e-06	0.0283416574748205	0.0277556986285829	0.066349132244369
3	37774337	37774338	5.5448380053456e-13	1.69892206614455e-12	3.69747300919713e-11	1.16382709745782e-08	3.45130637675172e-08	8.02091550706948e-07
3	37774340	37774341	5.5448380053456e-13	1.69892206614455e-12	3.69747300919713e-11	1.16382709745782e-08	3.45130637675172e-08	8.02091550706948e-07
3	39216028	39216029	3.98854965240477e-10	3.98854965240477e-10	5.89497921882061e-07	6.89267298102767e-06	6.79827269789096e-06	0.00781792615724152
3	39216029	39216030	3.98854965240477e-10	3.98854965240477e-10	5.89497921882061e-07	6.89267298102767e-06	6.79827269789096e-06	0.00781792615724152
3	40085811	40085812	3.0601031670886e-07	5.55453168442601e-07	9.25268170312063e-06	0.00435351981432319	0.0076754888078401	0.0930017171279292
3	48626290	48626291	2.08062271636972e-08	4.75112454417711e-08	1.1900448861582e-07	0.00031678516272965	0.000695247911685442	0.0017404878519091
3	48827893	48827894	3.5260065055493e-13	1.49191669627137e-12	2.09652110787983e-11	7.51989157784995e-09	3.04608077369339e-08	4.6451390479233e-07
3	50091674	50091675	1.76047911248931e-08	1.76047911248931e-08	1.84170271021089e-07	0.000269614839681288	0.000264556118000477	0.00263543223800772
3	50091678	50091679	1.76047911248931e-08	1.76047911248931e-08	1.84170271021089e-07	0.000269614839681288	0.000264556118000477	0.00263543223800772
3	50091682	50091683	1.76047911248931e-08	1.76047911248931e-08	1.84170271021089e-07	0.000269614839681288	0.000264556118000477	0.00263543223800772
3	50091683	50091684	1.76047911248931e-08	1.76047911248931e-08	1.84170271021089e-07	0.000269614839681288	0.000264556118000477	0.00263543223800772
3	50389394	50389395	3.45684491062101e-09	3.45684491062101e-09	7.32650094784221e-08	5.59493385108372e-05	5.47123447225913e-05	0.00109874517371592
3	52181176	52181177	6.54097056536958e-12	1.51101740823829e-11	8.24974891044753e-11	1.28240228616435e-07	2.888252255785e-07	1.73247016574638e-06
3	52181179	52181180	6.54097056536958e-12	1.51101740823829e-11	8.24974891044753e-11	1.28240228616435e-07	2.888252255785e-07	1.73247016574638e-06
3	71021230	71021231	1.30671359719115e-11	1.58166256130196e-11	2.51598032909809e-11	2.51796267700862e-07	3.02043292507356e-07	5.52607576335527e-07
3	75174471	75174472	2.98956753066697e-08	2.98956753066697e-08	7.47808359507113e-06	0.000451353662818968	0.000442759598202861	0.077346264191773
3	75745320	75745321	9.06110320893193e-19	9.06110320893193e-19	3.15571105394029e-14	4.64499649617397e-14	4.54139062637083e-14	9.35073816961372e-10
3	75745321	75745322	9.06110320893193e-19	9.06110320893193e-19	3.15571105394029e-14	4.64499649617397e-14	4.54139062637083e-14	9.35073816961372e-10
3	75754764	75754765	8.9210908793569e-08	8.9210908793569e-08	3.39014918590059e-07	0.00130498086809962	0.00128431112308078	0.00470393777041767
3	75754788	75754789	1.26075157834263e-07	1.26075157834263e-07	4.85269505222116e-07	0.00182967463973321	0.00180155563361119	0.00655013174862815
3	75755942	75755943	6.7878494769081e-09	6.7878494769081e-09	6.41925040750121e-07	0.000107202260073632	0.000104908287370489	0.00846962756715501
3	75757834	75757835	4.19284476878932e-09	4.19284476878932e-09	2.32695029309544e-06	6.74030368020595e-05	6.58330902926948e-05	0.0276246185234722
3	75757835	75757836	4.19284476878932e-09	4.19284476878932e-09	2.32695029309544e-06	6.74030368020595e-05	6.58330902926948e-05	0.0276246185234722
3	75994971	75994972	5.86017879447363e-34	5.86017879447363e-34	1.72362154002203e-30	6.58399788296795e-28	6.32063796764923e-28	1.56661838389762e-24
3	86028381	86028382	1.19309275046235e-11	4.60895869818034e-11	2.2009553114015e-10	2.30396118850682e-07	8.48311294630381e-07	4.43552640436268e-06
3	97279355	97279356	5.2136797014991e-08	6.44824144751421e-08	2.37284170234906e-06	0.000775419290011521	0.000936982289100821	0.0281281429592907
3	107447667	107447668	1.67879872183614e-08	4.86683933981156e-08	1.34694725965454e-07	0.000257593286878988	0.000711794558899459	0.0019562482407826
3	113320573	113320574	1.46267394352777e-14	1.6436180866151e-13	1.1584814889336e-11	3.56708423992445e-10	3.64666240510706e-09	2.61695400780588e-07
3	122457537	122457538	4.31810786540271e-09	7.91500156712253e-10	5.19248274592394e-07	6.93478255917141e-05	1.31823917624944e-05	0.00695999776383322
3	122457538	122457539	4.31810786540271e-09	7.91500156712253e-10	5.19248274592394e-07	6.93478255917141e-05	1.31823917624944e-05	0.00695999776383322
3	129159264	129159265	3.96259943139486e-17	3.96259943139486e-17	7.02572912025082e-15	1.61159793475709e-12	1.60033364564745e-12	2.2392938947981e-10
3	129159266	129159267	3.96259943139486e-17	3.96259943139486e-17	7.02572912025082e-15	1.61159793475709e-12	1.60033364564745e-12	2.2392938947981e-10
3	129159268	129159269	3.96259943139486e-17	3.96259943139486e-17	7.02572912025082e-15	1.61159793475709e-12	1.60033364564745e-12	2.2392938947981e-10
3	129159270	129159271	3.96259943139486e-17	3.96259943139486e-17	7.02572912025082e-15	1.61159793475709e-12	1.60033364564745e-12	2.2392938947981e-10
3	129873466	129873467	4.34915473048478e-26	6.9643656708302e-28	1.26107027308517e-22	6.01395681546635e-21	1.24639139989314e-22	1.21732511473183e-17
3	129874212	129874213	2.12917321363562e-12	1.24312258096567e-13	2.97572624636822e-09	4.29836175901118e-08	2.78945910450802e-09	5.39842181145045e-05
3	129874249	129874250	1.23112538731914e-06	1.23112538731914e-06	3.26274306554443e-06	0.0169889987895017	0.0166704906099864	0.0373790256238999
3	130613376	130613377	3.31884347041007e-08	3.31884347041007e-08	9.19176172062372e-07	0.000499295952858622	0.000489821992067289	0.0118343118748683
3	138180873	138180874	6.27387448387119e-11	6.27387448387119e-11	4.771439119873e-10	1.15295041294071e-06	1.136940799144e-06	9.32084892424984e-06
3	141896277	141896278	6.31863562931751e-13	3.7036798176487e-12	3.24645013341774e-12	1.31973619403109e-08	7.36122916567479e-08	7.62973023380652e-08
3	141896280	141896281	6.31863562931751e-13	3.7036798176487e-12	3.24645013341774e-12	1.31973619403109e-08	7.36122916567479e-08	7.62973023380652e-08
3	151112311	151112312	2.87822277137754e-08	3.15010032530493e-08	2.79498645700587e-07	0.000435030405908846	0.000465682169173637	0.003911002115908
3	151112315	151112316	2.87822277137754e-08	3.15010032530493e-08	2.79498645700587e-07	0.000435030405908846	0.000465682169173637	0.003911002115908
3	154002856	154002857	8.73605998125613e-10	8.73605998125613e-10	4.11292075327586e-09	1.47533758424194e-05	1.45140008800963e-05	7.37055344010359e-05
3	154002859	154002860	8.73605998125613e-10	8.73605998125613e-10	4.11292075327586e-09	1.47533758424194e-05	1.45140008800963e-05	7.37055344010359e-05
3	165292270	165292271	4.05554909013564e-25	4.05554909013564e-25	1.41037210614207e-20	5.22397790415971e-20	5.07056897034358e-20	9.52331620182185e-16
3	165292271	165292272	4.05554909013564e-25	4.05554909013564e-25	1.41037210614207e-20	5.22397790415971e-20	5.07056897034358e-20	9.52331620182185e-16
3	172409226	172409227	7.62298006112611e-19	7.62298006112611e-19	7.30717641228333e-15	3.9477993090288e-14	3.84682627617155e-14	2.32716506186617e-10
3	177363357	177363358	1.55045870130787e-12	1.55045870130787e-12	1.04283963553499e-08	3.16321217418784e-08	3.16321217418784e-08	0.000175017631936238
3	178978990	178978991	4.53582934567475e-09	8.49864265364595e-09	1.38597272159574e-07	7.26280990166058e-05	0.000130675021210364	0.00200780062679373
3	178978993	178978994	4.53582934567475e-09	8.49864265364595e-09	1.38597272159574e-07	7.26280990166058e-05	0.000130675021210364	0.00200780062679373
3	179525350	179525351	8.67318565047166e-10	9.56638623919488e-10	2.07124635677672e-09	1.465943596476e-05	1.58414399616754e-05	3.83005977340607e-05
3	179525353	179525354	8.67318565047166e-10	9.56638623919488e-10	2.07124635677672e-09	1.465943596476e-05	1.58414399616754e-05	3.83005977340607e-05
3	184948688	184948689	2.30231613829835e-09	2.30231613829835e-09	9.14226681711146e-06	3.76930617759931e-05	3.68867930749023e-05	0.0920741379227374
3	185469915	185469916	8.04768318204102e-08	5.28080835818976e-08	2.93466939471764e-08	0.00118106275568756	0.000771223677369238	0.000461407995799966
3	185979368	185979369	2.54950293233222e-10	2.54950293233222e-10	1.00925241494663e-06	4.47854759220092e-06	4.40113351730373e-06	0.0129077510261967
3	185979371	185979372	1.69668241273462e-11	2.57199279325886e-11	8.94259062415517e-10	3.22864849410558e-07	4.82953552675468e-07	1.69810704318905e-05
3	195222366	195222367	4.6189217381735e-07	1.18015414775729e-06	5.5524983187729e-06	0.00650938597337402	0.0160017249254386	0.0600881109863385
3	195222788	195222789	3.6899089119498e-11	2.52465652218774e-11	5.17579893330167e-07	6.8744370386474e-07	4.74285216559761e-07	0.00693993469653072
3	195507547	195507548	1.85681242637731e-11	1.85681242637731e-11	1.62628450539541e-09	3.52921183569072e-07	3.52507054041298e-07	3.0312245324558e-05
3	195507624	195507625	8.76266110219352e-10	8.76266110219352e-10	1.57568957688574e-06	1.47890371200366e-05	1.45492313046666e-05	0.0194154403146381
3	195513466	195513467	2.81405062201141e-07	4.09910622543453e-07	7.48906951842532e-06	0.00401334963215553	0.00570427116346817	0.0774400891345745
3	195830553	195830554	9.59095608631388e-09	1.69809830800825e-08	1.36869693314762e-07	0.000150037105485623	0.000255609199104009	0.0019841952590179
3	197379331	197379332	1.28843864646815e-07	1.28843864646815e-07	5.6180191379587e-06	0.00186884985352366	0.00184014400301933	0.060699720818781
3	197379332	197379333	1.28843864646815e-07	1.28843864646815e-07	5.6180191379587e-06	0.00186884985352366	0.00184014400301933	0.060699720818781
3	197850027	197850028	4.07860048427678e-29	4.07860048427678e-29	3.01763182544708e-26	1.06773627960529e-23	1.06773627960529e-23	7.09609010094438e-21
3	197850028	197850029	4.07860048427678e-29	4.07860048427678e-29	3.01763182544708e-26	1.06773627960529e-23	1.06773627960529e-23	7.09609010094438e-21
4	1089238	1089239	2.0135473161267e-10	2.0135473161267e-10	5.85969256664508e-08	3.56181985519794e-06	3.5005807431378e-06	0.000888654883975267
4	1089240	1089241	1.45933062979161e-10	1.45933062979161e-10	4.01279370635534e-08	2.61056464682765e-06	2.5668565629386e-06	0.000622210462279027
4	1421716	1421717	4.40823105238348e-25	4.40823105238348e-25	1.91923209380347e-21	5.66924226849602e-20	5.50301448593209e-20	1.42826655189566e-16
4	3569224	3569225	8.87575587312665e-18	8.87575587312665e-18	5.49496715478239e-14	4.05642447611293e-13	3.97336542485882e-13	1.59320701507006e-09
4	3748379	3748380	3.58169153330677e-09	3.58169153330677e-09	1.49855356273155e-06	5.78542372884386e-05	5.65776255302676e-05	0.0185497470161039
4	8233936	8233937	8.67770063425551e-07	8.67770063425551e-07	4.42369646178409e-07	0.0120674890178473	0.0118475246610662	0.00602637896797165
4	9126057	9126058	1.24142326618093e-15	1.24142326618093e-15	8.88011004275204e-13	3.45688598724197e-11	3.44857616515726e-11	2.20959506126095e-08
4	9126128	9126129	1.55235771634528e-08	1.55235771634528e-08	2.59435319691114e-06	0.000238917389385466	0.000234194292914959	0.0305302869025463
4	9240165	9240166	1.20941557872351e-06	1.20941557872351e-06	6.73084448090297e-06	0.0167008087844581	0.0163820056696845	0.0705191901336554
4	9786125	9786126	1.05875597850983e-17	1.05875597850983e-17	1.03129791263498e-11	4.76340491789534e-13	4.7006597378572e-13	2.33814050466192e-07
4	10027646	10027647	2.25405428889277e-07	1.14595181159708e-07	2.22647955077405e-06	0.00322835285271156	0.00163982945278963	0.0266311938382159
4	10027650	10027651	8.58922019664651e-08	3.5927630059803e-08	5.85861844598134e-07	0.00125779938816712	0.000529283601790952	0.00777685635371581
4	12269501	12269502	2.6644522404846e-10	1.51086891967005e-10	4.39429901103765e-11	4.67235462685292e-06	2.65404611875841e-06	9.46401312850108e-07
4	12269504	12269505	2.6644522404846e-10	1.51086891967005e-10	4.39429901103765e-11	4.67235462685292e-06	2.65404611875841e-06	9.46401312850108e-07
4	15938185	15938186	2.66584650602066e-13	6.39064772732582e-13	1.64592435044986e-11	5.77063166590683e-09	1.33546656564521e-08	3.67090907222831e-07
4	17461065	17461066	2.16522451666887e-24	2.16522451666887e-24	2.158791680988e-19	2.58717365180778e-19	2.15969983017739e-19	1.27561201173695e-14
4	17813760	17813761	5.69957029579495e-09	1.78813598816057e-08	2.215951792239e-09	9.0403084942763e-05	0.000268512730409609	4.07954349636466e-05
4	17813761	17813762	5.69957029579495e-09	1.78813598816057e-08	2.215951792239e-09	9.0403084942763e-05	0.000268512730409609	4.07954349636466e-05
4	20073038	20073039	9.40526325383655e-09	6.37019552139446e-09	5.28962448464573e-08	0.00014727460498563	9.86229025561058e-05	0.000806130290920378
4	20512792	20512793	3.32353141596661e-13	3.32353141596661e-13	2.30666320701263e-12	7.11245122104377e-09	7.10869000939859e-09	5.50422023494496e-08
4	29733153	29733154	6.16180985981611e-11	6.16180985981611e-11	2.43621423848855e-09	1.13386649261826e-06	1.11759576267934e-06	4.46775893205252e-05
4	40297481	40297482	2.53175886668115e-12	2.53175886668115e-12	9.61105242422629e-06	5.08824210419379e-08	5.08066843695857e-08	0.0961736178767386
4	47537608	47537609	1.39748066980081e-13	3.04347340798579e-13	3.87047651359399e-13	3.11594543132203e-09	6.5321280019066e-09	1.00673544590687e-08
4	47582349	47582350	3.07865369976944e-08	3.07865369976944e-08	1.01095461133822e-07	0.000464283643106925	0.00045536980464903	0.00149041773520778
4	47582358	47582359	3.07865369976944e-08	3.07865369976944e-08	1.01095461133822e-07	0.000464283643106925	0.00045536980464903	0.00149041773520778
4	48433169	48433170	3.33507751284992e-08	3.33507751284992e-08	7.89426790931257e-06	0.00050164495233789	0.000492128156452603	0.0811242401828342
4	48440221	48440222	5.00396259644988e-08	5.00396259644988e-08	9.49419361484805e-06	0.000745050417058788	0.000731320490673964	0.0951337122736607
4	48442326	48442327	3.1352668609875e-08	3.1352668609875e-08	8.75136890621807e-06	0.000472733193884949	0.000463658790711655	0.0887013016884041
4	48445368	48445369	4.2912000399977e-08	4.2912000399977e-08	8.74710237377467e-06	0.000640931205554536	0.000629083618935007	0.0886802802195536
4	48447255	48447256	4.2912000399977e-08	4.2912000399977e-08	8.74710237377467e-06	0.000640931205554536	0.000629083618935007	0.0886802802195536
4	48456630	48456631	4.49776859879658e-08	4.49776859879658e-08	9.32040482538013e-06	0.000671040770211149	0.000658769338418405	0.0935777771685997
4	48467191	48467192	1.82799185813683e-10	1.82799185813683e-10	3.91260314924946e-08	3.2477898421195e-06	3.19308727082057e-06	0.000607606981228362
4	48481148	48481149	3.22978222399206e-12	3.22978222399206e-12	1.09500543289289e-08	6.44785282083818e-08	6.4430825228203e-08	0.000182899752298946
4	48481203	48481204	8.23066266605597e-11	8.23066266605597e-11	2.61940323133522e-07	1.50090974517806e-06	1.48022134940193e-06	0.00367931179599276
4	48481975	48481976	7.97842673060559e-11	7.97842673060559e-11	2.27906145882557e-07	1.45754160801789e-06	1.43805575764332e-06	0.00322590158957161
4	48483415	48483416	1.73589846085417e-13	1.73589846085417e-13	2.5147249486041e-10	3.8293469858432e-09	3.83352863693339e-09	5.03150677178959e-06
4	48483929	48483930	5.15256806742591e-12	5.15256806742591e-12	1.4379584233626e-08	1.01363580789271e-07	1.01388237461805e-07	0.000236136561023553
4	48484886	48484887	3.1385848073978e-09	3.1385848073978e-09	1.72064889764092e-07	5.09307437085621e-05	4.98409417721205e-05	0.00247007222718085
4	48485074	48485075	7.01331929760813e-11	7.01331929760813e-11	1.70495762268782e-07	1.28646014027312e-06	1.26834098336787e-06	0.00244836360504707
4	48485248	48485249	8.26293162997721e-12	8.26293162997721e-12	1.07909267707223e-08	1.60908497468953e-07	1.60753703339593e-07	0.000180689543332226
4	48486597	48486598	2.39360326207417e-10	2.39360326207417e-10	5.71294183942769e-07	4.21200595687603e-06	4.13907468656672e-06	0.00759844456444937
4	48487813	48487814	2.0590754509568e-13	2.0590754509568e-13	3.33897678095262e-10	4.50662696240407e-09	4.51273184856284e-09	6.61361604140544e-06
4	48489266	48489267	2.53045310115514e-13	2.53045310115514e-13	4.18572677252694e-10	5.49372295526051e-09	5.49224892173348e-09	8.20242937560972e-06
4	48489768	48489769	3.14976162555708e-13	3.14976162555708e-13	5.03973058693207e-10	6.75703373994506e-09	6.75524237363012e-09	9.79527328472144e-06
4	48489838	48489839	3.57517662405245e-07	3.57517662405245e-07	3.17753343869317e-07	0.00506226167226784	0.00498632774718383	0.00441953974735237
4	48491441	48491442	2.84326170847284e-10	2.84326170847284e-10	2.09340300151476e-08	4.96546126011553e-06	4.88945930205254e-06	0.000334799907960341
4	48491650	48491651	6.91297163896708e-09	6.91297163896708e-09	3.93276708283298e-07	0.000109093150953181	0.000106801278033997	0.00538844171735327
4	48492212	48492213	1.4354056764452e-09	1.4354056764452e-09	8.26299649896141e-08	2.38183323954201e-05	2.33960045189751e-05	0.00122871166532582
4	48492768	48492769	4.83732256452448e-14	4.83732256452448e-14	3.57062887074763e-11	1.13159591667824e-09	1.13652590179302e-09	7.76658046826513e-07
4	48493236	48493237	6.21758395029624e-14	6.21758395029624e-14	4.3606024870761e-11	1.43867118851432e-09	1.44321218796157e-09	9.39894798477534e-07
4	48493586	48493587	1.09154511778043e-11	1.09154511778043e-11	8.30172250683856e-10	2.10987896127181e-07	2.10987896127181e-07	1.58272875692799e-05
4	48494100	48494101	1.550003570956e-13	1.550003570956e-13	1.03731790917629e-10	3.44463037954918e-09	3.4493685231249e-09	2.16100513010387e-06
4	48494545	48494546	5.90764040479351e-10	5.90764040479351e-10	3.65017207281997e-08	1.00798810987587e-05	9.93941686547732e-06	0.000568708823860745
4	48495614	48495615	1.50329524793715e-11	1.50329524793715e-11	8.77226360943206e-10	2.8782524548817e-07	2.87553005955904e-07	1.66654609075617e-05
4	48495661	48495662	4.98613911491855e-07	4.98613911491855e-07	2.3525899612289e-07	0.00701834166463729	0.00691012669978936	0.00332300021062331
4	48496705	48496706	1.2704293556703e-08	1.2704293556703e-08	5.51154471768065e-07	0.00019668694646481	0.000192487225187981	0.00735961979438637
4	48498289	48498290	1.40542678252865e-09	1.40542678252865e-09	7.20312790903502e-07	2.33448225243405e-05	2.29212269543424e-05	0.00943463605831275
4	48498669	48498670	2.16649378209379e-09	2.16649378209379e-09	9.46310750776121e-07	3.55413366463159e-05	3.47933950770268e-05	0.0121565794597387
4	48498678	48498679	4.03611310882782e-10	4.03611310882782e-10	4.03674120652138e-07	6.96891304598107e-06	6.87354897272028e-06	0.00552341652493703
4	48504561	48504562	2.54734471765155e-08	2.54734471765155e-08	5.79891309199138e-07	0.000386174160441852	0.000378513100682903	0.00770645435970859
4	48505176	48505177	6.29198822781511e-10	6.29198822781511e-10	2.82694374853167e-07	1.07085680172488e-05	1.05553346715022e-05	0.0039529845412116
4	48506162	48506163	3.17113100649408e-13	3.17113100649408e-13	1.82863267335159e-10	6.79709908098477e-09	6.79529852493682e-09	3.72322449084029e-06
4	48516134	48516135	3.37281257925675e-13	3.37281257925675e-13	1.92068567061969e-10	7.21219034358668e-09	7.20837941077633e-09	3.89789660011916e-06
4	48517351	48517352	1.44435996548664e-09	1.44435996548664e-09	5.08531112060253e-07	2.39619996613922e-05	2.35372099816576e-05	0.00682426050705653
4	48521523	48521524	8.10817219565787e-11	8.10817219565787e-11	4.46825780704318e-08	1.48057546927141e-06	1.45981511882313e-06	0.000686908185281134
4	48526638	48526639	1.37744289469866e-09	1.37744289469866e-09	7.35654185632034e-07	2.29035114335906e-05	2.24829667321264e-05	0.0096200007756985
4	48527208	48527209	1.75998372246463e-13	1.75998372246463e-13	9.4189690372668e-11	3.87930476022366e-09	3.88353749864179e-09	1.96830098744636e-06
4	48527212	48527213	2.68259009700583e-10	2.68259009700583e-10	4.20681276179372e-08	4.70212233620389e-06	4.62495621943328e-06	0.000649803312984266
4	48528102	48528103	1.51049612257808e-09	1.51049612257808e-09	5.16028951227173e-07	2.50181546003155e-05	2.45260271111885e-05	0.0069225813528387
4	48533147	48533148	2.67939317171355e-13	2.67939317171355e-13	1.31099226955993e-10	5.79820248129568e-09	5.79665215977662e-09	2.70812533503519e-06
4	48533673	48533674	1.62120378647413e-09	1.62120378647413e-09	6.21772461614603e-07	2.68024013411635e-05	2.62550850375001e-05	0.00821713488640581
4	48534246	48534247	9.82174786368695e-10	9.82174786368695e-10	4.51287186893835e-07	1.65350952682171e-05	1.62443534581442e-05	0.00613546311734771
4	48537299	48537300	2.51975192660914e-13	2.51975192660914e-13	1.23271903068453e-10	5.47195883119667e-09	5.47049024321192e-09	2.55099579449416e-06
4	48537632	48537633	8.72243177358265e-10	8.72243177358265e-10	1.35932970465482e-07	1.47365136864706e-05	1.44973140601647e-05	0.00197096884015759
4	48541031	48541032	3.42599323052329e-09	3.42599323052329e-09	1.00454271387985e-06	5.54610980168608e-05	5.42452743766399e-05	0.0128617510394634
4	48541972	48541973	1.43839435592848e-12	1.43839435592848e-12	7.15415133654305e-10	2.93828620917508e-08	2.93828620917508e-08	1.36910635841831e-05
4	48543895	48543896	2.93700064544093e-13	2.93700064544093e-13	1.41867564868996e-10	6.31030533505173e-09	6.31030533505173e-09	2.92310308553481e-06
4	48544641	48544642	2.8163711236218e-10	2.8163711236218e-10	1.21394915734877e-06	4.91956172819576e-06	4.84424630305647e-06	0.0153509571592787
4	48546152	48546153	1.73945784380901e-09	1.73945784380901e-09	4.70891820801126e-07	2.869292075486e-05	2.80970613781616e-05	0.00638337126129396
4	48546447	48546448	3.7954466681628e-13	3.7954466681628e-13	2.15363881601571e-10	8.06899682558511e-09	8.06052321379663e-09	4.34450008341738e-06
4	48547040	48547041	3.2873177015768e-09	3.2873177015768e-09	8.85609887500273e-07	5.32694746912207e-05	5.21005520490936e-05	0.0114367339937168
4	48552320	48552321	3.58542530472396e-07	3.58542530472396e-07	1.53027353939389e-06	0.00507588478420338	0.00499975963746563	0.0189018969325186
4	48560382	48560383	3.92592495100947e-13	3.92592495100947e-13	2.22225800588014e-10	8.33543616668847e-09	8.32669423048848e-09	4.4739987607134e-06
4	48560804	48560805	4.74362605198517e-13	4.74362605198517e-13	2.69940546155027e-10	1.00268217803354e-08	1.00163526372601e-08	5.38769287589842e-06
4	48561723	48561724	7.67025965232346e-13	7.67025965232346e-13	5.98395264458313e-10	1.59381156769411e-08	1.59463079748989e-08	1.15417332897233e-05
4	48561798	48561799	4.47242662878982e-13	4.47242662878982e-13	2.5461136770711e-10	9.46346627988837e-09	9.45357501646544e-09	5.09053260902512e-06
4	48562339	48562340	2.87496435698774e-13	2.87496435698774e-13	1.62536496904847e-10	6.18687656563846e-09	6.18358654885270e-09	3.33115684295467e-06
4	48562627	48562628	1.70166436681994e-11	1.70166436681994e-11	3.34724537774784e-08	3.23736719285058e-07	3.23508467779099e-07	0.000523832368547276
4	48565100	48565101	1.85761909163737e-11	1.85761909163737e-11	3.29411216091039e-08	3.52991565317217e-07	3.52577450388407e-07	0.000515716745357583
4	48566633	48566634	1.02080223573566e-08	1.02080223573566e-08	2.09507498861619e-07	0.000159412790908724	0.000156097969169601	0.00297798358134429
4	48568258	48568259	1.03237614361571e-09	1.03237614361571e-09	4.56362926383928e-07	1.73513556242384e-05	1.70432805345836e-05	0.00619926073770227
4	48568432	48568433	2.76245400415859e-13	2.76245400415859e-13	1.33402132906705e-10	5.95902352980606e-09	5.95743488050459e-09	2.75288467907379e-06
4	48571363	48571364	2.05357710017675e-09	2.05357710017675e-09	5.80410920598649e-07	3.37231331833978e-05	3.302587555893e-05	0.00771209274775625
4	48572204	48572205	2.56466889686395e-09	2.56466889686395e-09	6.68744252001928e-07	4.18611658668623e-05	4.09522183253394e-05	0.00879765407717439
4	48573027	48573028	6.93025262245088e-13	6.93025262245088e-13	3.84411882878478e-10	1.44449730372417e-08	1.44598762851522e-08	7.57336993816577e-06
4	48576663	48576664	1.82738962132541e-09	1.82738962132541e-09	5.17397677385559e-07	3.00820420691413e-05	2.94585800573456e-05	0.0069386415810991
4	48576907	48576908	5.40502755974605e-13	5.40502755974605e-13	3.07548604219209e-10	1.13625069474386e-08	1.1356604346427e-08	6.11116444656305e-06
4	48582908	48582909	3.14993293595188e-13	3.14993293595188e-13	1.48492518709093e-10	6.75703373994506e-09	6.75524237363012e-09	3.05183322203213e-06
4	48585324	48585325	1.50657399053228e-09	1.50657399053228e-09	4.39570105636153e-07	2.49583030452044e-05	2.4467254320364e-05	0.00599227753379889
4	48588741	48588742	1.82738962132541e-09	1.82738962132541e-09	5.17397677385559e-07	3.00820420691413e-05	2.94585800573456e-05	0.0069386415810991
4	48589418	48589419	3.46140554350019e-13	3.46140554350019e-13	1.67346343204913e-10	7.38406427920209e-09	7.37239909076733e-09	3.42279628009424e-06
4	48590605	48590606	8.92125343435467e-12	8.92125343435467e-12	1.39297843846508e-08	1.73269524521426e-07	1.73186361802673e-07	0.000229355385585728
4	48590869	48590870	1.14196297090463e-09	1.14196297090463e-09	3.80428048170871e-07	1.91256499794686e-05	1.87643488524951e-05	0.00523011426754276
4	48591149	48591150	3.26114127921764e-13	3.26114127921764e-13	1.57809343855278e-10	6.98262907672051e-09	6.9789345639815e-09	3.23673482285237e-06
4	48594658	48594659	2.0007113166892e-13	2.0007113166892e-13	9.53830837566382e-11	4.38481925196479e-09	4.39076718909442e-09	1.99221027001253e-06
4	48596194	48596195	2.76245400415859e-13	2.76245400415859e-13	1.33402132906705e-10	5.95902352980606e-09	5.95743488050459e-09	2.75288467907379e-06
4	48596486	48596487	1.06397930948034e-09	1.06397930948034e-09	3.07992519751115e-07	1.78639584259787e-05	1.75328074345825e-05	0.00428907644072712
4	48596966	48596967	4.5078760560271e-09	4.5078760560271e-09	1.06005833847068e-07	7.22090948205244e-05	7.05740137107893e-05	0.00156053452807887
4	48596972	48596973	4.5078760560271e-09	4.5078760560271e-09	1.06005833847068e-07	7.22090948205244e-05	7.05740137107893e-05	0.00156053452807887
4	48598392	48598393	1.306058394392e-09	1.306058394392e-09	3.69290822658245e-07	2.17478533996668e-05	2.13479635917521e-05	0.00509692339163286
4	48599490	48599491	1.40120521007896e-09	1.40120521007896e-09	3.86236892642549e-07	2.32794803331437e-05	2.2856985227279e-05	0.00529916682613285
4	48600772	48600773	2.18981449801018e-11	2.18981449801018e-11	3.96598026920552e-08	4.14461430240379e-07	4.13397468575818e-07	0.000615541664561552
4	48606095	48606096	2.94911291055097e-13	2.94911291055097e-13	1.42206877732717e-10	6.33464668512986e-09	6.33464668512986e-09	2.92934829964534e-06
4	48606525	48606526	5.02693580601714e-12	5.02693580601714e-12	1.36013703297266e-09	9.89402104658674e-08	9.89642893683902e-08	2.55220734998174e-05
4	48609930	48609931	9.9232203566028e-10	9.9232203566028e-10	3.4857923624907e-07	1.66955022672395e-05	1.64021199225352e-05	0.00482340817821815
4	48610960	48610961	2.34583083453582e-10	2.34583083453582e-10	9.9084507451293e-07	4.1306368210804e-06	4.05993700386037e-06	0.0126964199241065
4	48611148	48611149	3.02838435811156e-11	3.02838435811156e-11	4.90279638912244e-08	5.67466538890987e-07	5.65110276445765e-07	0.000750146106673411
4	48611928	48611929	3.32014011373742e-10	3.32014011373742e-10	1.34938680209099e-06	5.77459306192709e-06	5.6865620010635e-06	0.0168346760779204
4	48612595	48612596	3.46140554333098e-13	3.46140554333098e-13	1.67346343204913e-10	7.38406427920209e-09	7.37239909076733e-09	3.42279628009424e-06
4	48616988	48616989	1.46058436080176e-09	1.46058436080176e-09	4.21157678671497e-07	2.42113015325118e-05	2.37824378982805e-05	0.00575485425011034
4	48617386	48617387	3.42959959882944e-13	3.42959959882944e-13	1.6622528619569e-10	7.32974470252265e-09	7.32007485463014e-09	3.40330892072202e-06
4	48618431	48618432	5.03928550373257e-11	5.03928550373257e-11	7.55929788643371e-08	9.30904932551127e-07	9.18115472892204e-07	0.00113009574111779
4	48619936	48619937	4.6655436249889e-11	4.6655436249889e-11	7.33796168128868e-08	8.6403420874253e-07	8.57750323588039e-07	0.00110005604263128
4	48626638	48626639	2.7435155791499e-13	2.7435155791499e-13	1.35959908931597e-10	5.9213285764874e-09	5.9197491343491e-09	2.80423617910183e-06
4	48627191	48627192	1.65720515334358e-09	1.65720515334358e-09	5.06454524978716e-07	2.73863964895971e-05	2.68220109677026e-05	0.00680090651302548
4	48633499	48633500	1.70510072774731e-13	1.70510072774731e-13	7.92555632309693e-11	3.76551544694549e-09	3.76860193501676e-09	1.66655205226843e-06
4	48634258	48634259	2.7435155791499e-13	2.7435155791499e-13	1.35959908931597e-10	5.9213285764874e-09	5.9197491343491e-09	2.80423617910183e-06
4	48635897	48635898	7.52985727671634e-10	7.52985727671634e-10	4.09150578481972e-07	1.27536278108368e-05	1.25616264022596e-05	0.0055955107314509
4	48636594	48636595	3.73556206296617e-13	3.73556206296617e-13	1.74236453540149e-10	7.95213367666591e-09	7.9416840923339e-09	3.55652825095598e-06
4	48641132	48641133	1.61883716861891e-09	1.61883716861891e-09	7.50810362161165e-07	2.67742193377334e-05	2.62272595194981e-05	0.00980709743778752
4	48643647	48643648	7.2811990005844e-11	7.2811990005844e-11	1.35310065963708e-07	1.33348094443515e-06	1.31472886865403e-06	0.00196440174127724
4	48645229	48645230	1.13209385228582e-09	1.13209385228582e-09	4.82984956605128e-07	1.89721454542019e-05	1.8613525631592e-05	0.00652147144393601
4	48645864	48645865	6.89114864219603e-10	6.89114864219603e-10	2.00195302388932e-06	1.170367756881e-05	1.15198628353466e-05	0.0242177544633225
4	48649261	48649262	2.14228409840152e-13	2.14228409840152e-13	1.13356977462025e-10	4.68494012948356e-09	4.68874284062762e-09	2.35424744530604e-06
4	48654306	48654307	1.08273450053705e-09	1.08273450053705e-09	4.4746257961249e-07	1.81637736749532e-05	1.78309683755342e-05	0.00608858222498085
4	48656325	48656326	1.27542056257163e-11	1.27542056257163e-11	6.39101380978436e-09	2.45883421287239e-07	2.45707748445167e-07	0.000111060949751845
4	48656877	48656878	2.21868144135254e-06	1.45859507321957e-10	2.36850382552152e-11	0.0302708637079357	2.56612074599849e-06	5.2092317396595e-07
4	48658133	48658134	1.90104313818244e-13	1.90104313818244e-13	2.02163885769547e-10	4.17656745651735e-09	4.18338448718631e-09	4.09250679701303e-06
4	48659392	48659393	1.20767620875705e-09	1.20767620875705e-09	3.68745483705135e-07	2.01844286951741e-05	1.9807914615702e-05	0.00509113395746678
4	48663374	48663375	5.33606627818237e-13	5.33606627818237e-13	2.70522044577441e-10	1.12262881048005e-08	1.12204517189909e-08	5.39663586141159e-06
4	48663830	48663831	5.33606627818237e-13	5.33606627818237e-13	2.70522044577441e-10	1.12262881048005e-08	1.12204517189909e-08	5.39663586141159e-06
4	48665611	48665612	2.4760625528453e-09	2.4760625528453e-09	7.46309482661415e-07	4.0463898774875e-05	3.95686090350911e-05	0.0097577605424736
4	48668411	48668412	6.32740345066627e-10	6.32740345066627e-10	8.47954007110218e-07	1.07643130163109e-05	1.06015551765863e-05	0.0109802468394419
4	48669112	48669113	1.64557109852536e-06	3.35028818388045e-06	2.11726061763609e-06	0.0225580912417248	0.0443923166631492	0.0255154512474482
4	48670747	48670748	1.18427386652404e-09	1.18427386652404e-09	3.83499344313726e-07	1.98014773872728e-05	1.94319569167598e-05	0.00526607348854609
4	48671321	48671322	8.11837559792246e-07	1.6222202651723e-06	1.70097163022683e-06	0.0113071679994948	0.0218128949208413	0.0208574830151556
4	48671704	48671705	6.61222263029931e-10	6.61222263029931e-10	2.34347210860144e-07	1.12370374259698e-05	1.10695981265762e-05	0.00331127774638728
4	48672494	48672495	3.69372130629746e-13	3.69372130629746e-13	1.94946104825949e-10	7.87135017115623e-09	7.86099585627705e-09	3.95331880395255e-06
4	48673539	48673540	1.64785705039417e-09	1.64785705039417e-09	7.28229619520121e-07	2.72374773354459e-05	2.66813879262754e-05	0.00953215677341179
4	48673682	48673683	1.22327938734216e-09	1.22327938734216e-09	5.35292090581104e-07	2.04283286305836e-05	2.00394540069962e-05	0.0071608103222311
4	48678386	48678387	3.69372130629746e-13	3.69372130629746e-13	1.94946104825949e-10	7.87135017115623e-09	7.86099585627705e-09	3.95331880395255e-06
4	48684998	48684999	7.98881213873129e-10	7.98881213873129e-10	2.72583886053036e-07	1.3519655472101e-05	1.32998462969012e-05	0.00381754624355547
4	48686956	48686957	4.58472319207309e-10	4.58472319207309e-10	1.75607805185005e-07	7.87414712361505e-06	7.77347158923221e-06	0.00251914422801368
4	48687350	48687351	1.06948980433846e-09	1.06948980433846e-09	2.49729415656085e-08	1.79527521347059e-05	1.76200229199893e-05	0.000396416382496024
4	48690407	48690408	2.68001688470548e-13	2.68001688470548e-13	1.05965068275949e-10	5.79820248129568e-09	5.79665215977662e-09	2.20639371419203e-06
4	48701814	48701815	2.41756391809555e-13	2.41756391809555e-13	1.57308667772923e-10	5.25851478457687e-09	5.26134422486989e-09	3.228102718532e-06
4	48703515	48703516	7.8110210741638e-10	7.8110210741638e-10	3.42682885935592e-07	1.32243086377728e-05	1.30199354360764e-05	0.00474831626192309
4	48704730	48704731	7.45947434900697e-10	7.45947434900697e-10	3.46840376512454e-07	1.26423585421737e-05	1.24493454346596e-05	0.00480098947796166
4	48706181	48706182	6.97356553820188e-10	6.97356553820188e-10	2.18569860353365e-07	1.18411653706504e-05	1.165522971607e-05	0.00310026070399529
4	48707573	48707574	1.63937149024484e-11	1.63937149024484e-11	3.73664824458692e-08	3.12179357525915e-07	3.12179357525915e-07	0.000581733918933985
4	48709423	48709424	4.96659606828824e-10	4.96659606828824e-10	2.39748087764256e-07	8.51373592810276e-06	8.40508783362279e-06	0.00338286387687633
4	48710165	48710166	2.39669258281545e-10	2.39669258281545e-10	1.01559296936548e-06	4.21652497767461e-06	4.14353106376316e-06	0.0129847371814125
4	48712428	48712429	3.45112461808891e-13	3.45112461808891e-13	2.03480572767198e-10	7.36601746328931e-09	7.35437465381098e-09	4.11607102100937e-06
4	48712505	48712506	3.73432937416146e-13	3.73432937416146e-13	2.14756317284547e-10	7.9516020987831e-09	7.94115046616114e-09	4.33332441813039e-06
4	48713455	48713456	2.21705328204704e-06	2.21705328204704e-06	4.02360987699459e-06	0.0302537523821369	0.029624090538703	0.0450993697393384
4	48713861	48713862	4.16316555335718e-13	4.16316555335718e-13	2.47548736807254e-10	8.82755539622924e-09	8.81600100434936e-09	4.96036092331237e-06
4	48715420	48715421	3.77244331838818e-09	3.77244331838818e-09	8.42782007940816e-07	6.08867752699449e-05	5.95442961274076e-05	0.0109202663976157
4	48715604	48715605	5.97759681576614e-10	5.97759681576614e-10	2.80396813549882e-07	1.01927940908927e-05	1.00508449734348e-05	0.00392289152298007
4	48716817	48716818	2.87229333732193e-10	2.87229333732193e-10	2.08102278427379e-07	5.01399704627154e-06	4.93728480926951e-06	0.00296009002424533
4	48717257	48717258	1.81959731173637e-13	1.81959731173637e-13	1.14759836338215e-10	4.00633671449752e-09	4.00961075703184e-09	2.38032701521434e-06
4	48720193	48720194	5.33866302727614e-11	5.33866302727614e-11	2.0131201448426e-08	9.85533629925143e-07	9.72002783329277e-07	0.000322789825137844
4	48721326	48721327	5.63359649216175e-14	5.63359649216175e-14	4.1150890386021e-11	1.30878492176507e-09	1.31634578208723e-09	8.89109432859806e-07
4	48725186	48725187	1.31173672679797e-13	1.31173672679797e-13	8.43325228052934e-11	2.93041727563387e-09	2.93690588294222e-09	1.77008733425861e-06
4	48725956	48725957	2.40575689330353e-11	2.40575689330353e-11	2.87782854029774e-08	4.53845751789245e-07	4.52263672710267e-07	0.000452911250351117
4	48729251	48729252	1.81959731173803e-13	1.81959731173803e-13	1.14759836338215e-10	4.00633671449752e-09	4.00961075703184e-09	2.38032701521434e-06
4	48731301	48731302	6.07480355651756e-11	6.07480355651756e-11	2.59969984414398e-07	1.11811036008833e-06	1.10206212886033e-06	0.00365290427082905
4	48731591	48731592	9.84134608167208e-14	9.84134608167208e-14	6.14338324907768e-11	2.22373376435078e-09	2.22933824597474e-09	1.30127553040347e-06
4	48731979	48731980	1.43382190314156e-13	1.43382190314156e-13	8.94845818737306e-11	3.19081854592962e-09	3.19521361279729e-09	1.87191167725571e-06
4	48734167	48734168	2.56139982319808e-13	2.56139982319808e-13	1.66815643787797e-10	5.55643584431617e-09	5.55345732067944e-09	3.41453172651966e-06
4	48737075	48737076	1.8088686643903e-10	1.8088686643903e-10	8.95959039499679e-08	3.2159326962739e-06	3.16173158341535e-06	0.00132838849713015
4	48739372	48739373	9.84134608167208e-14	9.84134608167208e-14	6.14338324907768e-11	2.22373376435078e-09	2.22933824597474e-09	1.30127553040347e-06
4	48740595	48740596	4.03915214363366e-10	4.03915214363366e-10	1.95113759583588e-07	6.97118440487424e-06	6.87582939933619e-06	0.00278513337159778
4	48742679	48742680	5.17813521270533e-13	5.17813521270533e-13	2.9111083475468e-10	1.0905369670729e-08	1.09025312090761e-08	5.79735323546478e-06
4	48742729	48742730	9.84134608167208e-14	9.84134608167208e-14	6.14338324907768e-11	2.22373376435078e-09	2.22933824597474e-09	1.30127553040347e-06
4	48743623	48743624	2.4175639179279e-13	2.4175639179279e-13	1.57308667772923e-10	5.25851478457687e-09	5.26134422486989e-09	3.228102718532e-06
4	48745441	48745442	3.48376277722258e-10	3.48376277722258e-10	1.57480798081318e-07	6.05007004545938e-06	5.96049625037009e-06	0.00227038051423403
4	48749116	48749117	4.48826885123061e-10	4.48826885123061e-10	2.0305061539745e-07	7.71996261690726e-06	7.62271345524141e-06	0.00289077568494164
4	48755766	48755767	4.44466105577723e-10	4.44466105577723e-10	1.961297629145e-07	7.64820832730483e-06	7.55182258909053e-06	0.00279676000609578
4	48756536	48756537	5.21867765115242e-10	5.21867765115242e-10	2.10374474050349e-07	8.93638550642317e-06	8.82061954290494e-06	0.0029897815961338
4	48758218	48758219	1.11042364084978e-13	1.11042364084978e-13	6.84439866650878e-11	2.49654186210374e-09	2.50489615723627e-09	1.44371424665816e-06
4	48758962	48758963	7.53703932340988e-14	7.53703932340988e-14	4.29159277038123e-11	1.72522422762962e-09	1.73011986959225e-09	9.25513489987603e-07
4	48762673	48762674	5.28919644049041e-10	5.28919644049041e-10	2.28616695129577e-07	9.0552239706909e-06	8.93794302517537e-06	0.00323482702355586
4	48763023	48763024	4.91312773398901e-09	4.91312773398901e-09	2.03328846103348e-07	7.85761132446395e-05	7.66810690317165e-05	0.00289371822264752
4	48764008	48764009	5.43203163466802e-10	5.43203163466802e-10	2.38698107466628e-07	9.28796681110511e-06	9.16590967528959e-06	0.00336922395349282
4	48765174	48765175	1.92873628243781e-13	1.92873628243781e-13	1.21712177009916e-10	4.23281055827578e-09	4.23971187983819e-09	2.52065323425585e-06
4	48765786	48765787	4.38159543569355e-10	4.38159543569355e-10	1.59852547672361e-07	7.54450195635682e-06	7.44936321794122e-06	0.00230334221031102
4	48770305	48770306	1.11825694501907e-13	1.11825694501907e-13	6.96663978460619e-11	2.51275656147658e-09	2.51975588337484e-09	1.46835037205392e-06
4	48772104	48772105	8.29543903396486e-13	8.29543903396486e-13	1.40129543814211e-09	1.71974249656538e-08	1.7201833431423e-08	2.62639222815141e-05
4	48772679	48772680	1.3526633377909e-13	1.3526633377909e-13	8.67364199640521e-11	3.01851279221213e-09	3.02184724434382e-09	1.81865609252593e-06
4	48772986	48772987	4.03228895022202e-10	4.03228895022202e-10	1.77604483541601e-07	6.96379650465942e-06	6.86848238109597e-06	0.00254643242499824
4	48773793	48773794	3.99842321081933e-10	3.99842321081933e-10	1.63118123457018e-07	6.90825981811212e-06	6.81366599292205e-06	0.00234872296474886
4	48775639	48775640	1.10125346883202e-10	1.10125346883202e-10	2.63164626258744e-07	1.99025408491327e-06	1.95831551639301e-06	0.00369458421907459
4	48776828	48776829	1.09579037701981e-10	1.09579037701981e-10	4.15388303218574e-08	1.98126612824764e-06	1.9490291683773e-06	0.000642363499790729
4	48777316	48777317	1.46628358709598e-13	1.46628358709598e-13	9.13208395445481e-11	3.25947181600777e-09	3.26575383767959e-09	1.90933651445207e-06
4	48778151	48778152	1.07315211139771e-13	1.07315211139771e-13	6.56265371190554e-11	2.41677527268348e-09	2.42487619538521e-09	1.38645390321306e-06
4	48778974	48778975	1.16125392777459e-10	1.16125392777459e-10	4.81246273848106e-08	2.09519474811775e-06	2.06254355691574e-06	0.000737300909780071
4	48780349	48780350	2.84056243875019e-08	2.84056243875019e-08	1.50245474681455e-06	0.000429739692082714	0.000421463340712816	0.0185809777562218
4	48781517	48781518	5.58210523736882e-13	5.58210523736882e-13	5.43963207932259e-10	1.17073794174679e-08	1.17104155635824e-08	1.05471843990234e-05
4	48781534	48781535	1.04599345237501e-09	1.04599345237501e-09	3.1182587577607e-07	1.75692733630648e-05	1.72469670844924e-05	0.00434008122593583
4	48781535	48781536	9.04368985514805e-10	9.04368985514805e-10	3.73053796890738e-07	1.52474328359127e-05	1.50035239431315e-05	0.00513793033658268
4	48783586	48783587	2.47405575671017e-09	2.47405575671017e-09	5.96310470965188e-07	4.043962117357e-05	3.9544691797668e-05	0.00789870379453241
4	48785797	48785798	2.53936173595675e-13	2.53936173595675e-13	9.98968349373409e-12	5.51158476315292e-09	5.51010633376366e-09	2.26802176858488e-07
4	48788122	48788123	8.21332649396323e-12	8.21332649396323e-12	1.85500813866866e-10	1.59981022585046e-07	1.5982708366507e-07	3.77502644922982e-06
4	48789268	48789269	8.59457842336842e-15	8.59457842336842e-15	4.85747381182127e-12	2.15045414607935e-10	2.15512035160401e-10	1.12750635358781e-07
4	48790335	48790336	1.04369562918867e-11	1.04369562918867e-11	1.41555455049938e-08	2.02076932855331e-07	2.0198024532765e-07	0.000232740959200834
4	48794402	48794403	1.25347044481143e-13	1.25347044481143e-13	2.51201941450591e-10	2.80645090455554e-09	2.81111924540038e-09	5.02857910013552e-06
4	48794941	48794942	1.091474499609e-13	1.091474499609e-13	4.11452321473973e-10	2.45667006145274e-09	2.46490011190986e-09	8.07071799980705e-06
4	48794946	48794947	3.00945238888762e-09	3.00945238888762e-09	4.11523369959823e-08	4.88941232670217e-05	4.78466666168438e-05	0.00063650838166869
4	48795188	48795189	1.42784819406627e-13	1.42784819406627e-13	7.25735076942393e-10	3.17927394671424e-09	3.18365552602338e-09	1.38787086654424e-05
4	48797055	48797056	3.43945152553402e-13	3.43945152553402e-13	1.65898434568122e-09	7.34304010496645e-09	7.33143055539338e-09	3.0914613025826e-05
4	48798774	48798775	4.21130889622016e-09	4.21130889622016e-09	1.46561860628663e-06	6.76864099189849e-05	6.61101690514751e-05	0.0181893812589795
4	48806196	48806197	3.64210517242346e-11	3.64210517242346e-11	3.65912275495112e-08	6.78693999120267e-07	6.74498775224606e-07	0.000569883845775377
4	48808410	48808411	9.53879366943944e-11	9.53879366943944e-11	4.03548419474331e-08	1.73009483066979e-06	1.70712897008568e-06	0.000625369159796513
4	48808988	48808989	1.17541858698563e-13	1.17541858698563e-13	3.93009228035213e-10	2.63826905829387e-09	2.64487390433689e-09	7.72769144411503e-06
4	48809944	48809945	7.59233034054534e-12	7.59233034054534e-12	4.24034506671151e-09	1.48134805139539e-07	1.48063380450465e-07	7.59385711900163e-05
4	48810178	48810179	3.00089272480314e-11	3.00089272480314e-11	9.27410887999575e-09	5.62575717842638e-07	5.6023868508908e-07	0.000156456961322838
4	48812240	48812241	2.70083295029418e-12	2.70083295029418e-12	3.3969885022007e-09	5.42130685373749e-08	5.41458900137846e-08	6.12966373635351e-05
4	48814686	48814687	6.36985769746006e-14	6.36985769746006e-14	2.36738080910433e-10	1.47222096640234e-09	1.47643936458687e-09	4.7496205143887e-06
4	48822105	48822106	2.44609948621245e-13	2.44609948621245e-13	7.4670350648038e-10	5.31772358288224e-09	5.3205833428085e-09	1.42695814486793e-05
4	48823979	48823980	4.56678634789866e-14	4.56678634789866e-14	1.4230080409526e-10	1.06954650593174e-09	1.07514948529926e-09	2.93053685448914e-06
4	48831238	48831239	2.20181086764339e-14	2.20181086764339e-14	4.79070151711801e-11	5.27580682586572e-10	5.30250784284688e-10	1.02767050751162e-06
4	48834895	48834896	3.10627546714662e-14	3.10627546714662e-14	5.51147734220625e-11	7.3494049633489e-10	7.39264947622532e-10	1.17450030804802e-06
4	48839279	48839280	4.92766390269209e-09	4.92766390269209e-09	1.5583781214172e-06	7.8793013656707e-05	7.68931049554939e-05	0.0192274952340486
4	48842671	48842672	3.00701649238067e-10	3.00701649238067e-10	2.15998796562252e-07	5.24238777160102e-06	5.16118804587922e-06	0.0030675571548854
4	48843229	48843230	3.42799832965945e-14	3.42799832965945e-14	5.31207643780871e-11	8.08930295837301e-10	8.14155330044118e-10	1.13379990980721e-06
4	48843371	48843372	8.07718036989852e-10	8.07718036989852e-10	2.85721082033599e-07	1.36663440491037e-05	1.3444195658182e-05	0.00399323690457819
4	48845645	48845646	1.1998112106911e-14	1.1998112106911e-14	2.07963786133336e-11	2.95453306098657e-10	2.96264991005521e-10	4.61025730369559e-07
4	48847858	48847859	6.211928640685e-10	6.211928640685e-10	2.52624311155994e-07	1.05767622006737e-05	1.04296797873393e-05	0.00355823530564476
4	48848518	48848519	2.23196361247887e-10	2.23196361247887e-10	1.93674345183393e-07	3.93355961894864e-06	3.86534760243508e-06	0.00276507450908048
4	48851539	48851540	2.16981137765443e-10	2.16981137765443e-10	1.83871108753182e-07	3.8281941437205e-06	3.76254451210257e-06	0.00263301438971104
4	48851936	48851937	2.16981137762186e-10	2.16981137762186e-10	1.83871108753182e-07	3.8281941437205e-06	3.76254451210257e-06	0.00263301438971104
4	48854138	48854139	2.03098928011675e-14	2.03098928011675e-14	3.68031127696243e-11	4.88240582391514e-10	4.90573174006404e-10	7.98797086312852e-07
4	48855216	48855217	2.03098928011675e-14	2.03098928011675e-14	3.68031127696243e-11	4.88240582391514e-10	4.90573174006404e-10	7.98797086312852e-07
4	48857386	48857387	2.03098928011675e-14	2.03098928011675e-14	3.68031127696243e-11	4.88240582391514e-10	4.90573174006404e-10	7.98797086312852e-07
4	48857742	48857743	2.16981137765443e-10	2.16981137765443e-10	1.83871108753182e-07	3.8281941437205e-06	3.76254451210257e-06	0.00263301438971104
4	48859939	48859940	3.80865292156573e-14	3.80865292156573e-14	1.203949312377e-10	8.95360719503831e-10	8.99806143636881e-10	2.49465048152191e-06
4	48860816	48860817	2.75855703848791e-14	2.75855703848791e-14	4.49475547006633e-11	6.54777420348704e-10	6.58448347166828e-10	9.67264071237571e-07
4	48861237	48861238	4.12357282258235e-10	4.12357282258235e-10	2.37819932515911e-07	7.11081775450179e-06	7.01658520958517e-06	0.00335741434739702
4	48866741	48866742	1.86698593584014e-14	1.86698593584014e-14	4.46438700332919e-11	4.50286887686184e-10	4.5258082747961e-10	9.60984475526906e-07
4	48868390	48868391	2.56001240822393e-14	2.56001240822393e-14	5.36652627709351e-11	6.08722105759302e-10	6.121408819962e-10	1.14451563517859e-06
4	48868416	48868417	2.44166134093426e-10	2.44166134093426e-10	1.95283165281681e-07	4.29283806404755e-06	4.21857068190576e-06	0.00278607664262247
4	48868418	48868419	2.44166134093426e-10	2.44166134093426e-10	1.95283165281681e-07	4.29283806404755e-06	4.21857068190576e-06	0.00278607664262247
4	48868525	48868526	7.66898017291923e-14	7.66898017291923e-14	2.27837752434661e-10	1.75393650632623e-09	1.75890939123217e-09	4.58128138913794e-06
4	48869032	48869033	2.78954647520053e-10	2.78954647520053e-10	2.15415795222975e-07	4.87691755991146e-06	4.79912750950879e-06	0.00305981471231993
4	48869216	48869217	3.054188244112e-10	3.054188244112e-10	2.2182295711602e-07	5.3223321923727e-06	5.2410407375889e-06	0.00314466732524804
4	48873762	48873763	4.36776313563509e-10	4.36776313563509e-10	2.78243417757607e-07	7.52388766410958e-06	7.42896898037396e-06	0.00389545932700968
4	48874119	48874120	4.61767934760964e-10	4.61767934760964e-10	2.08605780719926e-07	7.92906504109662e-06	7.82770859358889e-06	0.00296568748920489
4	48875925	48875926	2.19392958625489e-10	2.19392958625489e-10	1.58239724898805e-07	3.86821485183213e-06	3.80273617746e-06	0.00228050899425976
4	48876154	48876155	1.83574456247783e-13	1.83574456247783e-13	5.68018453782278e-10	4.0374935170988e-09	4.04298969667558e-09	1.09925253528907e-05
4	48879373	48879374	2.9386130502699e-09	2.9386130502699e-09	2.70031063643301e-07	4.77815936160369e-05	4.67571652713972e-05	0.00378441466795581
4	48880626	48880627	3.10982114975675e-11	3.10982114975675e-11	1.14540977653314e-07	5.81917596217747e-07	5.79371204156914e-07	0.0016800673089097
4	48884274	48884275	8.34644646880245e-09	8.34644646880245e-09	1.86679633420805e-06	0.00013110090681663	0.000128383660411797	0.0227323324811138
4	48887089	48887090	1.62133840465177e-10	1.62133840465177e-10	3.64650103689068e-07	2.89142503174263e-06	2.84377795836612e-06	0.00503630971462813
4	48890459	48890460	1.73958193157682e-10	1.73958193157682e-10	8.93307820699345e-08	3.0968336536575e-06	3.04523092885083e-06	0.00132470047989132
4	48894980	48894981	3.91961323493791e-10	3.91961323493791e-10	7.85762059333467e-07	6.77788678638618e-06	6.68499987069672e-06	0.0102355401744355
4	48900984	48900985	2.12364824158974e-10	2.12364824158974e-10	6.44150244989311e-08	3.75165808557867e-06	3.68644686134437e-06	0.000971607126874646
4	48903498	48903499	1.43713818424454e-10	1.43713818424454e-10	4.85847785068204e-08	2.57143371600593e-06	2.53167505010079e-06	0.00074364651657558
4	48908353	48908354	2.21501102035928e-10	2.21501102035928e-10	6.71560833900345e-08	3.90453343442327e-06	3.836810263505e-06	0.00101182002001114
4	48909678	48909679	1.24201159072948e-10	1.24201159072948e-10	4.07826206442973e-08	2.23465590097152e-06	2.20039705010249e-06	0.000631272741251429
4	48913047	48913048	1.01673703813467e-10	1.01673703813467e-10	2.49817774228581e-07	1.84203761210937e-06	1.81280536435273e-06	0.00352036265191454
4	48913256	48913257	1.24457078294811e-10	1.24457078294811e-10	3.19950768649931e-07	2.23876251324006e-06	2.20444822028477e-06	0.00444704460567043
4	48914935	48914936	1.75494586261381e-10	1.75494586261381e-10	4.61300868002147e-08	3.12325927200987e-06	3.07124998049932e-06	0.000708218693206634
4	48915323	48915324	1.55680736770435e-10	1.55680736770435e-10	5.1150107553271e-08	2.78124836164789e-06	2.73414949664386e-06	0.000781580880178348
4	48917516	48917517	1.94213720309026e-10	1.94213720309026e-10	5.90778713976787e-08	3.4415211123121e-06	3.38297671785201e-06	0.000894606950083405
4	48918394	48918395	5.50786651361319e-10	5.50786651361319e-10	1.45545927259196e-07	9.41166510199623e-06	9.28805974418389e-06	0.0021050700404876
4	48919904	48919905	1.94213720309026e-10	1.94213720309026e-10	5.90778713976787e-08	3.4415211123121e-06	3.38297671785201e-06	0.000894606950083405
4	48922089	48922090	2.47442680900692e-10	2.47442680900692e-10	6.97849232620234e-08	4.3494997522044e-06	4.2742681741714e-06	0.00104908318390533
4	48923921	48923922	2.75807866585256e-10	2.75807866585256e-10	5.55060421654513e-07	4.82455537837032e-06	4.7470095281753e-06	0.00740566402574099
4	48924233	48924234	1.1367071277825e-10	1.1367071277825e-10	2.33730549468826e-07	2.0524939312612e-06	2.02002917663668e-06	0.00330314141607087
4	48924587	48924588	1.27526314263455e-09	1.27526314263455e-09	7.28705293289005e-07	2.12657079757356e-05	2.08614660041038e-05	0.0095368399240726
4	48924638	48924639	1.68636923301336e-10	1.68636923301336e-10	3.04838771607996e-07	3.00474851818561e-06	2.9552769221323e-06	0.00424794897253417
4	48924922	48924923	3.53225257063432e-10	3.53225257063432e-10	8.25843034810486e-08	6.13296310199076e-06	6.04218124173714e-06	0.00122825845924056
4	48925246	48925247	8.11638026852232e-11	8.11638026852232e-11	2.91137600708988e-08	1.48173980837692e-06	1.46096775498846e-06	0.000457923663671915
4	48925947	48925948	3.86322879571228e-10	3.86322879571228e-10	9.03929081909492e-08	6.68324280441275e-06	6.59022424155083e-06	0.00133995964071855
4	48928920	48928921	2.57510819742791e-09	2.57510819742791e-09	1.48897087697837e-06	4.20230795031272e-05	4.11107963483327e-05	0.0184424167647224
4	48930905	48930906	1.1086484412795e-10	1.1086484412795e-10	2.52516913990207e-07	2.00317120520806e-06	1.97103241444319e-06	0.00355744830147629
4	48931158	48931159	6.16676077489335e-10	6.16676077489335e-10	1.2030675337416e-06	1.05020674709461e-05	1.03581437888277e-05	0.0152252542269429
4	48934155	48934156	1.69072092668239e-09	1.69072092668239e-09	9.00833897660262e-07	2.79174534765998e-05	2.73480513061113e-05	0.0116184978700527
4	48934297	48934298	4.53593994523396e-10	4.53593994523396e-10	7.6044063364867e-07	7.79698476348633e-06	7.69721214536746e-06	0.00992327418102042
4	48937376	48937377	8.30413419261502e-18	8.30413419261502e-18	2.23497298276712e-14	3.80808900356273e-13	3.73607842173785e-13	6.73598448987021e-10
4	48940905	48940906	1.37535288159278e-11	1.37535288159278e-11	1.17586222563794e-10	2.6451858190688e-07	2.64204501424919e-07	2.43770128531582e-06
4	48945834	48945835	1.68579129489913e-17	1.68579129489913e-17	2.02743306602009e-14	7.40330247219732e-13	7.31592443872718e-13	6.13562599709857e-10
4	48945906	48945907	1.39377319120119e-15	1.39377319120119e-15	3.97808679102818e-12	3.86118462075987e-11	3.85458430516882e-11	9.29788064936814e-08
4	48946137	48946138	1.68579129489913e-17	1.68579129489913e-17	2.02743306602009e-14	7.40330247219732e-13	7.31592443872718e-13	6.13562599709857e-10
4	48946628	48946629	1.30759649287282e-17	1.30759649287282e-17	1.86153236395092e-14	5.81184029242412e-13	5.72998338689702e-13	5.6504715183045e-10
4	48946685	48946686	1.52698187283025e-17	1.52698187283025e-17	1.79308129334151e-14	6.74616329877699e-13	6.65529364227406e-13	5.44678365696147e-10
4	48946686	48946687	1.52698187283025e-17	1.52698187283025e-17	1.79308129334151e-14	6.74616329877699e-13	6.65529364227406e-13	5.44678365696147e-10
4	48947670	48947671	3.04980832059771e-15	3.04980832059771e-15	1.27865089258932e-11	8.10208062117848e-11	8.10474227709871e-11	2.87956555905177e-07
4	48948165	48948166	1.99124316734011e-13	1.99124316734011e-13	1.15136425858105e-10	4.366434560353e-09	4.37236077446857e-09	2.38752597830122e-06
4	48948711	48948712	9.68202359404141e-19	9.68202359404141e-19	4.28288290488944e-15	4.95701647248367e-14	4.84059704976774e-14	1.40664044800707e-10
4	48950031	48950032	1.35140657832696e-18	1.35140657832696e-18	8.35894451019853e-15	6.81542553539007e-14	6.6617565866945e-14	2.64546429980697e-10
4	48950430	48950431	2.5162778452028e-18	2.5162778452028e-18	6.4272448530567e-15	1.23438106340304e-13	1.20944407222318e-13	2.05908737179489e-10
4	48950466	48950467	7.50784060404302e-18	7.50784060404302e-18	2.10602530025198e-14	3.46058272378264e-13	3.40242166960142e-13	6.36394657934364e-10
4	48950588	48950589	4.18434711917634e-18	4.18434711917634e-18	1.12297353266027e-14	2.00168350225596e-13	1.96564854954404e-13	3.49791203167736e-10
4	48951167	48951168	1.11482500429815e-18	1.11482500429815e-18	5.86445204256114e-15	5.67894307277176e-14	5.54622484597882e-14	1.89001403874936e-10
4	48951209	48951210	2.02488007282663e-18	2.02488007282663e-18	8.04227434035913e-15	1.00366889367579e-13	9.82596061475043e-14	2.55123236522196e-10
4	48951564	48951565	8.18842994580366e-19	8.18842994580366e-19	4.10265379811925e-15	4.22171592484106e-14	4.116763384758e-14	1.34909047469257e-10
4	48951957	48951958	8.18842994580366e-19	8.18842994580366e-19	4.10265379811925e-15	4.22171592484106e-14	4.116763384758e-14	1.34909047469257e-10
4	48952208	48952209	1.35140657832696e-18	1.35140657832696e-18	8.35894451019853e-15	6.81542553539007e-14	6.6617565866945e-14	2.64546429980697e-10
4	48954065	48954066	2.06987704396084e-18	2.06987704396084e-18	5.36160476216071e-15	1.02346397639756e-13	1.00202696911215e-13	1.74323417996863e-10
4	48954145	48954146	2.06987704396084e-18	2.06987704396084e-18	5.36160476216071e-15	1.02346397639756e-13	1.00202696911215e-13	1.74323417996863e-10
4	48954161	48954162	4.94931200796363e-14	4.94931200796363e-14	4.61840940512651e-11	1.15679005421188e-09	1.16216266404276e-09	9.92553960359053e-07
4	48954251	48954252	8.18842994580366e-19	8.18842994580366e-19	4.10265379811925e-15	4.22171592484106e-14	4.116763384758e-14	1.34909047469257e-10
4	48956266	48956267	2.06987704396084e-18	2.06987704396084e-18	5.36160476216071e-15	1.02346397639756e-13	1.00202696911215e-13	1.74323417996863e-10
4	48957666	48957667	3.22025310804795e-15	3.22025310804795e-15	2.13725252062981e-11	8.52687911184246e-11	8.53246501365173e-11	4.73279265320917e-07
4	48958457	48958458	2.29740603328171e-19	2.29740603328171e-19	7.47935644902581e-16	1.28522977020245e-14	1.21387475356808e-14	2.7414050625584e-11
4	48960130	48960131	2.47172422343023e-19	2.47172422343023e-19	7.92044991505935e-16	1.37419490140834e-14	1.30003483845847e-14	2.89128836412428e-11
4	48960561	48960562	3.7667564263106e-15	3.7667564263106e-15	2.06032301264936e-11	9.87056972788263e-11	9.88017144940781e-11	4.56869110812863e-07
4	48960862	48960863	4.39533334637943e-13	4.39533334637943e-13	2.12001506107192e-10	9.31008126909327e-09	9.29790804567657e-09	4.28094170285397e-06
4	48961062	48961063	1.93013521994289e-18	1.93013521994289e-18	7.71001761718384e-15	9.57880745559328e-14	9.37745114271294e-14	2.45256385016936e-10
4	48962111	48962112	7.5196650906158e-19	7.5196650906158e-19	4.99130892350791e-15	3.89928709635946e-14	3.79943027502858e-14	1.63136281676623e-10
4	48964546	48964547	5.90911931543047e-14	5.90911931543047e-14	6.23779549722794e-11	1.37161204164232e-09	1.37714432875929e-09	1.32023658180311e-06
4	48964602	48964603	1.41745529516488e-19	1.41745529516488e-19	6.04507596630418e-16	8.14941783910363e-15	7.52871365700512e-15	2.26600902341282e-11
4	48964941	48964942	1.09089765611795e-11	1.09089765611795e-11	4.77176068140565e-09	2.10913143805659e-07	2.10913143805659e-07	8.47797860866317e-05
4	48966141	48966142	1.35122548801359e-14	1.35122548801359e-14	1.97610369692533e-11	3.30925754273212e-10	3.31930691273738e-10	4.38554438152362e-07
4	48966233	48966234	9.252070744512e-20	9.252070744512e-20	3.73080304421611e-16	5.39602305067549e-15	4.94012143319268e-15	1.43507421817016e-11
4	48966864	48966865	1.24459732927198e-19	1.24459732927198e-19	4.47146839230152e-16	7.19137840242957e-15	6.63236479802464e-15	1.70216847618713e-11
4	48967492	48967493	2.47408472234438e-14	2.47408472234438e-14	1.88135141430932e-11	5.8967680069667e-10	5.9246982284325e-10	4.1798486616581e-07
4	48967888	48967889	4.02850555605672e-19	4.02850555605672e-19	1.06683855449859e-15	2.14393538100644e-14	2.08896267892936e-14	3.81351501550661e-11
4	48968036	48968037	1.43754283504872e-18	1.43754283504872e-18	3.38183344728066e-15	7.24080023325353e-14	7.07773899854241e-14	1.1211757639237e-10
4	48968306	48968307	2.88839516370041e-19	2.88839516370041e-19	8.96154955288368e-16	1.55456519811366e-14	1.51524740127421e-14	3.25517398441104e-11
4	48970220	48970221	3.54579097039681e-12	3.54579097039681e-12	6.31577635262515e-10	7.05088283254391e-08	7.05955977425267e-08	1.21441058303179e-05
4	48972187	48972188	1.78662038395613e-24	1.78662038395613e-24	1.51795568571503e-21	2.14747705789257e-19	1.82712017694273e-19	1.15189581635542e-16
4	48972528	48972529	8.11497725618531e-25	8.11497725618531e-25	6.62162794646138e-22	1.01303304802165e-19	9.01710735052238e-20	5.21561642030602e-17
4	48972650	48972651	1.39800001488997e-22	1.39800001488997e-22	1.14148605858685e-20	1.1377113849748e-17	9.65743054368022e-18	7.7465025587084e-16
4	48972767	48972768	9.52483845625737e-23	9.52483845625737e-23	6.84728988508375e-21	7.93505061231597e-18	6.7174665602082e-18	4.82489802384218e-16
4	48972942	48972943	8.86090164706941e-25	8.86090164706941e-25	6.91521281882746e-22	1.10274696667477e-19	9.7921520264836e-20	5.44156408271492e-17
4	48973331	48973332	6.02700828612366e-25	6.02700828612366e-25	5.18042895645295e-22	7.67284837727905e-20	7.32774275311357e-20	4.15322891004902e-17
4	48974187	48974188	6.04205586059141e-25	6.04205586059141e-25	4.89256197987664e-22	7.67284837727905e-20	7.32774275311357e-20	3.9341387060133e-17
4	48974296	48974297	6.04205586059141e-25	6.04205586059141e-25	4.89256197987664e-22	7.67284837727905e-20	7.32774275311357e-20	3.9341387060133e-17
4	48975167	48975168	6.04205586059141e-25	6.04205586059141e-25	4.89256197987664e-22	7.67284837727905e-20	7.32774275311357e-20	3.9341387060133e-17
4	48976380	48976381	1.381574967825e-22	1.381574967825e-22	9.60535996084811e-21	1.12963504907447e-17	9.55845041524552e-18	6.59598511105877e-16
4	48976502	48976503	1.38249013470329e-22	1.38249013470329e-22	9.69727730589875e-21	1.12963504907447e-17	9.55845041524552e-18	6.64505131333256e-16
4	48977018	48977019	5.72706893093468e-25	5.72706893093468e-25	5.33257974240631e-22	7.31880224641162e-20	6.98763472394955e-20	4.27097763416313e-17
4	48977071	48977072	8.11497725618531e-25	8.11497725618531e-25	6.62162794646138e-22	1.01303304802165e-19	9.01710735052238e-20	5.21561642030602e-17
4	48977734	48977735	1.26816556764588e-24	1.26816556764588e-24	1.02867939501879e-21	1.54963451309671e-19	1.35337473307391e-19	7.9935670778226e-17
4	48978240	48978241	1.10007402058225e-24	1.10007402058225e-24	9.05980946138521e-22	1.36067834330378e-19	1.19127662184829e-19	7.0740906552769e-17
4	48979084	48979085	5.31111077615663e-19	5.31111077615663e-19	1.11112225432162e-16	2.79344636204344e-14	2.71747027503025e-14	4.5741521214389e-12
4	48979701	48979702	4.58642788108855e-22	4.58642788108855e-22	3.58468490482198e-19	3.22337295437376e-17	3.04106743482311e-17	2.08316209302459e-14
4	48980187	48980188	1.56465320464118e-23	1.56465320464118e-23	6.40875984721599e-22	1.73145827146525e-18	1.24087842788343e-18	5.05779758561241e-17
4	48981657	48981658	6.41115195276958e-27	6.41115195276958e-27	2.03196114928399e-24	9.89728544436783e-22	9.8596531803208e-22	3.0781193530777e-19
4	48982014	48982015	2.75431140651713e-26	2.75431140651713e-26	9.0091318236819e-25	3.92953620202605e-21	3.85475264108784e-21	1.45174566183904e-19
4	48982358	48982359	2.56891051813155e-27	2.56891051813155e-27	9.70221043317994e-25	4.21515326162355e-22	4.1728324457438e-22	1.54496373626721e-19
4	48982677	48982678	3.04331327423716e-27	3.04331327423716e-27	1.07772471430581e-24	4.9138313509278e-22	4.89429325410502e-22	1.70274335307315e-19
4	48982744	48982745	1.37369808246509e-27	1.37369808246509e-27	5.25587046812395e-25	2.34931614735764e-22	2.3247417106698e-22	8.64153439904498e-20
4	48983046	48983047	1.37369808246509e-27	1.37369808246509e-27	5.25587046812395e-25	2.34931614735764e-22	2.3247417106698e-22	8.64153439904498e-20
4	48984856	48984857	5.14251918509745e-27	5.14251918509745e-27	1.7867948197168e-24	8.01530172011391e-22	7.98453280756069e-22	2.71690444812394e-19
4	48986065	48986066	5.14251918509745e-27	5.14251918509745e-27	1.7867948197168e-24	8.01530172011391e-22	7.98453280756069e-22	2.71690444812394e-19
4	48986358	48986359	3.68447613340479e-17	3.68447613340479e-17	1.6516298610682e-13	1.5121693662525e-12	1.50150419188094e-12	4.58809781297563e-09
4	48986402	48986403	2.43422189495415e-27	2.43422189495415e-27	9.55547570186126e-25	4.01042117535309e-22	3.96999354253703e-22	1.52459912283725e-19
4	48988449	48988450	1.24351666479391e-17	1.24351666479391e-17	5.70786434656346e-14	5.53920040571716e-13	5.46398041107135e-13	1.65197375466618e-09
4	48988704	48988705	2.2653848846619e-27	2.2653848846619e-27	9.06578301439541e-25	3.76291449253618e-22	3.72467349159577e-22	1.4521960612327e-19
4	48989260	48989261	3.32634619957245e-27	3.32634619957245e-27	1.29814720875559e-24	5.31775400474115e-22	5.2968179653524e-22	2.0194444563466e-19
4	48989357	48989358	2.43422189495415e-27	2.43422189495415e-27	9.55547570186126e-25	4.01042117535309e-22	3.96999354253703e-22	1.52459912283725e-19
4	48990884	48990885	2.73247242631115e-23	2.73247242631115e-23	1.14417893123962e-21	2.78035321411554e-18	2.0316000047995e-18	8.79811266474457e-17
4	48991010	48991011	1.91361361868918e-26	1.91361361868918e-26	7.67341517974842e-24	2.79651428178874e-21	2.76655162876957e-21	1.05207814169667e-18
4	48991181	48991182	4.11495259275174e-26	4.11495259275174e-26	1.40389789369206e-23	5.70962511178723e-21	5.6038913134208e-21	1.8617312980883e-18
4	48991539	48991540	1.10687130218039e-27	1.10687130218039e-27	5.08992304692708e-25	1.91757635427175e-22	1.90129120476626e-22	8.43727416756401e-20
4	48991836	48991837	2.2653848846619e-27	2.2653848846619e-27	9.06578301439541e-25	3.76291449253618e-22	3.72467349159577e-22	1.4521960612327e-19
4	48992255	48992256	4.78517678447715e-27	4.78517678447715e-27	1.69533003117992e-24	7.48718831342182e-22	7.45833594997896e-22	2.59244705463156e-19
4	48992747	48992748	2.2653848846619e-27	2.2653848846619e-27	9.06578301439541e-25	3.76291449253618e-22	3.72467349159577e-22	1.4521960612327e-19
4	48992760	48992761	8.02657135884876e-27	8.02657135884876e-27	2.74197814934544e-24	1.21590634974677e-21	1.20686615383787e-21	4.00373696085727e-19
4	48994137	48994138	5.73268103516509e-27	5.73268103516509e-27	2.33937553750475e-24	8.91796466408848e-22	8.88379621709964e-22	3.47866299213757e-19
4	48995498	48995499	7.22174760423609e-26	7.22174760423609e-26	2.71168082032333e-24	9.72028830698926e-21	9.56120011865883e-21	3.96665793317164e-19
4	48995615	48995616	1.68160643510483e-27	1.68160643510483e-27	8.04332263257844e-25	2.83988111452566e-22	2.81054349970618e-22	1.30129810541286e-19
4	48995699	48995700	6.64770381904286e-27	6.64770381904286e-27	3.64821100449058e-24	1.02429174042933e-21	1.02040448524743e-21	5.18655508809869e-19
4	48996115	48996116	9.96650622929776e-27	9.96650622929776e-27	5.54758246072121e-24	1.49577231186552e-21	1.48202440458734e-21	7.83177959473492e-19
4	48997349	48997350	1.2784429661085e-27	1.2784429661085e-27	2.98433017180089e-25	2.20036542702084e-22	2.17720368568378e-22	5.23901420783014e-20
4	48998346	48998347	2.97028591355258e-25	2.97028591355258e-25	2.58079048797004e-23	3.8629508577932e-20	3.78386682448405e-20	3.07011857379271e-18
4	48998773	48998774	1.42723482478982e-26	1.42723482478982e-26	8.1241603849374e-24	2.11066554224727e-21	2.08776501195164e-21	1.11011531517873e-18
4	48999241	48999242	2.71629057970976e-11	2.71629057970976e-11	2.20545037055771e-08	5.10641601878949e-07	5.09221509359239e-07	0.000351468969664303
4	48999841	48999842	2.24922529473007e-26	2.24922529473007e-26	8.96693141353749e-25	3.24904887434187e-21	3.18088700984519e-21	1.44782954401907e-19
4	48999962	48999963	1.42723482478982e-26	1.42723482478982e-26	8.1241603849374e-24	2.11066554224727e-21	2.08776501195164e-21	1.11011531517873e-18
4	49000849	49000850	5.49175761058129e-26	5.49175761058129e-26	5.25267528710666e-23	7.50414066425722e-21	7.37948716485096e-21	5.84007022749825e-18
4	49001806	49001807	3.51832856732475e-26	3.51832856732475e-26	1.21852830128023e-24	4.91551633093734e-21	4.823871111208e-21	1.9065859565554e-19
4	49002220	49002221	3.24178175790662e-27	3.24178175790662e-27	2.00423203669388e-24	5.19282525594617e-22	5.17234073817123e-22	3.04181013951761e-19
4	49006630	49006631	3.982020857891e-24	3.982020857891e-24	3.69204378908006e-22	4.69559603523055e-19	3.60714320287588e-19	3.10702193239646e-17
4	49006967	49006968	3.3935853307422e-25	3.3935853307422e-25	2.33786807795106e-23	4.39931942815892e-20	4.30953739901282e-20	2.83109766081725e-18
4	49010951	49010952	1.69791264524667e-29	1.69791264524667e-29	5.06719554745099e-27	4.85333444409581e-24	4.85333444409581e-24	1.41834255728874e-21
4	49011661	49011662	1.17168563202103e-28	1.17168563202103e-28	5.23112749675202e-26	2.73144803104858e-23	2.73144803104858e-23	1.14678037274406e-20
4	49011829	49011830	4.4993534046352e-28	4.4993534046352e-28	1.55251084993213e-25	8.74919484174375e-23	8.6865514419222e-23	2.9071149839539e-20
4	49016481	49016482	1.50179685690445e-27	1.50179685690445e-27	6.64365813502455e-25	2.5629737715096e-22	2.53622039184874e-22	1.08570888066455e-19
4	49016760	49016761	7.45856821684688e-28	7.45856821684688e-28	3.37315006571654e-25	1.32603620528923e-22	1.31448033421918e-22	5.86805292501855e-20
4	49018305	49018306	3.16878067204092e-27	3.16878067204092e-27	1.57802706106717e-24	5.08596018946969e-22	5.06585758002515e-22	2.4222286894644e-19
4	49018913	49018914	1.17168563202103e-28	1.17168563202103e-28	5.23112749675202e-26	2.73144803104858e-23	2.73144803104858e-23	1.14678037274406e-20
4	49019698	49019699	8.10546524324579e-27	8.10546524324579e-27	4.40473003324588e-24	1.22556254055885e-21	1.21646745676991e-21	6.24014239064328e-19
4	49019701	49019702	2.1455788768596e-28	2.1455788768596e-28	9.98143586762287e-26	4.6407074901269e-23	4.6407074901269e-23	1.92703813928089e-20
4	49020170	49020171	3.16878067204092e-27	3.16878067204092e-27	1.57802706106717e-24	5.08596018946969e-22	5.06585758002515e-22	2.4222286894644e-19
4	49021098	49021099	8.23560292008437e-29	8.23560292008437e-29	4.84320832775561e-26	1.99462034512271e-23	1.99462034512271e-23	1.07632413582008e-20
4	49022322	49022323	7.29737990233021e-28	7.29737990233021e-28	2.53490155810025e-25	1.30360806853864e-22	1.29219793227134e-22	4.48700145837223e-20
4	49026595	49026596	5.32234434653146e-28	5.32234434653146e-28	2.50270101402033e-25	1.01065908090547e-22	1.00359153488515e-22	4.43971854854203e-20
4	49026598	49026599	5.32234434653146e-28	5.32234434653146e-28	2.50270101402033e-25	1.01065908090547e-22	1.00359153488515e-22	4.43971854854203e-20
4	49026730	49026731	1.85709461484412e-28	1.85709461484412e-28	8.29677398964065e-26	4.14403250201618e-23	4.14403250201618e-23	1.67369454070176e-20
4	49028005	49028006	7.08735375716766e-28	7.08735375716766e-28	2.65688823581181e-25	1.27403954779105e-22	1.26281452974884e-22	4.69266033591295e-20
4	49028136	49028137	1.85709461484412e-28	1.85709461484412e-28	8.29677398964065e-26	4.14403250201618e-23	4.14403250201618e-23	1.67369454070176e-20
4	49029900	49029901	1.69791264524667e-29	1.69791264524667e-29	5.06719554745099e-27	4.85333444409581e-24	4.85333444409581e-24	1.41834255728874e-21
4	49031854	49031855	2.74448313076161e-28	2.74448313076161e-28	1.08272297093166e-25	5.6607109928345e-23	5.6607109928345e-23	2.07546881505829e-20
4	49033527	49033528	2.24274260607718e-27	2.24274260607718e-27	1.67735205734926e-24	3.74839529716201e-22	3.71006814688428e-22	2.56981355515996e-19
4	49036289	49036290	7.83620889000183e-27	7.83620889000183e-27	2.65708964320272e-24	1.18929640982614e-21	1.18043759113097e-21	3.89384304070259e-19
4	49037587	49037588	1.88771272819714e-28	1.88771272819714e-28	6.39009696019929e-26	4.18364043765012e-23	4.18364043765012e-23	1.35673111369578e-20
4	49037940	49037941	1.95067284683062e-28	1.95067284683062e-28	6.65766300268318e-26	4.31136374849988e-23	4.31136374849988e-23	1.40983977134764e-20
4	49039585	49039586	2.23845879623692e-15	2.23845879623692e-15	8.87653156252852e-13	6.02381243704757e-11	6.01580737068605e-11	2.20938424667168e-08
4	49040663	49040664	2.71234556481432e-29	2.71234556481432e-29	6.3584422605741e-27	7.33812564971133e-24	7.33812564971133e-24	1.70881697181773e-21
4	49041093	49041094	2.99828839285628e-28	2.99828839285628e-28	9.12775038901162e-26	6.04839775175118e-23	6.04839775175118e-23	1.80973466184582e-20
4	49041398	49041399	2.25326909974684e-21	2.25326909974684e-21	1.2596979565727e-18	1.51013962519792e-16	1.32949564377381e-16	7.11598000839347e-14
4	49041759	49041760	2.44261313113472e-28	2.44261313113472e-28	1.03858425130518e-25	5.19974927782071e-23	5.19974927782071e-23	2.00033970245579e-20
4	49043071	49043072	2.71234556481432e-29	2.71234556481432e-29	6.3584422605741e-27	7.33812564971133e-24	7.33812564971133e-24	1.70881697181773e-21
4	49043924	49043925	5.010503698828e-29	5.010503698828e-29	1.30639476882431e-26	1.27058000449545e-23	1.27058000449545e-23	3.31279881428664e-21
4	49044327	49044328	6.59508036699659e-28	6.59508036699659e-28	1.96506329872855e-25	1.1908399356875e-22	1.18291860573836e-22	3.56412558326045e-20
4	49044497	49044498	2.71234556481432e-29	2.71234556481432e-29	6.3584422605741e-27	7.33812564971133e-24	7.33812564971133e-24	1.70881697181773e-21
4	49045167	49045168	2.57770077122752e-28	2.57770077122752e-28	7.79663682057566e-26	5.37417851422818e-23	5.37417851422818e-23	1.59669336783485e-20
4	49047370	49047371	9.94007907966769e-30	9.94007907966769e-30	2.46059926737217e-27	3.02287031149254e-24	3.02287031149254e-24	7.74495822244694e-22
4	49049009	49049010	1.47015873731208e-25	1.47015873731208e-25	1.85461939426691e-23	1.94960085538261e-20	1.91506686277518e-20	2.36633840109103e-18
4	49049100	49049101	2.57770077122752e-28	2.57770077122752e-28	7.79663682057566e-26	5.37417851422818e-23	5.37417851422818e-23	1.59669336783485e-20
4	49049301	49049302	1.77236981811283e-28	1.77236981811283e-28	5.39592518221173e-26	3.98256761083663e-23	3.98256761083663e-23	1.17022238092089e-20
4	49051124	49051125	2.76411918816856e-28	2.76411918816856e-28	8.1459934266582e-26	5.6607109928345e-23	5.6607109928345e-23	1.65151480786017e-20
4	49051764	49051765	6.26901659858894e-29	6.26901659858894e-29	1.64625553932996e-26	1.55558279837976e-23	1.55558279837976e-23	4.09755885952771e-21
4	49053521	49053522	4.7739667083036e-28	4.7739667083036e-28	1.43540582702411e-25	9.23877555833746e-23	9.17294105317116e-23	2.69406920205252e-20
4	49054679	49054680	6.90321506623528e-16	6.90321506623528e-16	9.30521526457292e-13	2.05377805323579e-11	2.04550275705059e-11	2.31323730933298e-08
4	49057423	49057424	1.75762680688276e-29	1.75762680688276e-29	3.62635919336163e-27	5.00633192131749e-24	5.00633192131749e-24	1.04394065639639e-21
4	49057607	49057608	2.94210997047067e-16	2.94210997047067e-16	4.17257655371438e-13	9.55808453200289e-12	9.51985219387487e-12	1.08287623698235e-08
4	49057911	49057912	1.58093813346717e-29	1.58093813346717e-29	3.28824633847516e-27	4.56739062554611e-24	4.56739062554611e-24	9.49986921240244e-22
4	49057929	49057930	5.20970154203927e-24	5.20970154203927e-24	3.20953885982023e-21	6.07246032146382e-19	4.64128575230825e-19	2.35598410567713e-16
4	49058294	49058295	2.41614058721019e-28	2.41614058721019e-28	7.5858276418412e-26	5.15696641780724e-23	5.15696641780724e-23	1.57748297905801e-20
4	49058698	49058699	3.10796413105945e-28	3.10796413105945e-28	9.08392052087902e-26	6.25404867918699e-23	6.2077223926745e-23	1.80546980217686e-20
4	49061140	49061141	3.82849059076663e-24	3.82849059076663e-24	1.76108021910555e-22	4.52114384707643e-19	3.47975678117681e-19	1.67402095979601e-17
4	49061603	49061604	6.2806214843007e-28	6.2806214843007e-28	6.05827919950698e-26	1.14945417894212e-22	1.14170504964589e-22	1.2964888817645e-20
4	49063478	49063479	4.93868802942542e-16	4.93868802942542e-16	1.20652366020482e-12	1.52891554356596e-11	1.51730205671775e-11	2.95845412837469e-08
4	49063871	49063872	1.87024895792696e-28	1.87024895792696e-28	7.40209466584636e-26	4.15632357144955e-23	4.15632357144955e-23	1.55123874235451e-20
4	49064285	49064286	2.46807183046394e-08	2.46807183046394e-08	5.90536591812699e-08	0.000374647973125682	0.00036734113133151	0.000894575229747743
4	49064486	49064487	3.1017702588371e-25	3.1017702588371e-25	4.20344313834296e-23	4.02747537030911e-20	3.94515276053864e-20	4.86451238666028e-18
4	49064791	49064792	6.91409953241894e-30	6.91409953241894e-30	1.68571292517818e-27	2.19334404136797e-24	2.18477629120638e-24	5.61162518397656e-22
4	49067322	49067323	7.94636335329442e-29	7.94636335329442e-29	1.16267317711229e-26	1.93616180432867e-23	1.93616180432867e-23	2.98578417589186e-21
4	49067382	49067383	3.22422533394938e-28	3.22422533394938e-28	9.74043480310853e-26	6.45587827749295e-23	6.40829195112322e-23	1.90782969641128e-20
4	49067868	49067869	1.40572386605215e-16	1.40572386605215e-16	2.60487258194521e-13	4.83886458261716e-12	4.8183609191315e-12	6.97504592874883e-09
4	49067895	49067896	1.27066792049902e-29	1.27066792049902e-29	2.99960385347387e-27	3.71800036542088e-24	3.71800036542088e-24	8.98693190710103e-22
4	49068487	49068488	3.22422533387974e-28	3.22422533387974e-28	9.74043480310853e-26	6.45587827749295e-23	6.40829195112322e-23	1.90782969641128e-20
4	49068758	49068759	1.27066792049902e-29	1.27066792049902e-29	2.99960385347387e-27	3.71800036542088e-24	3.71800036542088e-24	8.98693190710103e-22
4	49068997	49068998	1.37040899619303e-16	1.37040899619303e-16	2.18150439848644e-13	4.72735989284706e-12	4.70928587456514e-12	5.95775104086992e-09
4	49071552	49071553	4.33352491174151e-28	4.33352491174151e-28	1.27199799490074e-25	8.44703926984879e-23	8.3864145860939e-23	2.41539487252036e-20
4	49072423	49072424	8.34825316789894e-23	8.34825316789894e-23	1.04256494503384e-20	7.116078182722e-18	5.93423391511703e-18	7.08708218786585e-16
4	49072927	49072928	3.25995858756269e-28	3.25995858756269e-28	9.9074742132347e-26	6.49527228967614e-23	6.44762970564428e-23	1.92034519078139e-20
4	49073309	49073310	4.29895675991836e-23	4.29895675991836e-23	3.03060309657813e-21	4.09606367265126e-18	3.13576019664646e-18	2.23070778346777e-16
4	49073561	49073562	1.25710649516684e-29	1.25710649516684e-29	3.14485835280595e-27	3.71135775379122e-24	3.71135775379122e-24	9.21729143944776e-22
4	49073564	49073565	1.25710649516684e-29	1.25710649516684e-29	3.14485835280595e-27	3.71135775379122e-24	3.71135775379122e-24	9.21729143944776e-22
4	49073869	49073870	2.80252358671844e-29	2.80252358671844e-29	6.0376172628366e-27	7.50677926736895e-24	7.50677926736895e-24	1.65000469539943e-21
4	49074101	49074102	3.05678325299258e-23	3.05678325299258e-23	2.14093679491663e-21	3.09090723252967e-18	2.26647643081919e-18	1.58306168076627e-16
4	49074708	49074709	1.25710649516684e-29	1.25710649516684e-29	3.14485835280595e-27	3.71135775379122e-24	3.71135775379122e-24	9.21729143944776e-22
4	49075206	49075207	1.25710649516684e-29	1.25710649516684e-29	3.14485835280595e-27	3.71135775379122e-24	3.71135775379122e-24	9.21729143944776e-22
4	49075478	49075479	1.61806913639927e-29	1.61806913639927e-29	4.63606442322142e-27	4.65802769742052e-24	4.65802769742052e-24	1.31127789956677e-21
4	49075733	49075734	5.66421279068631e-31	5.66421279068631e-31	1.63003582111396e-28	2.69526797710394e-25	2.69526797710394e-25	7.49196591760473e-23
4	49075743	49075744	5.66421279068631e-31	5.66421279068631e-31	1.63003582111396e-28	2.69526797710394e-25	2.69526797710394e-25	7.49196591760473e-23
4	49075751	49075752	5.66421279068631e-31	5.66421279068631e-31	1.63003582111396e-28	2.69526797710394e-25	2.69526797710394e-25	7.49196591760473e-23
4	49076553	49076554	8.16683165537293e-19	8.16683165537293e-19	1.98630807467519e-15	4.2186467216441e-14	4.11357457415608e-14	6.74553132409561e-11
4	49076611	49076612	2.3625457921394e-28	2.3625457921394e-28	7.45983734255096e-26	5.05591480897334e-23	5.05591480897334e-23	1.5570445774937e-20
4	49077293	49077294	1.06339619486194e-29	1.06339619486194e-29	2.55091719088792e-27	3.20975305094419e-24	3.20975305094419e-24	7.81723601233081e-22
4	49078490	49078491	5.60808069027597e-28	5.60808069027597e-28	1.89005885905494e-25	1.04049279411941e-22	1.03338236500242e-22	3.45130161850096e-20
4	49079751	49079752	9.94007907943264e-30	9.94007907943264e-30	2.46059926737217e-27	3.02287031149254e-24	3.02287031149254e-24	7.74495822244694e-22
4	49079983	49079984	1.97788736050488e-29	1.97788736050488e-29	4.84418393008326e-27	5.57482155845119e-24	5.57482155845119e-24	1.36536900663734e-21
4	49080316	49080317	2.76411918822072e-28	2.76411918822072e-28	8.1459934266582e-26	5.6607109928345e-23	5.6607109928345e-23	1.65151480786017e-20
4	49080459	49080460	2.76411918822072e-28	2.76411918822072e-28	8.1459934266582e-26	5.6607109928345e-23	5.6607109928345e-23	1.65151480786017e-20
4	49080628	49080629	2.02929151582397e-28	2.02929151582397e-28	6.3600540232525e-26	4.4127854465232e-23	4.4127854465232e-23	1.35390602354393e-20
4	49080630	49080631	2.02929151582397e-28	2.02929151582397e-28	6.3600540232525e-26	4.4127854465232e-23	4.4127854465232e-23	1.35390602354393e-20
4	49081422	49081423	9.01871684704562e-30	9.01871684704562e-30	2.20378417809793e-27	2.79527211006969e-24	2.78460313255034e-24	7.07424069761842e-22
4	49081473	49081474	2.76411918822072e-28	2.76411918822072e-28	8.1459934266582e-26	5.6607109928345e-23	5.6607109928345e-23	1.65151480786017e-20
4	49081649	49081650	1.06339619486194e-29	1.06339619486194e-29	2.55091719088792e-27	3.20975305094419e-24	3.20975305094419e-24	7.81723601233081e-22
4	49082734	49082735	1.07249573004067e-29	1.07249573004067e-29	2.55120782629144e-27	3.22518479897343e-24	3.22518479897343e-24	7.81723601233081e-22
4	49082905	49082906	4.0635081773752e-29	4.0635081773752e-29	1.18217124947902e-26	1.06773627960529e-23	1.06773627960529e-23	3.01670222252122e-21
4	49084370	49084371	9.25033750419626e-16	9.25033750419626e-16	2.28312428828587e-12	2.65538747338622e-11	2.64412787985949e-11	5.44965861870418e-08
4	49084800	49084801	2.08023583257579e-28	2.08023583257579e-28	5.0149893042106e-26	4.5114386257594e-23	4.5114386257594e-23	1.10840949677533e-20
4	49084829	49084830	1.27314504685387e-29	1.27314504685387e-29	2.93275328195088e-27	3.71800036542088e-24	3.71800036542088e-24	8.85221692525481e-22
4	49086662	49086663	1.65858246550572e-15	1.65858246550572e-15	3.58180817617364e-12	4.54036635615378e-11	4.5342286523942e-11	8.38378055381882e-08
4	49087915	49087916	4.13765577063143e-31	4.13765577063143e-31	1.30476387262029e-28	2.10507970913168e-25	2.10507970913168e-25	6.32014095668146e-23
4	49087921	49087922	1.86160137587649e-30	1.86160137587649e-30	5.54024460689609e-28	7.41825854922521e-25	7.41825854922521e-25	2.17556985078895e-22
4	49087927	49087928	7.79503895955908e-29	7.79503895955908e-29	2.30593265483211e-26	1.90502907677734e-23	1.90502907677734e-23	5.61849305291226e-21
4	49087945	49087946	1.9103584966485e-29	1.9103584966485e-29	5.91892996666269e-27	5.40331334559872e-24	5.40331334559872e-24	1.62305223796411e-21
4	49089180	49089181	2.8560971668092e-28	2.8560971668092e-28	8.68473053084186e-26	5.80498656244726e-23	5.80498656244726e-23	1.73894679722227e-20
4	49089387	49089388	5.45521628024338e-30	5.45521628024338e-30	1.28447115885757e-27	1.81600488504271e-24	1.80856224207123e-24	4.44037667017013e-22
4	49091781	49091782	2.5777007712744e-28	2.5777007712744e-28	7.79663682057566e-26	5.37417851422818e-23	5.37417851422818e-23	1.59669336783485e-20
4	49092675	49092676	2.5777007712744e-28	2.5777007712744e-28	7.79663682057566e-26	5.37417851422818e-23	5.37417851422818e-23	1.59669336783485e-20
4	49093196	49093197	5.45521628024338e-30	5.45521628024338e-30	1.28447115885757e-27	1.81600488504271e-24	1.80856224207123e-24	4.44037667017013e-22
4	49094563	49094564	6.14368141194858e-14	6.14368141194858e-14	5.14526278394343e-11	1.42197780935844e-09	1.4264674063455e-09	1.09964622828182e-06
4	49095492	49095493	1.19810534519721e-10	1.19810534519721e-10	5.47290622058956e-09	2.15853938437209e-06	2.12493791620931e-06	9.58891445814772e-05
4	49098778	49098779	3.85136215705286e-21	3.85136215705286e-21	3.35212806957165e-19	2.51858128305955e-16	2.2158499624073e-16	1.94941716196043e-14
4	49099657	49099658	7.09703440415671e-10	1.40264640009915e-11	5.03709319269137e-10	1.20457594156698e-05	2.69255747569583e-07	9.79250005277129e-06
4	49100321	49100322	7.96851340436166e-14	7.96851340436166e-14	4.65339839346191e-10	1.81832864498294e-09	1.82347243181458e-09	9.09465275010397e-06
4	49100783	49100784	2.62170140646224e-12	2.62170140646224e-12	1.97854975365417e-08	5.26638869556362e-08	5.25855375081446e-08	0.000317624452753085
4	49102781	49102782	1.17105970206667e-23	1.17105970206667e-23	5.03380463883592e-21	1.31570296225554e-18	9.87163210559326e-19	3.60353899099004e-16
4	49102870	49102871	2.09200503293707e-29	2.09200503293707e-29	2.75773969949811e-26	5.85566461860643e-24	5.85566461860643e-24	6.57180035156843e-21
4	49103918	49103919	1.34848510687564e-18	1.34848510687564e-18	6.0263266987389e-16	6.80918219700147e-14	6.65546667455543e-14	2.26002810133346e-11
4	49104244	49104245	5.04959134807125e-09	5.04959134807125e-09	2.56542528278003e-06	8.06788349479223e-05	7.87501332834645e-05	0.0302162382664924
4	49104781	49104782	2.18744003512942e-12	2.18744003512942e-12	1.25248447780153e-11	4.41158657928413e-08	4.40938793159947e-08	2.82142337188048e-07
4	49105101	49105102	1.65853830212291e-15	1.65853830212291e-15	6.37403922680264e-15	4.54036635615378e-11	4.5342286523942e-11	2.04366070147623e-10
4	49105213	49105214	2.56811329353908e-15	2.56811329353908e-15	1.70674884063043e-14	6.86752283815121e-11	6.86525333291719e-11	5.19624206739885e-10
4	49105866	49105867	2.13938420183107e-16	2.13938420183107e-16	1.13417563113685e-13	7.12773286063553e-12	7.09849687679371e-12	3.20905727833759e-09
4	49105867	49105868	2.38861660371252e-23	2.38861660371252e-23	1.9894584122929e-21	2.4520625347546e-18	1.78414153036623e-18	1.47645317998385e-16
4	49106502	49106503	1.41662369965441e-15	1.41662369965441e-15	1.75536217704715e-14	3.91911897001298e-11	3.9124287703373e-11	5.33621321713135e-10
4	49107060	49107061	1.66015456908001e-20	1.66015456908001e-20	7.39704907727785e-19	1.01893018290785e-15	9.23624471164061e-16	4.23175389960837e-14
4	49108849	49108850	2.37368118645706e-13	2.37368118645706e-13	5.9457439588457e-10	5.16723240043253e-09	5.17140737947947e-09	1.14735084999818e-05
4	49109113	49109114	5.13644198145692e-26	5.13644198145692e-26	3.49931635092295e-24	7.05437276095911e-21	6.93660359967431e-21	4.98363448993025e-19
4	49109349	49109350	1.92922233767357e-12	1.92922233767357e-12	2.69021279972469e-11	3.90346962675761e-08	3.89956810789029e-08	5.89754931254235e-07
4	49109991	49109992	4.89094875116845e-17	4.89094875116845e-17	8.04330313253929e-16	1.86448564940496e-12	1.85661123793399e-12	2.93216527845163e-11
4	49110625	49110626	6.19582626364151e-13	6.19582626364151e-13	1.00248927466588e-11	1.29542362744059e-08	1.29508889265314e-08	2.27537693791546e-07
4	49110657	49110658	4.37498634678228e-11	4.37498634678228e-11	2.69215661799949e-07	8.11153042457751e-07	8.05613640847523e-07	0.00377364080850181
4	49110662	49110663	4.37498634678228e-11	4.37498634678228e-11	2.69215661799949e-07	8.11153042457751e-07	8.05613640847523e-07	0.00377364080850181
4	49112151	49112152	1.4856370871851e-10	1.4856370871851e-10	5.5870991496781e-07	2.65527493156481e-06	2.61142423734514e-06	0.00744944119045248
4	49112623	49112624	3.28373899475372e-28	3.28373899475372e-28	3.78964282352704e-26	6.52657801180844e-23	6.47882256294154e-23	8.65976944657988e-21
4	49113391	49113392	4.46728905925131e-10	4.46728905925131e-10	2.55203647504243e-06	7.68551089138582e-06	7.58867539086437e-06	0.0300716770089037
4	49114256	49114257	4.71157649797675e-18	4.71157649797675e-18	3.49176993513721e-14	2.23855520636059e-13	2.20107362380605e-13	1.03087586239117e-09
4	49115017	49115018	3.9689533534663e-22	3.9689533534663e-22	6.51211352790563e-20	2.80157781395926e-17	2.65120410800769e-17	3.9489119111597e-15
4	49115172	49115173	3.94648834319114e-21	3.94648834319114e-21	1.4963417274736e-19	2.57870398912324e-16	2.26896626761519e-16	8.91994654444371e-15
4	49115880	49115881	1.3003899646778e-19	1.3003899646778e-19	3.6675682830093e-18	7.50303389012759e-15	6.92511752071026e-15	2.02098674509321e-13
4	49116110	49116111	4.04594031449087e-26	4.04594031449087e-26	2.67414171054484e-23	5.62351424450157e-21	5.51919947774016e-21	3.15658103159779e-18
4	49116292	49116293	3.25062543303577e-19	3.25062543303577e-19	1.10713608108975e-14	1.74256505929568e-14	1.69866322640644e-14	3.45124887412974e-10
4	49116352	49116353	1.27923915618639e-26	1.27923915618639e-26	1.31422144213562e-24	1.89874461153922e-21	1.88148329688886e-21	2.03661696934782e-19
4	49117772	49117773	8.65949096135415e-27	8.65949096135415e-27	6.9844553156046e-24	1.30688955194347e-21	1.2948110902804e-21	9.62511117159488e-19
4	49118021	49118022	2.92107003587444e-23	2.92107003587444e-23	4.80552862330473e-21	2.96479698827884e-18	2.16783779785159e-18	3.46465203659951e-16
4	49118089	49118090	2.20661089711526e-25	2.20661089711526e-25	6.64984698710883e-23	2.88834186984622e-20	2.8333258342301e-20	7.25946735718808e-18
4	49118164	49118165	8.68665232099128e-27	8.68665232099128e-27	1.56083804939016e-24	1.30854742193847e-21	1.29647595125638e-21	2.40497104813607e-19
4	49119120	49119121	2.45106186417929e-17	2.45106186417929e-17	2.37862312819672e-16	1.05633413160535e-12	1.04685277984332e-12	9.381478538967e-12
4	49119913	49119914	4.45313905706427e-29	4.45313905706427e-29	1.08842378254277e-26	1.13279272015627e-23	1.13279272015627e-23	2.81296933362534e-21
4	49120272	49120273	3.50180480446299e-30	3.50180480446299e-30	8.12098940416386e-28	1.25680129389781e-24	1.25126472432116e-24	3.04135072323748e-22
4	49120819	49120820	4.92068220450435e-21	4.92068220450435e-21	7.81539688529217e-20	3.18694223455599e-16	2.81306773919465e-16	4.73212155317608e-15
4	49121399	49121400	4.81815433869486e-14	4.81815433869486e-14	3.5704753067777e-13	1.12743792702543e-09	1.13235122420887e-09	9.30498406423855e-09
4	49122315	49122316	1.78340711219795e-09	1.78340711219795e-09	2.83318778362101e-06	2.93819296501262e-05	2.87839733803112e-05	0.0330285711010825
4	49122709	49122710	7.19687246725179e-08	7.19687246725179e-08	2.5723908243366e-07	0.00106178570322378	0.00104314119526536	0.00361830270297387
4	49125018	49125019	1.71670504564391e-15	1.71670504564391e-15	1.36567052413193e-14	4.68995405977443e-11	4.68362697166681e-11	4.20370167198898e-10
4	49125610	49125611	1.49906151020601e-11	1.49906151020601e-11	9.46409936332144e-09	2.87150571111388e-07	2.86946725462231e-07	0.000159529077478645
4	49125611	49125612	1.49906151020601e-11	1.49906151020601e-11	9.46409936332144e-09	2.87150571111388e-07	2.86946725462231e-07	0.000159529077478645
4	49127308	49127309	1.65187212465032e-20	1.65187212465032e-20	1.71029283609605e-16	1.01461659649594e-15	9.19649041696593e-16	6.90373435132353e-12
4	49127309	49127310	1.65187212465032e-20	1.65187212465032e-20	1.71029283609605e-16	1.01461659649594e-15	9.19649041696593e-16	6.90373435132353e-12
4	49127373	49127374	3.9873214785955e-20	3.9873214785955e-20	6.31471257803862e-17	2.3874661102384e-15	2.1778978493802e-15	2.67723522164804e-12
4	49128328	49128329	7.12904919384263e-21	7.12904919384263e-21	4.35167436323658e-18	4.48786512328332e-16	4.03562399119599e-16	2.38334661158313e-13
4	49128428	49128429	3.00689510594561e-17	3.00689510594561e-17	9.02785305846158e-14	1.25444545271284e-12	1.24545301219161e-12	2.58235763925033e-09
4	49128595	49128596	8.91308824275979e-22	8.91308824275979e-22	3.69057489732033e-20	6.07931755670031e-17	5.6372717922178e-17	2.30178820214804e-15
4	49128712	49128713	9.41089845091869e-09	9.41089845091869e-09	2.56705465423357e-07	0.000147334325090412	0.000144208459507891	0.00361142485689891
4	49129022	49129023	3.06553692710157e-19	3.06553692710157e-19	5.03374015650582e-19	1.6466181285928e-14	1.60609255288909e-14	2.90024707840667e-14
4	49129048	49129049	6.83276041124768e-07	6.83276041124768e-07	4.8433358244459e-06	0.00955937321701015	0.00938090562470344	0.053203734252726
4	49130607	49130608	1.52648213290901e-12	1.52648213290901e-12	8.62486160542267e-11	3.11665382394436e-08	3.11586738593681e-08	1.80889687571404e-06
4	49130775	49130776	4.37374727888119e-29	4.37374727888119e-29	2.04189181814553e-24	1.12579366693218e-23	1.12579366693218e-23	3.08162118910041e-19
4	49130777	49130778	4.37374727888119e-29	4.37374727888119e-29	2.04189181814553e-24	1.12579366693218e-23	1.12579366693218e-23	3.08162118910041e-19
4	49131779	49131780	2.55590469136346e-08	5.28774132400417e-09	1.32045856011252e-07	0.000387399240314574	8.23847503422228e-05	0.0019211500973889
4	49131958	49131959	1.95775721570841e-14	1.95775721570841e-14	2.17285135054864e-13	4.71476598795916e-10	4.7387489388255e-10	5.93812885900927e-09
4	49133874	49133875	3.64507962275104e-17	3.64507962275104e-17	1.9379294787225e-12	1.49828088126877e-12	1.48769766616394e-12	4.65592702819819e-08
4	49133905	49133906	2.27860358009741e-09	2.27860358009741e-09	9.46106173012349e-07	3.73275084302282e-05	3.65358249015791e-05	0.0121558818193796
4	49135995	49135996	1.81755681697909e-25	1.81755681697909e-25	9.38103348533782e-22	2.39458874604739e-20	2.35244398411696e-20	7.31784560290012e-17
4	49136933	49136934	3.56185277036611e-07	3.56185277036611e-07	4.394417946135e-06	0.00504427874511672	0.00496860151614187	0.048695610155005
4	49138608	49138609	6.10731204185295e-10	6.10731204185295e-10	2.13798852661996e-09	1.04052067061108e-05	1.02625511924832e-05	3.94589216073641e-05
4	49138609	49138610	6.10731204185295e-10	6.10731204185295e-10	2.13798852661996e-09	1.04052067061108e-05	1.02625511924832e-05	3.94589216073641e-05
4	49142159	49142160	4.36529105251038e-19	4.36529105251038e-19	8.90024647569539e-14	2.30949503149643e-14	2.24918337780767e-14	2.54946264970055e-09
4	49142555	49142556	2.97962081525005e-09	2.97962081525005e-09	4.08855755187723e-07	4.84386399119491e-05	4.7400328849923e-05	0.00559242421634217
4	49143210	49143211	3.3772700249026e-21	6.44350303239455e-23	2.71140353754011e-18	2.21931549273824e-16	4.60048310151105e-18	1.50744847731324e-13
4	49144982	49144983	4.96104046445787e-19	4.96104046445787e-19	1.36542218050477e-17	2.6127199778853e-14	2.54317990242828e-14	6.42169713149435e-13
4	49145022	49145023	7.3370402247686e-31	7.3370402247686e-31	1.76998878568986e-28	3.35319605174001e-25	3.35319605174001e-25	7.99887290335397e-23
4	49145161	49145162	1.26624568295212e-09	1.26624568295212e-09	5.95237718897951e-06	2.11196905983501e-05	2.07181430829284e-05	0.0634400561046185
4	49145185	49145186	5.87054185604682e-20	5.87054185604682e-20	1.5770206855256e-18	3.48412433916789e-15	3.17225215383155e-15	8.86518715279011e-14
4	49145229	49145230	3.26742250163799e-26	3.26742250163799e-26	4.58839382503981e-24	4.58079434795762e-21	4.49509921559787e-21	6.48897304699509e-19
4	49145787	49145788	1.89779532610755e-15	1.89779532610755e-15	1.0758628387964e-14	5.14817197393345e-11	5.14299793174859e-11	3.36412241412033e-10
4	49146114	49146115	2.42536536043086e-26	2.42536536043086e-26	9.8827888164433e-25	3.49724148754979e-21	3.42400082812467e-21	1.56754728949211e-19
4	49148013	49148014	2.26673664145029e-15	2.26673664145029e-15	1.3053493382214e-14	6.09585384114583e-11	6.08775841771801e-11	4.02875673734636e-10
4	49148039	49148040	2.91875946232602e-19	2.91875946232602e-19	1.09131746470305e-14	1.56986310226291e-14	1.5301841256017e-14	3.41112901750884e-10
4	49148264	49148265	3.38854450699942e-19	3.38854450699942e-19	5.87570737311661e-19	1.81409506693762e-14	1.76714056289132e-14	3.37573865026513e-14
4	49148345	49148346	2.48818554110669e-21	2.48818554110669e-21	2.67834692270821e-20	1.65387809910884e-16	1.45641797873767e-16	1.7059819088549e-15
4	49148563	49148564	1.84578621169221e-12	1.84578621169221e-12	9.23232444941328e-09	3.74220163546195e-08	3.73939006398527e-08	0.000155882082804587
4	49148695	49148696	4.00285681848335e-30	4.00285681848335e-30	9.38272476853823e-28	1.41398852757508e-24	1.40784075136824e-24	3.46574156214325e-22
4	49149033	49149034	1.06618784224921e-27	1.06618784224921e-27	3.86481035832943e-25	1.85477863849519e-22	1.83895963091741e-22	6.59570402928813e-20
4	49149503	49149504	2.96798387547731e-26	2.96798387547731e-26	2.77951830331105e-23	4.20471671505908e-21	4.12524612422463e-21	3.27283502032756e-18
4	49149692	49149693	2.59133777458015e-18	2.59133777458015e-18	3.90585364537527e-15	1.2688938583621e-13	1.24330525149121e-13	1.28751625280865e-10
4	49150386	49150387	1.8595954101233e-28	1.8595954101233e-28	7.46829491742434e-26	4.14403250201618e-23	4.14403250201618e-23	1.5570445774937e-20
4	49150536	49150537	3.19963869764468e-10	3.19963869764468e-10	5.26570839633638e-07	5.56620632136863e-06	5.48133405217368e-06	0.0070515478810369
4	49150621	49150622	2.75388312244808e-08	1.29000560602505e-10	9.75000758935584e-07	0.000416860137429132	2.28242590766779e-06	0.0125027862571938
4	49150801	49150802	8.07696769986583e-15	8.07696769986583e-15	5.86360082666929e-14	2.03209337787226e-10	2.03588813674784e-10	1.69522754203079e-09
4	49151170	49151171	3.01960142725575e-13	3.72281758956058e-11	5.3100226079945e-09	6.48433306629939e-09	6.8928848740384e-07	9.31967943632153e-05
4	49151339	49151340	1.80198687942283e-19	1.80198687942283e-19	1.87268190287199e-18	1.01935838443528e-14	9.55230989346302e-15	1.04835284694862e-13
4	49151578	49151579	1.37480667661561e-16	1.37480667661561e-16	1.28977346082194e-15	4.74043664595713e-12	4.72032448369172e-12	4.5222607189601e-11
4	49151890	49151891	3.47242267523907e-21	3.47242267523907e-21	2.29343845478911e-19	2.27629600539124e-16	2.00841698117943e-16	1.35221046042645e-14
4	49151981	49151982	1.32199095531322e-22	1.32199095531322e-22	4.0032649172661e-19	1.08348435223433e-17	9.17939103566766e-18	2.31311703698347e-14
4	49153688	49153689	3.00143004337082e-30	3.00143004337082e-30	6.2015596583325e-28	1.12405040554199e-24	1.11887044975608e-24	2.37755067937966e-22
4	49154198	49154199	3.44985959655585e-15	3.44985959655585e-15	2.41301285416782e-12	9.09911087005232e-11	9.10504829965757e-11	5.75459950796239e-08
4	49155192	49155193	1.54118617714598e-27	1.54118617714598e-27	1.14098195613379e-24	2.61365366393535e-22	2.5865410740605e-22	1.79567183084213e-19
4	49155407	49155408	2.25166245551856e-28	2.25166245551856e-28	7.18175102397285e-26	4.85717030343926e-23	4.85717030343926e-23	1.51290073209129e-20
4	49156941	49156942	2.87200124760243e-27	2.87200124760243e-27	2.47636904040625e-25	4.67925541097553e-22	4.63264928138414e-22	4.41557091301487e-20
4	49157388	49157389	2.88730400067653e-12	2.88730400067653e-12	1.92735910862399e-11	5.77554109175822e-08	5.7712597418014e-08	4.28088943881655e-07
4	49157608	49157609	1.71632898506914e-28	1.71632898506914e-28	2.6520568960991e-26	3.88905095282627e-23	3.88905095282627e-23	6.38491135381162e-21
4	49157990	49157991	6.85794422720448e-14	6.85794422720448e-14	2.4432078162626e-13	1.57916355129349e-09	1.5827679188856e-09	6.62327675811896e-09
4	49158128	49158129	9.34806414618136e-14	9.34806414618136e-14	8.54552785385331e-13	2.11759618592404e-09	2.12294665354709e-09	2.12896203980036e-08
4	49158158	49158159	5.43800623803077e-11	5.43800623803077e-11	9.58479173935254e-10	1.0027285476076e-06	9.8897709945021e-07	1.8174946542946e-05
4	49158363	49158364	3.94503398965094e-12	3.94503398965094e-12	7.30962829174139e-08	7.81213969968614e-08	7.8159663662057e-08	0.00109662141277483
4	49158637	49158638	9.94604512466633e-15	9.94604512466633e-15	2.26972279441206e-12	2.47254491255915e-10	2.4778753142801e-10	5.41926926266965e-08
4	49158841	49158842	2.53716569807167e-09	2.53716569807167e-09	5.47526418450382e-08	4.14373349239945e-05	4.05290521087174e-05	0.000833165770260151
4	49161500	49161501	1.59037751386893e-21	1.59037751386893e-21	1.62457296272445e-17	1.0765733720958e-16	9.54380697073055e-17	7.48386633082024e-13
4	49162702	49162703	9.14314796365482e-30	9.14314796365482e-30	2.26563350591535e-27	2.82296679046236e-24	2.81223307643019e-24	7.21551368199694e-22
4	49163168	49163169	1.28176159703003e-10	1.28176159703003e-10	1.34351822508481e-07	2.30234454318866e-06	2.26859764220558e-06	0.00195224200618903
4	49164420	49164421	1.70207228959853e-31	1.70207228959853e-31	1.10736769908599e-29	1.07567071223033e-25	1.07567071223033e-25	8.45078978212587e-24
4	49166593	49166594	6.08396759233278e-19	6.08396759233278e-19	2.0941584053659e-15	3.17721633466972e-14	3.09918646247065e-14	7.09987009145825e-11
4	49166624	49166625	2.26805686552287e-12	2.26805686552287e-12	8.05220157696461e-09	4.56961595314235e-08	4.56847810056437e-08	0.000137187720675507
4	49168126	49168127	7.3473345600762e-15	7.3473345600762e-15	7.7782750578844e-14	1.85675864271893e-10	1.86082793216759e-10	2.23837972592822e-09
4	49168142	49168143	7.55498502508267e-13	7.55498502508267e-13	9.04787203554728e-12	1.57106921575316e-08	1.57228177238996e-08	2.06288088183398e-07
4	49169795	49169796	5.4552162814515e-30	5.4552162814515e-30	1.28447115885764e-27	1.81600488504271e-24	1.80856224207123e-24	4.44037667017013e-22
4	49170206	49170207	4.65218497383277e-10	4.65218497383277e-10	3.60260836645077e-07	7.98323122802328e-06	7.88289736256844e-06	0.00498079041475439
4	49170207	49170208	4.65218497383277e-10	4.65218497383277e-10	3.60260836645077e-07	7.98323122802328e-06	7.88289736256844e-06	0.00498079041475439
4	49170669	49170670	1.50774001879826e-28	1.50774001879826e-28	2.70144862910013e-26	3.44535924787313e-23	3.44535924787313e-23	6.48452434284131e-21
4	49171274	49171275	6.55433699760357e-28	6.55433699760357e-28	9.70960357500605e-26	1.18613072706129e-22	1.17822318888089e-22	1.90782969641128e-20
4	49171576	49171577	1.44791231707799e-18	1.44791231707799e-18	2.68321966578703e-17	7.27491124045588e-14	7.11147971896416e-14	1.17708174385394e-12
4	49172229	49172230	5.54239012164862e-21	5.54239012164862e-21	1.22142652768412e-18	3.55543970289802e-16	3.15288991937722e-16	6.90943639037636e-14
4	49172564	49172565	2.08180852709835e-15	2.08180852709835e-15	2.72759988693463e-11	5.61533447240264e-11	5.60785483940577e-11	5.97627101457733e-07
4	49173668	49173669	1.37506893413927e-40	1.37506893413927e-40	3.19009623183671e-40	3.70778487230281e-34	3.70778487230281e-34	9.21630980709311e-34
4	49173838	49173839	4.96285242226702e-28	4.96285242226702e-28	1.3345437675438e-25	9.5143178776343e-23	9.44731563905941e-23	2.5105893272428e-20
4	49174058	49174059	1.37005135733723e-25	1.37005135733723e-25	1.73366286501781e-23	1.82282333853e-20	1.79043067823302e-20	2.22605253591466e-18
4	49174552	49174553	3.56097697519647e-28	3.56097697519647e-28	1.58894007694658e-25	7.00871912802869e-23	6.95793130826037e-23	2.9548100984208e-20
4	49175305	49175306	4.44009479694803e-31	4.44009479694803e-31	1.37269434071614e-28	2.21711663442011e-25	2.21711663442011e-25	6.49365251575791e-23
4	49177616	49177617	2.01684604285358e-21	2.01684604285358e-21	2.11630484345844e-19	1.35618342566028e-16	1.19348109807558e-16	1.25142100677571e-14
4	49177843	49177844	6.44577323591058e-19	6.44577323591058e-19	6.48070538650403e-18	3.3596545047092e-14	3.27729968026944e-14	3.38877923722781e-13
4	49178071	49178072	1.0189214165335e-39	1.0189214165335e-39	3.9703108608912e-43	2.35496229866349e-33	2.35496229866349e-33	2.29407593158229e-36
4	49178134	49178135	3.13241182793884e-23	3.13241182793884e-23	5.90981397791082e-28	3.15554677626243e-18	2.31830197743708e-18	2.28738272675744e-22
4	49179561	49179562	4.6922116746799e-26	4.6922116746799e-26	7.47358108139166e-24	6.46622491929279e-21	6.35791294409525e-21	1.02641920219713e-18
4	49181195	49181196	1.71716816893366e-13	1.71716816893366e-13	4.07701907884152e-10	3.78970346111918e-09	3.79384295151909e-09	8.00297465806949e-06
4	49181844	49181845	8.73959653288172e-26	8.73959653288172e-26	5.6608273060144e-24	1.17048474398437e-20	1.15142147453837e-20	7.9638555454349e-19
4	49182358	49182359	2.48690809558067e-20	2.48690809558067e-20	9.62044718344989e-20	1.50917950617004e-15	1.3760166085668e-15	5.79469469710847e-15
4	49182505	49182506	7.33103657383212e-09	7.33103657383212e-09	8.76260534123489e-07	0.000115487837859499	0.000113130493591859	0.0113232274518895
4	49184370	49184371	2.57770077090516e-28	2.57770077090516e-28	7.79663682057555e-26	5.37417851422818e-23	5.37417851422818e-23	1.59669336783485e-20
4	49184957	49184958	7.90115105418109e-28	7.90115105418109e-28	4.28418657776651e-25	1.39857408622603e-22	1.38643895315682e-22	7.26542977870315e-20
4	49185205	49185206	6.68724151121451e-37	6.68724151121451e-37	1.31727602394187e-40	1.00176201664137e-30	1.00176201664137e-30	4.43993751236564e-34
4	49185756	49185757	7.85647141107297e-24	7.85647141107297e-24	1.25022946135461e-20	9.02747278341553e-19	6.82635965577286e-19	8.47735943698167e-16
4	49185823	49185824	6.75294078374033e-26	6.75294078374033e-26	3.56174440067784e-26	9.13488469518429e-21	8.98463988111876e-21	8.30318258110652e-21
4	49185825	49185826	4.2485078027899e-27	4.2485078027899e-27	1.95807291112484e-27	6.68628083342649e-22	6.66036501624267e-22	6.41273389095759e-22
4	49186092	49186093	2.57770077090516e-28	2.57770077090516e-28	7.79663682057555e-26	5.37417851422818e-23	5.37417851422818e-23	1.59669336783485e-20
4	49187347	49187348	6.31588993573058e-27	6.31588993573058e-27	2.52709185449545e-24	9.78758084995133e-22	9.75022367113472e-22	3.74403325558678e-19
4	49188298	49188299	1.09329466704236e-38	1.09329466704236e-38	2.03186428194547e-41	2.32736739311552e-32	2.32736739311552e-32	8.65072302937107e-35
4	49192252	49192253	6.34810430593669e-28	6.34810430593669e-28	1.9447337697876e-25	1.15397222390862e-22	1.1462447313378e-22	3.53517939384401e-20
4	49195759	49195760	4.83063373128722e-30	4.83063373128722e-30	1.11910135109428e-27	1.64186885604515e-24	1.63499911187759e-24	4.03748324636282e-22
4	49197926	49197927	4.93756905777045e-28	4.93756905777045e-28	1.55771582257482e-25	9.50988367815453e-23	9.44243769462151e-23	2.91012502350893e-20
4	49197972	49197973	4.11420333393729e-29	4.11420333393729e-29	1.66293782303664e-26	1.07358236829748e-23	1.07358236829748e-23	4.12638478716603e-21
4	49201210	49201211	2.48182598594717e-23	2.48182598594717e-23	1.71258046288938e-30	2.53168374183124e-18	1.85034581315408e-18	1.56661838389762e-24
4	49202205	49202206	4.42197077031414e-30	4.42197077031414e-30	1.14060466242003e-27	1.53522226025324e-24	1.52866148136327e-24	4.08261113534802e-22
4	49203060	49203061	1.05396229786762e-27	1.05396229786762e-27	1.09113010715533e-36	1.83746217424146e-22	1.82175736933342e-22	2.05267123363008e-30
4	49203327	49203328	2.15686092890479e-20	2.15686092890479e-20	6.10401185492871e-19	1.31282994691723e-15	1.19914158038006e-15	3.50441626797421e-14
4	49203425	49203426	1.08866857282791e-17	1.08866857282791e-17	2.87978551338873e-17	4.88982465185451e-13	4.82552010848765e-13	1.25649777907095e-12
4	49205904	49205905	4.03204277292573e-24	4.03204277292573e-24	1.4580315003903e-22	4.74766105154632e-19	3.64429401386852e-19	1.39414471353719e-17
4	49205917	49205918	8.93785710837046e-24	8.93785710837046e-24	2.75950710606002e-22	1.01262001649797e-18	7.73273467143906e-19	2.49443767505944e-17
4	49206550	49206551	1.14924971429145e-23	1.14924971429145e-23	1.66425210305008e-25	1.29299494348273e-18	9.80657557346082e-19	3.07366347500971e-20
4	49206610	49206611	6.22288762098682e-20	6.22288762098682e-20	3.15569990953783e-21	3.66367159900824e-15	3.34033495490201e-15	2.31856721639907e-16
4	49210651	49210652	1.45650648644608e-09	1.45650648644608e-09	2.94547754057685e-06	2.41486533525375e-05	2.37208133092471e-05	0.0342045245374438
4	49212279	49212280	3.07146218054025e-32	3.07146218054025e-32	2.79661683478544e-29	2.46000002080528e-26	2.46000002080528e-26	1.91717727612593e-23
4	49212472	49212473	1.00654980487629e-23	1.00654980487629e-23	1.99342284044981e-22	1.13878185759153e-18	8.68048004454097e-19	1.8816113346404e-17
4	49213450	49213451	3.93188997713949e-09	3.93188997713949e-09	5.02787740639055e-06	6.33464742523707e-05	6.19401455153171e-05	0.0550291481475703
4	49216143	49216144	8.02770258308354e-18	8.02770258308354e-18	2.48118624561459e-16	3.68969033502759e-13	3.61976309344958e-13	9.76219699262412e-12
4	49221029	49221030	1.06175578359468e-12	1.06175578359468e-12	1.57354951158959e-11	2.18601893264122e-08	2.18379567412849e-08	3.51530652349994e-07
4	49227586	49227587	6.73939282855442e-16	6.73939282855442e-16	1.93593229232025e-14	2.01467172615801e-11	2.00725393629734e-11	5.86749735863582e-10
4	49227801	49227802	9.63929018354302e-16	9.63929018354302e-16	5.09509915257884e-13	2.75996902038763e-11	2.74829896110481e-11	1.30388550240874e-08
4	49228198	49228199	6.03207611298739e-49	6.03207611298739e-49	1.83827238063613e-46	1.21988287305285e-41	1.21988287305285e-41	3.71758736318982e-39
4	49228296	49228297	7.22134839121022e-14	7.22134839121022e-14	1.14309725615728e-10	1.6581238537701e-09	1.66142501047556e-09	2.37220741960086e-06
4	49230569	49230570	1.38614017966376e-07	1.04186747902348e-07	9.04992944071702e-06	0.00200696497578688	0.00149538427731551	0.0912813674180864
4	49231788	49231789	6.10044976239244e-14	6.10044976239244e-14	1.5856704488765e-12	1.41358952609638e-09	1.41805776885128e-09	3.8484773186987e-08
4	49237707	49237708	3.71716801281263e-14	3.71716801281263e-14	1.71089513338061e-13	8.74870900625676e-10	8.79569255069909e-10	4.74458546713479e-09
4	49237811	49237812	7.00818762595059e-32	7.00818762595059e-32	1.23389794871409e-29	5.0169363291236e-26	5.0169363291236e-26	8.99223350489075e-24
4	49238025	49238026	9.39873109350425e-16	9.39873109350425e-16	5.5932567947183e-11	2.69511592647744e-11	2.68369997479451e-11	1.18973365193233e-06
4	49238026	49238027	9.39873109350425e-16	9.39873109350425e-16	5.5932567947183e-11	2.69511592647744e-11	2.68369997479451e-11	1.18973365193233e-06
4	49239097	49239098	1.3079575445486e-14	1.3079575445486e-14	8.92293904800137e-14	3.21587745470791e-10	3.22273224830808e-10	2.55505813838148e-09
4	49240023	49240024	7.57984891166459e-19	7.57984891166459e-19	2.68968626269018e-15	3.92797720064612e-14	3.82744844582309e-14	9.03183795915935e-11
4	49241671	49241672	8.00472326800919e-25	8.00472326800919e-25	3.86102120248451e-22	1.00236320688076e-19	8.91909960943489e-20	3.14531575572047e-17
4	49242548	49242549	9.85074430737391e-17	9.85074430737391e-17	1.16269281999573e-15	3.50560101030454e-12	3.49490388429228e-12	4.11074259238283e-11
4	49243222	49243223	3.93855975784587e-28	3.93855975784587e-28	9.67040026580685e-26	7.71433865017068e-23	7.65870640028965e-23	1.90782969641128e-20
4	49246404	49246405	4.06363395505872e-23	4.06363395505872e-23	3.67594101664429e-21	3.89940476770235e-18	2.96946541930721e-18	2.68131785662161e-16
4	49246407	49246408	4.06363395505872e-23	4.06363395505872e-23	3.67594101664429e-21	3.89940476770235e-18	2.96946541930721e-18	2.68131785662161e-16
4	49246471	49246472	9.46675678486802e-35	9.46675678486802e-35	6.94057014307935e-32	1.12616913206551e-28	1.07858452085147e-28	7.78715169507116e-26
4	49257700	49257701	4.42147934247344e-41	4.42147934247344e-41	3.38305871104836e-39	1.37564243666453e-34	1.35136472141232e-34	8.82793554012536e-33
4	49259410	49259411	9.01431156276055e-37	9.01431156276055e-37	7.8202211168277e-38	1.30213451291766e-30	1.30213451291766e-30	1.80743338971086e-31
4	49260438	49260439	1.07304701265645e-31	1.07304701265645e-31	2.55440245359394e-29	7.05707853943594e-26	7.05707853943594e-26	1.76609789685764e-23
4	49262113	49262114	1.10085402328122e-22	1.10085402328122e-22	7.47485149487118e-21	9.0868837208383e-18	7.70341353496673e-18	5.17691504913842e-16
4	49262182	49262183	4.01217952823481e-29	4.01217952823481e-29	2.56966290451664e-26	1.06064547522185e-23	1.06064547522185e-23	6.2050124967703e-21
4	49263233	49263234	4.75785172625886e-14	4.75785172625886e-14	5.85303785445573e-14	1.11397171630688e-09	1.11882915111636e-09	1.69277867365069e-09
4	49264845	49264846	1.55583586270936e-33	1.55583586270936e-33	4.44899052014933e-30	1.53483338774174e-27	1.48066279758615e-27	3.7883420750188e-24
4	49266100	49266101	5.39633806565819e-18	5.39633806565819e-18	1.2780024680306e-18	2.52619414058226e-13	2.48591314061853e-13	7.21434346326376e-14
4	49267695	49267696	5.63155001602496e-47	5.63155001602496e-47	2.95293566548363e-43	5.06170404470287e-40	5.06170404470287e-40	1.83747714261945e-36
4	49268505	49268506	3.4223783040691e-23	3.4223783040691e-23	1.77173921042553e-21	3.43482238579609e-18	2.52137235241498e-18	1.33198347768548e-16
4	49268847	49268848	9.19916493161157e-14	9.19916493161157e-14	5.52522745216585e-13	2.08445009399225e-09	2.09089262027321e-09	1.40905613344498e-08
4	49269582	49269583	3.62041016883336e-08	3.62041016883336e-08	1.71349393834042e-06	0.000543451641484021	0.000533162369553502	0.0209855841612798
4	49270085	49270086	1.10437668927567e-13	1.10437668927567e-13	5.21959436823876e-12	2.48432757863093e-09	2.4926456397201e-09	1.2091323235451e-07
4	49270469	49270470	7.31507842373785e-15	7.31507842373785e-15	2.59397446354078e-12	1.84918482397449e-10	1.85323878381408e-10	6.17160456657183e-08
4	49271260	49271261	2.95944720603211e-50	2.95944720603211e-50	1.39842922583222e-50	1.19699383519706e-42	1.19699383519706e-42	5.65616159284312e-43
4	49271262	49271263	1.83273832801883e-26	1.86315664471758e-26	1.50686458932971e-22	2.68579398600311e-21	2.70101181037541e-21	1.43743987262152e-17
4	49271981	49271982	2.7621290293836e-12	2.7621290293836e-12	2.67592999926886e-08	5.53336042993637e-08	5.53062114259482e-08	0.000422864211896905
4	49288814	49288815	6.20547831935651e-26	6.20547831935651e-26	2.0184300835148e-30	8.4224863400287e-21	8.28350141692591e-21	1.79425279140042e-24
4	49289886	49289887	4.56402703305065e-12	4.56402703305065e-12	2.87994042964122e-09	9.00702985368215e-08	9.00922776238242e-08	5.23216611902875e-05
4	49290439	49290440	2.65251751319819e-26	2.65251751319819e-26	9.60422170396012e-30	3.79770411006813e-21	3.72517851074392e-21	7.470336240286e-24
4	49290917	49290918	2.59642277228235e-27	2.59642277228235e-27	9.67329563881735e-31	4.25167219577748e-22	4.20907026996808e-22	9.31550680438394e-25
4	49291494	49291495	1.82409566118847e-26	1.82409566118847e-26	1.89007458443428e-31	2.67797996702576e-21	2.64913278605242e-21	1.96017863812549e-25
4	49291771	49291772	2.07124424597759e-30	2.07124424597759e-30	5.54423701078004e-34	8.0941692611458e-25	8.0941692611458e-25	8.00875619759613e-28
4	49291885	49291886	1.14531691102426e-24	1.14531691102426e-24	1.24295898304471e-26	1.40411861239942e-19	1.22906934241859e-19	3.16184801193728e-21
4	49291984	49291985	6.73104140203375e-11	6.73104140203375e-11	6.39699154957145e-09	1.23496166154814e-06	1.21783627058057e-06	0.000111140953353071
4	49292052	49292053	2.30362838373762e-19	2.30362838373762e-19	8.46030827909559e-17	1.2878201091641e-14	1.21636794906035e-14	3.53684910275013e-12
4	49292454	49292455	6.47592958777512e-25	6.47592958777512e-25	1.25484877809339e-27	8.17250887649039e-20	7.71428519113329e-20	4.41341603438584e-22
4	49293052	49293053	3.30558656196635e-20	3.30558656196635e-20	1.34812316790936e-18	1.99341493345461e-15	1.81410476148315e-15	7.59956936879376e-14
4	49298138	49298139	1.90938430859668e-18	1.90938430859668e-18	2.36981025584892e-17	9.48164251828291e-14	9.28220893166037e-14	1.06357709328084e-12
4	49298633	49298634	5.88555593542087e-20	5.88555593542087e-20	1.31310784810078e-25	3.48791708708689e-15	3.17612196389166e-15	2.47602153288713e-20
4	49300526	49300527	7.24275417335171e-20	7.24275417335171e-20	3.01873056745779e-19	4.2363601814532e-15	3.8749246897816e-15	1.76313631830882e-14
4	49300527	49300528	7.24275417335171e-20	7.24275417335171e-20	3.01873056745779e-19	4.2363601814532e-15	3.8749246897816e-15	1.76313631830882e-14
4	49301915	49301916	8.10249188240944e-29	8.10249188240944e-29	5.101790732552e-33	1.96827457932639e-23	1.96827457932639e-23	6.99490694494728e-27
4	49303089	49303090	3.25102617933982e-26	3.25102617933982e-26	2.56456615322821e-24	4.56572022649553e-21	4.48016158511316e-21	3.79260743671214e-19
4	49303120	49303121	1.40872669306066e-30	1.40872669306066e-30	8.95340132672452e-29	5.84390900430245e-25	5.84390900430245e-25	4.64274430325268e-23
4	49303238	49303239	9.12480015307635e-31	9.12480015307635e-31	5.21104974455499e-29	4.05567630985723e-25	4.05567630985723e-25	3.07135633329117e-23
4	49303589	49303590	1.08300135856983e-30	1.08300135856983e-30	5.93360505836805e-29	4.63530707015254e-25	4.63530707015254e-25	3.380193826798e-23
4	49303678	49303679	5.37448180398123e-31	5.37448180398123e-31	2.39586088416131e-29	2.60990843425564e-25	2.60990843425564e-25	1.68529165058141e-23
4	49303826	49303827	1.08051854549646e-24	1.08051854549646e-24	1.37790555168333e-23	1.33853692582886e-19	1.1716683814561e-19	1.83798039904952e-18
4	49303914	49303915	8.7940536015356e-31	8.7940536015356e-31	3.97052879262508e-29	3.97417868591462e-25	3.97417868591462e-25	2.52904141408116e-23
4	49303963	49303964	2.47312617941543e-30	2.47312617941543e-30	1.58014898426713e-28	9.48145813635823e-25	9.43673427722447e-25	7.38861854419658e-23
4	49304188	49304189	3.37191809521735e-22	3.37191809521735e-22	2.4781717634038e-25	2.39898683499354e-17	2.28064216671209e-17	4.41557091301487e-20
4	49304351	49304352	3.48014599999865e-23	3.48014599999865e-23	3.80938489084014e-29	3.48847200133785e-18	2.55926991370877e-18	2.46522267857831e-23
4	49304355	49304356	2.26352255688079e-23	2.26352255688079e-23	2.39358736685703e-29	2.33252594110591e-18	1.69383243641826e-18	1.68529165058141e-23
4	49304427	49304428	3.42193016557419e-36	3.42193016557419e-36	3.60204287389779e-38	4.69170225418601e-30	4.69170225418601e-30	8.5700089040933e-32
4	49304464	49304465	1.47309060354334e-33	1.47309060354334e-33	1.50236316361736e-34	1.50839012450232e-27	1.45320511994735e-27	2.20965031013741e-28
4	49304468	49304469	2.37946200031818e-23	2.37946200031818e-23	1.24213163785215e-22	2.44576853589093e-18	1.77894624560644e-18	1.20047598910223e-17
4	49306286	49306287	7.4451863770292e-29	7.4451863770292e-29	4.5345828248349e-27	1.83617065644781e-23	1.83617065644781e-23	1.28707481170381e-21
4	49306591	49306592	6.07086551532926e-26	6.07086551532926e-26	1.12387602196028e-26	8.27950653515406e-21	8.14265518746556e-21	2.89534333095154e-21
4	49306626	49306627	4.23340426007731e-29	4.23340426007731e-29	6.9903485780906e-27	1.09760597088246e-23	1.09760597088246e-23	1.86624009855292e-21
4	49306824	49306825	3.11883765874888e-26	3.11883765874888e-26	6.93112049011649e-24	4.39533710677651e-21	4.31268974237558e-21	9.56791140024415e-19
4	49306829	49306830	7.31855333353744e-29	7.31855333353744e-29	2.83026385694413e-26	1.81045944889916e-23	1.81045944889916e-23	6.71403898733102e-21
4	49306912	49306913	9.19743223431001e-18	9.19743223431001e-18	1.20057288446568e-14	4.19396009218074e-13	4.10827454639903e-13	3.7153031821963e-10
4	49308484	49308485	2.71597113441083e-11	2.71597113441083e-11	4.08116521464682e-07	5.10641601878949e-07	5.09221509359239e-07	0.00558325687990572
4	49308641	49308642	4.66483207285569e-20	4.66483207285569e-20	2.12631695682947e-16	2.7807854292036e-15	2.53938480984474e-15	8.42332538220746e-12
4	49308843	49308844	2.49847954913116e-23	2.49847954913116e-23	3.85316931098553e-20	2.54546194663672e-18	1.86104676393145e-18	2.36535137562837e-15
4	49308950	49308951	2.34555201901069e-20	2.34555201901069e-20	2.03791076108238e-17	1.42553644866207e-15	1.29958151586932e-15	9.2251178406312e-13
4	49309191	49309192	1.81628682315525e-27	1.81628682315525e-27	3.49940901724965e-25	3.06093781894351e-22	3.0293817589544e-22	6.06162601909204e-20
4	49309497	49309498	2.70172622955677e-31	2.70172622955677e-31	3.82751041364054e-26	1.45700617537764e-25	1.45700617537764e-25	8.7216637743336e-21
4	49309786	49309787	8.2581736233284e-16	5.22284262633839e-16	3.3933158641722e-13	2.40125452453589e-11	1.59430856206993e-11	8.91509367779397e-09
4	49309789	49309790	4.07057344420732e-15	2.70033174522129e-15	1.74391949938252e-12	1.06288308099364e-10	7.1996744294356e-11	4.216108798386e-08
4	49310262	49310263	7.65330336732153e-15	7.65330336732153e-15	7.73019917606379e-12	1.931666762467e-10	1.93650046096551e-10	1.77445952137648e-07
4	49310407	49310408	9.01889407519188e-30	9.01889407519188e-30	8.28073934801008e-27	2.79527211006969e-24	2.78460313255034e-24	2.18906673022743e-21
4	49310800	49310801	5.316487231092e-30	5.316487231092e-30	1.27477664522125e-27	1.79194570175977e-24	1.78451024241637e-24	4.44037667017013e-22
4	49311083	49311084	1.25394674603431e-24	1.25394674603431e-24	2.30199445432896e-23	1.53457792207684e-19	1.33996830448189e-19	2.8060336108202e-18
4	49313043	49313044	1.25297381245857e-30	1.25297381245857e-30	2.30586978935339e-28	5.27900505554188e-25	5.27900505554188e-25	1.01374393464771e-22
4	49313491	49313492	3.93240674601789e-31	3.93240674601789e-31	7.23104355008838e-29	2.01331930532716e-25	2.01331930532716e-25	3.97301924450831e-23
4	49313983	49313984	4.8026973554077e-13	4.8026973554077e-13	1.87841025339258e-09	1.01463810017527e-08	1.01357925530162e-08	3.48644975396848e-05
4	49314032	49314033	9.04177418684751e-10	9.04177418684751e-10	1.00097356654721e-06	1.52473809293115e-05	1.50034228344426e-05	0.01282011142905
4	49314123	49314124	3.85230873762356e-32	3.85230873762356e-32	5.07806658852625e-30	3.02548617982413e-26	3.02548617982413e-26	4.27896240554426e-24
4	49314162	49314163	4.39191705956089e-21	4.39191705956089e-21	4.5648734654327e-17	2.85591358312971e-16	2.51968545915841e-16	1.96001392895709e-12
4	49314502	49314503	1.33649658878059e-19	1.33649658878059e-19	1.72884677240123e-18	7.70037826029152e-15	7.10804147103832e-15	9.69173397437838e-14
4	49314796	49314797	1.98185308869755e-26	1.98185308869755e-26	3.00616741840056e-24	2.87824378190079e-21	2.84756978067272e-21	4.36585472894485e-19
4	49314900	49314901	9.4943960455126e-29	9.4943960455126e-29	4.63113127866504e-26	2.26557768266365e-23	2.26557768266365e-23	1.03774632153216e-20
4	49315420	49315421	4.76742973065283e-30	4.76742973065283e-30	8.81495540929608e-28	1.62944305251983e-24	1.62259665313949e-24	3.27095778053262e-22
4	49315594	49315595	1.06355138445029e-30	1.06355138445029e-30	1.9141033830836e-28	4.57627316635015e-25	4.57627316635015e-25	8.60209428005084e-23
4	49315661	49315662	1.46519800846101e-11	1.46519800846101e-11	5.18626988790202e-09	2.81129894680026e-07	2.80929991934342e-07	9.12624076342572e-05
4	49315918	49315919	1.28997171607012e-09	1.28997171607012e-09	1.43459179934854e-06	2.14932587098061e-05	2.10892827477988e-05	0.017842640438428
4	49316433	49316434	1.96395435728486e-09	1.96395435728486e-09	4.70362351051024e-07	3.22710329751564e-05	3.16222721609663e-05	0.00637764903093743
4	49316434	49316435	1.96395435728486e-09	1.96395435728486e-09	4.70362351051024e-07	3.22710329751564e-05	3.16222721609663e-05	0.00637764903093743
4	49317272	49317273	1.12866175123068e-08	1.12866175123068e-08	2.04710912084963e-08	0.0001756124503173	0.000171973842380795	0.000328044650086011
4	49317412	49317413	1.53554038418514e-23	1.53554038418514e-23	1.28461932706114e-22	1.71094454890048e-18	1.22003554897933e-18	1.23710476027012e-17
4	49317510	49317511	2.86584725721768e-17	2.86584725721768e-17	4.3965846776714e-16	1.21375486869932e-12	1.20492297256534e-12	1.67523894345368e-11
4	49317619	49317620	1.42197347505555e-21	1.42197347505555e-21	3.38100949335583e-20	9.64189425262686e-17	8.5458988435244e-17	2.11523769710509e-15
4	49317679	49317680	2.16678881942251e-16	2.16678881942251e-16	9.46426313941548e-14	7.20124065234074e-12	7.17177567422151e-12	2.70241189965017e-09
4	49317680	49317681	2.16678881942251e-16	2.16678881942251e-16	9.46426313941548e-14	7.20124065234074e-12	7.17177567422151e-12	2.70241189965017e-09
4	49317713	49317714	1.97157835725703e-24	1.97157835725703e-24	2.16319634356712e-19	2.35927550432692e-19	1.97384930807549e-19	1.2772816867206e-14
4	49318054	49318055	3.84310989522299e-28	3.84310989522299e-28	2.98565202144784e-25	7.54565422157418e-23	7.49110732358689e-23	5.23901420783014e-20
4	49318239	49318240	3.51187371917992e-21	3.51187371917992e-21	5.30089553779586e-19	2.30029346627456e-16	2.02629274668265e-16	3.05199792527198e-14
4	49318379	49318380	7.4864932880217e-28	7.4864932880217e-28	5.03147078369919e-25	1.32808205727188e-22	1.31653351764343e-22	8.37471426496425e-20
4	49318387	49318388	9.32516617079392e-29	9.32516617079392e-29	4.4599990020496e-26	2.23177902511982e-23	2.23177902511982e-23	1.00496659335022e-20
4	49318596	49318597	6.55260750810479e-21	6.55260750810479e-21	6.56067275992023e-18	4.13463752950888e-16	3.7171145251265e-16	3.42395454357837e-13
4	49318625	49318626	2.33932289944769e-15	2.33932289944769e-15	1.95351005975594e-13	6.28478939615749e-11	6.27645136710786e-11	5.37867338516104e-09
4	49318690	49318691	5.69029582491037e-20	5.69029582491037e-20	4.57567519782079e-18	3.37962916883177e-15	3.07690837429737e-15	2.50094871283044e-13
4	49320392	49320393	4.64179889273184e-13	4.64179889273184e-13	7.30432478659599e-09	9.81414945410038e-09	9.80389968965745e-09	0.000125529902052373
4	49320393	49320394	4.64179889273184e-13	4.64179889273184e-13	7.30432478659599e-09	9.81414945410038e-09	9.80389968965745e-09	0.000125529902052373
4	49320642	49320643	4.74759857213266e-30	4.74759857213266e-30	1.55828304031364e-29	1.62944305251983e-24	1.62259665313949e-24	1.11552475665151e-23
4	49321017	49321018	3.91847921914958e-26	3.91847921914958e-26	1.09861029700979e-24	5.45572822460814e-21	5.35435489611036e-21	1.73235786666907e-19
4	49321103	49321104	1.49462095758289e-26	1.49462095758289e-26	7.06068819579081e-27	2.20628606296713e-21	2.18239126806135e-21	1.87881821516313e-21
4	49321718	49321719	5.59866234711249e-18	5.59866234711249e-18	1.16467973895211e-15	2.61334667947301e-13	2.57033473071891e-13	4.11596847907187e-11
4	49322369	49322370	2.98366906568269e-17	2.98366906568269e-17	6.7792680747978e-15	1.24797387592262e-12	1.23900486449402e-12	2.1650051328232e-10
4	49322670	49322671	7.09800729908791e-26	7.09800729908791e-26	2.79135714348024e-24	9.56965990346037e-21	9.41278023291183e-21	4.06849452272414e-19
4	49322782	49322783	5.87825506796013e-20	5.87825506796013e-20	1.52954821515033e-16	3.48614437545527e-15	3.17429968499398e-15	6.20822123968803e-12
4	49323051	49323052	6.72743103491898e-27	6.72743103491898e-27	1.39515451240749e-23	1.03460559486776e-21	1.03068663428114e-21	1.85317455234549e-18
4	49323388	49323389	4.30469942667018e-11	4.30469942667018e-11	9.98124785296377e-07	7.98853745689129e-07	7.93393364652293e-07	0.0127876745529918
4	49323649	49323650	5.26087224078137e-16	5.26087224078137e-16	3.93156113907202e-10	1.61567236588349e-11	1.60470626385261e-11	7.72870100852179e-06
4	49323670	49323671	6.92828513995714e-12	6.92828513995714e-12	8.81528118356332e-07	1.35669389464592e-07	1.35538149426415e-07	0.011389476905229
4	49323863	49323864	2.79651199882204e-11	2.79651199882204e-11	2.55793069791271e-09	5.25112437511697e-07	5.22927503652425e-07	4.68036336673764e-05
4	49324632	49324633	7.01616728785595e-28	7.01616728785595e-28	1.17957720695363e-25	1.26405190318948e-22	1.2528902969803e-22	2.24516753865711e-20
4	49325074	49325075	4.43517428366862e-21	4.43517428366862e-21	3.40845981256186e-20	2.88172577795848e-16	2.54269921584572e-16	2.13076332922174e-15
4	49325263	49325264	6.56123719764608e-22	6.56123719764608e-22	2.38519336969102e-19	4.53639840473975e-17	4.20569424211213e-17	1.40528486404048e-14
4	49325312	49325313	2.16877218399452e-24	2.16877218399452e-24	1.64037788387324e-22	2.58759052986946e-19	2.16057435868411e-19	1.56112001583802e-17
4	49325336	49325337	2.52852601378645e-28	2.52852601378645e-28	1.59497661555624e-26	5.35445626443775e-23	5.35445626443775e-23	3.98217757455486e-21
4	49570408	49570409	1.54047046951443e-27	1.54047046951443e-27	1.7871510196566e-21	2.61365366393535e-22	2.5865410740605e-22	1.33735551106847e-16
4	49570414	49570415	1.54047046951443e-27	1.54047046951443e-27	1.7871510196566e-21	2.61365366393535e-22	2.5865410740605e-22	1.33735551106847e-16
4	49582401	49582402	1.03562077146154e-14	1.03562077146154e-14	1.07122325122031e-11	2.56662201359288e-10	2.57371866432171e-10	2.4259388682914e-07
4	49635888	49635889	1.28841781824792e-06	2.88108730139537e-06	1.10081271209792e-06	0.0177523541938952	0.0383322358333552	0.0140167037109734
4	49637000	49637001	1.31620331524056e-12	1.31620331524056e-12	1.0758477046875e-08	2.69685221878884e-08	2.69412261127994e-08	0.000180183483662065
4	49650821	49650822	1.30144163489929e-08	1.30144163489929e-08	1.51988341558306e-07	0.000201372624275786	0.00019707526763643	0.00219393351193284
4	49658241	49658242	5.93915857557397e-11	5.93915857557397e-11	2.63787045339877e-07	1.09364162179797e-06	1.07817945344669e-06	0.00370203741498695
4	49658242	49658243	5.93915857557397e-11	5.93915857557397e-11	2.63787045339877e-07	1.09364162179797e-06	1.07817945344669e-06	0.00370203741498695
4	49658332	49658333	6.73028515344218e-18	6.73028515344218e-18	8.65478976897256e-15	3.11159846043174e-13	3.06205523794755e-13	2.73588318078152e-10
4	49658343	49658344	2.29046442528414e-09	2.29046442528414e-09	5.82403108203544e-09	3.75066187847278e-05	3.67041792386203e-05	0.000101644821613212
4	49658344	49658345	6.44063073503469e-18	6.44063073503469e-18	1.09202538208692e-14	2.98739900488923e-13	2.93853573859381e-13	3.41202335198565e-10
4	49658353	49658354	1.02156796578901e-11	1.02156796578901e-11	4.81052951032506e-11	1.97839999867752e-07	1.97745316929313e-07	1.03165030648267e-06
4	49658356	49658357	4.9485717466979e-11	4.9485717466979e-11	4.98865979941324e-11	9.14565126244194e-07	9.04103981140834e-07	1.06758730521551e-06
4	52660683	52660684	2.60853751015457e-13	2.60853751015457e-13	2.72471098248785e-13	5.65262804173645e-09	5.64960119941156e-09	7.28147451309704e-09
4	52660738	52660739	1.88728552209924e-14	1.88728552209924e-14	1.49275898335724e-14	4.55047147427347e-10	4.57364643384886e-10	4.57747746175463e-10
4	52660778	52660779	6.23306076077658e-11	6.23306076077658e-11	2.88891115452092e-11	1.14645614871008e-06	1.13001213402665e-06	6.3126118140878e-07
4	52661578	52661579	3.96792267083176e-22	3.96792267083176e-22	3.14566246732559e-22	2.80157781395926e-17	2.65120410800769e-17	2.73028209249012e-17
4	52661843	52661844	9.32590018966214e-11	9.32590018966214e-11	5.18930299770055e-10	1.69337976998755e-06	1.67124653861199e-06	1.00787189785089e-05
4	52662039	52662040	2.33449556681481e-14	2.33449556681481e-14	1.30954312609169e-13	5.57227828169208e-10	5.60037102510512e-10	3.67695114395733e-09
4	52662042	52662043	6.12037773650838e-14	6.12037773650838e-14	7.2071213102536e-13	1.41739518621654e-09	1.42187288496679e-09	1.81170342275238e-08
4	52662273	52662274	1.41419702601248e-13	1.41419702601248e-13	6.12573390757331e-11	3.15148037478849e-09	3.15582724427096e-09	1.29855716892287e-06
4	52662295	52662296	7.3767454984632e-12	7.3767454984632e-12	1.55575126322692e-11	1.4417192138261e-07	1.44067499421203e-07	3.47650536693515e-07
4	52662302	52662303	5.62114381027054e-12	5.62114381027054e-12	7.47128033797816e-12	1.10474143368109e-07	1.10420489097411e-07	1.71599885263603e-07
4	52662317	52662318	8.62882923655066e-12	8.62882923655066e-12	1.38955671084267e-11	1.67751136462752e-07	1.67630278295271e-07	3.12064150165489e-07
4	52662332	52662333	8.71537231836263e-12	8.71537231836263e-12	1.20954595094163e-11	1.69392891472849e-07	1.69270879786314e-07	2.7300190867241e-07
4	52662393	52662394	6.80141019226235e-18	6.80141019226235e-18	1.15840231290613e-15	3.14212989137625e-13	3.0926753455873e-13	4.09736415512353e-11
4	52668210	52668211	1.36065862666535e-28	1.36065862666535e-28	1.97771187310778e-27	3.15380665250101e-23	3.15380665250101e-23	6.4509347989285e-22
4	52680563	52680564	4.38653365516144e-23	4.38653365516144e-23	3.61159320409262e-22	4.16479072344832e-18	3.18242304607889e-18	3.08503546207598e-17
4	52680607	52680608	2.1612547303266e-07	2.1612547303266e-07	2.79390089421434e-08	0.00309928253903361	0.00304795202278393	0.000440817666890662
4	52680651	52680652	3.4571451934449e-14	3.4571451934449e-14	9.97928481756744e-15	8.15570384008039e-10	8.20836761597760e-10	3.13253773891399e-10
4	52680657	52680658	3.73819516789822e-14	3.73819516789822e-14	1.04840539075057e-14	8.79563931507438e-10	8.84193215357478e-10	3.28334222276259e-10
4	52680664	52680665	1.79203485498387e-14	1.79203485498387e-14	5.11210717028932e-15	4.3285517818637e-10	4.34672261393149e-10	1.66949551094715e-10
4	52680666	52680667	1.69297069212962e-14	1.69297069212962e-14	4.82940332491136e-15	4.10186249094872e-10	4.11788057817681e-10	1.58292243270212e-10
4	52680679	52680680	2.23244783253792e-16	2.23244783253792e-16	1.0623685182452e-16	7.41032238639271e-12	7.38003909098449e-12	4.40483084827456e-12
4	52680680	52680681	1.74437625021774e-16	1.74437625021774e-16	6.29798875153264e-17	5.9090430641049e-12	5.88440151671497e-12	2.67154503743552e-12
4	52680742	52680743	6.40320171502699e-30	6.40320171502699e-30	5.19755608042303e-28	2.05545491331189e-24	2.04733058559129e-24	2.05095737875624e-22
4	52680772	52680773	2.31675180705193e-30	2.31675180705193e-30	1.40965108396281e-28	8.92424589446316e-25	8.92424589446316e-25	6.62970944191444e-23
4	52680797	52680798	3.03849140650011e-30	3.03849140650011e-30	1.97045307558938e-28	1.13268615208258e-24	1.12749034404551e-24	8.76152314345283e-23
4	52680824	52680825	1.02445676514563e-30	1.02445676514563e-30	7.26893979244662e-29	4.4554543973356e-25	4.4554543973356e-25	3.97301924450831e-23
4	52680825	52680826	1.62637006304452e-30	1.62637006304452e-30	1.21140876815885e-28	6.61115908187913e-25	6.61115908187913e-25	5.93906503453811e-23
4	52680827	52680828	1.62637006304452e-30	1.62637006304452e-30	1.21140876815885e-28	6.61115908187913e-25	6.61115908187913e-25	5.93906503453811e-23
4	52680837	52680838	4.19984582028341e-30	4.19984582028341e-30	3.47337667571753e-28	1.47712355534586e-24	1.47072908108029e-24	1.44088255944517e-22
4	52680888	52680889	2.1254978771631e-31	2.1254978771631e-31	4.48939224316356e-29	1.23696436285402e-25	1.23696436285402e-25	2.73053170296462e-23
4	52680922	52680923	6.97881915677725e-31	6.97881915677725e-31	1.31474507107416e-28	3.21649328965432e-25	3.21649328965432e-25	6.33058117570309e-23
4	52681127	52681128	6.46234752203978e-30	6.46234752203978e-30	1.2920181383081e-27	2.06624159684721e-24	2.0581067874108e-24	4.44746010261314e-22
4	52682359	52682360	2.77724391562437e-31	2.77724391562437e-31	4.04826955281291e-29	1.48781313706247e-25	1.48781313706247e-25	2.55841365833042e-23
4	52682391	52682392	1.88326418502304e-31	1.88326418502304e-31	2.95064385273367e-29	1.12016926223748e-25	1.12016926223748e-25	1.98905530644676e-23
4	52682465	52682466	6.81228221312318e-32	6.81228221312318e-32	9.38880845307442e-30	4.92023584922898e-26	4.92023584922898e-26	7.37368475749837e-24
4	52682570	52682571	1.88326418502304e-31	1.88326418502304e-31	2.95064385273367e-29	1.12016926223748e-25	1.12016926223748e-25	1.98905530644676e-23
4	52683606	52683607	1.26132516666903e-26	1.26132516666903e-26	1.16254088594432e-24	1.87559675990431e-21	1.85851482220026e-21	1.82250969189952e-19
4	52684430	52684431	1.66666232085226e-30	1.66666232085226e-30	2.97064448246231e-28	6.7410715060201e-25	6.7410715060201e-25	1.27145264071054e-22
4	52684890	52684891	1.59235900814368e-30	1.59235900814368e-30	3.14567128679645e-28	6.53861965068722e-25	6.53861965068722e-25	1.33927897081128e-22
4	52685215	52685216	5.66937815145628e-30	5.66937815145628e-30	1.09088786450199e-27	1.85673440482933e-24	1.8492475725518e-24	3.95718687418933e-22
4	52685385	52685386	4.2190389140405e-31	4.2190389140405e-31	6.56096624366693e-29	2.12799467741084e-25	2.12799467741084e-25	3.71144541996937e-23
4	52686351	52686352	7.48031237593534e-32	7.48031237593534e-32	1.15814752449494e-29	5.23682546139801e-26	5.23682546139801e-26	8.68523979100122e-24
4	52686512	52686513	5.66937815145628e-30	5.66937815145628e-30	1.09088786450199e-27	1.85673440482933e-24	1.8492475725518e-24	3.95718687418933e-22
4	52686799	52686800	2.58456759811396e-31	2.58456759811396e-31	4.26233822421003e-29	1.41265949357701e-25	1.41265949357701e-25	2.65225861594123e-23
4	52687322	52687323	3.03792413964028e-31	3.03792413964028e-31	5.10863200059183e-29	1.61675662529399e-25	1.61675662529399e-25	3.03862441852561e-23
4	52687938	52687939	5.66937815145628e-30	5.66937815145628e-30	1.09088786450199e-27	1.85673440482933e-24	1.8492475725518e-24	3.95718687418933e-22
4	52688325	52688326	2.58188018611026e-31	2.58188018611026e-31	4.22080304336141e-29	1.41265949357701e-25	1.41265949357701e-25	2.64677295986081e-23
4	52688571	52688572	5.66937815145628e-30	5.66937815145628e-30	1.09088786450199e-27	1.85673440482933e-24	1.8492475725518e-24	3.95718687418933e-22
4	52689974	52689975	5.21469325154041e-31	5.21469325154041e-31	8.35379869999564e-29	2.5721496403091e-25	2.5721496403091e-25	4.44581851743985e-23
4	52690680	52690681	2.34005736021642e-24	2.34005736021642e-24	1.97478299622947e-22	2.78374149270507e-19	2.31978457725422e-19	1.86619459315441e-17
4	52693332	52693333	4.39615538247511e-30	4.39615538247511e-30	5.8109474552849e-28	1.53283836504e-24	1.52625965961065e-24	2.25992968007565e-22
4	52693430	52693431	3.64953214050458e-31	3.64953214050458e-31	7.04857027395835e-29	1.9046571307068e-25	1.9046571307068e-25	3.93227918291491e-23
4	52694700	52694701	7.88210373856407e-31	7.88210373856407e-31	1.23422608175278e-28	3.58206495274619e-25	3.58206495274619e-25	6.01447804776068e-23
4	52695703	52695704	2.38613902035385e-31	2.38613902035385e-31	3.94035428568247e-29	1.35921221998542e-25	1.35921221998542e-25	2.52904141408116e-23
4	52696791	52696792	3.54095184415371e-28	3.54095184415371e-28	4.75097062993685e-26	6.98630394767813e-23	6.93555597711388e-23	1.05873442144478e-20
4	52698756	52698757	2.95411544984912e-29	2.95411544984912e-29	3.03292869903079e-27	7.88671501381554e-24	7.88671501381554e-24	9.05324393072981e-22
4	52699323	52699324	1.22455061763285e-30	1.22455061763285e-30	4.07979570430724e-28	5.18626479613438e-25	5.18626479613438e-25	1.66680401724459e-22
4	52699759	52699760	8.85806076914816e-31	8.85806076914816e-31	4.04015141266556e-28	3.98086511669386e-25	3.98086511669386e-25	1.65898602535636e-22
4	52700249	52700250	9.89786946547552e-17	9.89786946547552e-17	1.25698363749128e-13	3.50560101030454e-12	3.49490388429228e-12	3.53428099129138e-09
4	52700637	52700638	1.8038151593861e-31	1.8038151593861e-31	9.45391904518607e-29	1.08892644889154e-25	1.08892644889154e-25	4.77972828526657e-23
4	52700770	52700771	1.12712135822518e-24	1.12712135822518e-24	1.32420663900607e-22	1.39200466873715e-19	1.21893456954924e-19	1.27068966808275e-17
4	52703264	52703265	2.35093715855179e-31	2.35093715855179e-31	1.18248237592464e-28	1.35705943793524e-25	1.35705943793524e-25	5.86838211208318e-23
4	52704029	52704030	7.89780018026147e-32	7.89780018026147e-32	5.23959814151917e-29	5.4604897002573e-26	5.4604897002573e-26	3.07135633329117e-23
4	52704980	52704981	3.89230634048754e-08	1.82065280946515e-07	4.06545614275794e-06	0.000582751444327588	0.00257704625268781	0.0454801859041062
4	52705088	52705089	1.24366428278234e-31	1.24366428278234e-31	8.4287891330905e-29	8.04830565119579e-26	8.04830565119579e-26	4.45640928712118e-23
4	52705716	52705717	3.80517250176092e-25	3.80517250176092e-25	5.37238696634695e-23	4.91712590641931e-20	4.77228033708293e-20	5.9614385399644e-18
4	52706269	52706270	5.10974309058682e-32	5.10974309058682e-32	4.30173157857494e-29	3.7921357834781e-26	3.7921357834781e-26	2.65633793439039e-23
4	52708881	52708882	6.47591710089615e-20	6.47591710089615e-20	1.93743631040776e-18	3.80986770095325e-15	3.47385151777899e-15	1.08310414057305e-13
4	52710113	52710114	1.00064976665458e-31	1.00064976665458e-31	7.34257268421624e-29	6.63488775564122e-26	6.63488775564122e-26	3.98633046162295e-23
4	52710243	52710244	1.26799241843052e-31	1.26799241843052e-31	8.57515544394775e-29	8.14061890441087e-26	8.14061890441087e-26	4.50435481177267e-23
4	52710912	52710913	2.602877885859e-30	2.602877885859e-30	2.47442636374447e-27	9.8390084308115e-25	9.79324560090075e-25	7.75829234797676e-22
4	52711184	52711185	3.5112661187438e-30	3.5112661187438e-30	3.09819670715073e-27	1.25680129389781e-24	1.25126472432116e-24	9.21406764732047e-22
4	52714049	52714050	2.01267015343148e-31	2.01267015343148e-31	9.93341824600174e-29	1.18840193865528e-25	1.18840193865528e-25	4.99096079242036e-23
4	52714121	52714122	1.8038151593861e-31	1.8038151593861e-31	9.45391904518607e-29	1.08892644889154e-25	1.08892644889154e-25	4.77972828526657e-23
4	52714243	52714244	7.50956492356804e-32	7.50956492356804e-32	4.82544643207591e-29	5.23682546139801e-26	5.23682546139801e-26	2.89144571248682e-23
4	52714353	52714354	5.04106724312e-32	5.04106724312e-32	3.68395829035367e-29	3.77580926232728e-26	3.77580926232728e-26	2.42281863556668e-23
4	52714510	52714511	7.50956492356804e-32	7.50956492356804e-32	4.82544643207591e-29	5.23682546139801e-26	5.23682546139801e-26	2.89144571248682e-23
4	52715205	52715206	1.8038151593861e-31	1.8038151593861e-31	9.45391904518607e-29	1.08892644889154e-25	1.08892644889154e-25	4.77972828526657e-23
4	52715663	52715664	1.8038151593861e-31	1.8038151593861e-31	9.45391904518607e-29	1.08892644889154e-25	1.08892644889154e-25	4.77972828526657e-23
4	52715939	52715940	1.52814254626953e-17	1.52814254626953e-17	4.10425877936839e-14	6.74760591906205e-13	6.65676577475588e-13	1.20379292470378e-09
4	52716007	52716008	2.64265032637347e-31	2.64265032637347e-31	1.36522655539236e-28	1.43471204828323e-25	1.43471204828323e-25	6.49365251575791e-23
4	52727093	52727094	1.20838782874115e-31	1.20838782874115e-31	7.23005326690345e-29	7.88308064589662e-26	7.88308064589662e-26	3.97301924450831e-23
4	52728052	52728053	2.20120475135737e-30	2.20120475135737e-30	2.40905758359811e-27	8.51972286290333e-25	8.51972286290333e-25	7.64219848372452e-22
4	52728093	52728094	5.38803526567514e-31	5.38803526567514e-31	4.43819994448521e-28	2.60990843425564e-25	2.60990843425564e-25	1.79509807172519e-22
4	52728323	52728324	4.41649977312519e-23	4.41649977312519e-23	3.2633198869625e-21	4.18395165209528e-18	3.20129230184499e-18	2.3932906689495e-16
4	52728639	52728640	8.96439351750374e-28	8.96439351750374e-28	1.27316355195098e-24	1.57986340600127e-22	1.56621447808765e-22	1.98822600494702e-19
4	52729141	52729142	9.64774803723431e-32	9.64774803723431e-32	6.87182677303373e-29	6.44988386504636e-26	6.44988386504636e-26	3.86029970352128e-23
4	52732117	52732118	6.07882647655827e-31	6.07882647655827e-31	4.75706160483517e-28	2.84239843703616e-25	2.84239843703616e-25	1.90501639919397e-22
4	52732189	52732190	6.07882647655827e-31	6.07882647655827e-31	4.75706160483517e-28	2.84239843703616e-25	2.84239843703616e-25	1.90501639919397e-22
4	52735257	52735258	4.7663137863136e-22	4.7663137863136e-22	1.75069043715985e-19	3.34398742404091e-17	3.15516980353451e-17	1.03978503913959e-14
4	52735342	52735343	4.68583826299088e-21	4.68583826299088e-21	3.82334880788618e-18	3.03935741952874e-16	2.68254459658548e-16	2.10539427452284e-13
4	52735483	52735484	4.02344843106059e-22	4.02344843106059e-22	1.55028499704982e-19	2.83509661630423e-17	2.6831747036416e-17	9.23470627658438e-15
4	52737297	52737298	1.24830568977689e-11	1.24830568977689e-11	2.82721810779431e-09	2.40770811388208e-07	2.40770811388208e-07	5.14400246225494e-05
4	52738918	52738919	1.04941938850061e-30	1.04941938850061e-30	6.82085194307415e-28	4.53961256705442e-25	4.53961256705442e-25	2.60263984372586e-22
4	52738971	52738972	3.92053207565344e-18	3.92053207565344e-18	8.0071206760291e-17	1.87881440588002e-13	1.84493235434873e-13	3.35954650071239e-12
4	52744144	52744145	8.89727373329439e-22	8.89727373329439e-22	4.34872156699892e-20	6.07365213518372e-17	5.63167275445439e-17	2.66299344270274e-15
4	52745958	52745959	1.10007275115045e-18	1.10007275115045e-18	5.05584644777617e-17	5.60732583262969e-14	5.47620067469743e-14	2.15480998710939e-12
4	52747128	52747129	6.75080352303485e-31	6.75080352303485e-31	4.29520971805935e-28	3.13846675399024e-25	3.13846675399024e-25	1.74599344770073e-22
4	52747573	52747574	4.7739319106214e-30	4.7739319106214e-30	1.94232505516464e-27	1.62944305251983e-24	1.62259665313949e-24	6.3870176710513e-22
4	52750409	52750410	1.02123412349195e-21	1.02123412349195e-21	4.58975040766962e-19	6.94791946314456e-17	6.43386000130754e-17	2.64820967489584e-14
4	52750651	52750652	4.98060513185962e-31	4.98060513185962e-31	2.77994560583167e-28	2.4717572674434e-25	2.4717572674434e-25	1.19616133887653e-22
4	52752245	52752246	6.99816221559303e-31	6.99816221559303e-31	5.59419630989363e-28	3.21649328965432e-25	3.21649328965432e-25	2.18614351737087e-22
4	52752811	52752812	3.23877465646322e-30	3.23877465646322e-30	3.73210410390269e-27	1.19632156055128e-24	1.19088373527605e-24	1.07057218011413e-21
4	52753117	52753118	2.02798484089985e-31	2.02798484089985e-31	1.37032943028787e-28	1.18876751931787e-25	1.18876751931787e-25	6.49365251575791e-23
4	52754246	52754247	4.95408804620367e-25	4.95408804620367e-25	1.01403352580666e-22	6.35105207850442e-20	6.11834177333784e-20	1.00648201191891e-17
4	52754901	52754902	5.34548006673614e-31	5.34548006673614e-31	3.3350005735487e-28	2.60990843425564e-25	2.60990843425564e-25	1.39781570731147e-22
4	52755213	52755214	1.84016695772403e-30	1.84016695772403e-30	1.12300564394662e-27	7.3691461724104e-25	7.3691461724104e-25	4.03748324636282e-22
4	52756249	52756250	1.436576083975e-30	1.436576083975e-30	7.92992654309057e-28	5.92903307575201e-25	5.92903307575201e-25	2.98360974425654e-22
4	52758293	52758294	3.52548483673265e-31	3.52548483673265e-31	7.72696726166167e-29	1.85186550750823e-25	1.85186550750823e-25	4.16705397238892e-23
4	52758502	52758503	5.65801129480927e-33	5.65801129480927e-33	7.19516957800916e-30	4.86908402206155e-27	4.71849379457511e-27	5.70626812882937e-24
4	52761724	52761725	1.16837454226265e-26	1.16837454226265e-26	2.50331409758515e-23	1.74057831427433e-21	1.72469712527547e-21	2.99722264668481e-18
4	52763209	52763210	2.6319707525443e-30	2.6319707525443e-30	2.65270822224696e-27	9.90270659030456e-25	9.85686072646056e-25	8.07853495206365e-22
4	52764012	52764013	1.76983917898898e-25	1.76983917898898e-25	5.53072552922082e-23	2.33934187622318e-20	2.29803728450817e-20	6.12873098431947e-18
4	52765719	52765720	3.37289881974351e-30	3.37289881974351e-30	4.24014797789281e-27	1.21805418283719e-24	1.21264060869125e-24	1.2077414892461e-21
4	52766302	52766303	5.87402125815926e-30	5.87402125815926e-30	5.10607568934881e-27	1.90830364234435e-24	1.90067042777498e-24	1.42429701054385e-21
4	52768704	52768705	2.56563404236268e-31	2.56563404236268e-31	1.67779040010668e-28	1.41265949357701e-25	1.41265949357701e-25	7.66788783069872e-23
4	52770124	52770125	9.69459929215135e-31	9.69459929215135e-31	1.20080319701891e-27	4.28538737413853e-25	4.28538737413853e-25	4.2417753655839e-22
4	52771092	52771093	3.28932306755851e-30	3.28932306755851e-30	2.49956513836988e-27	1.20368913419295e-24	1.19831552198673e-24	7.77682673877497e-22
4	52772428	52772429	3.70399152153734e-31	3.70399152153734e-31	2.70660463448578e-28	1.90845376896264e-25	1.90845376896264e-25	1.1708318473432e-22
4	52772983	52772984	1.94787781657258e-30	1.94787781657258e-30	2.21514946378447e-27	7.71084684156145e-25	7.71084684156145e-25	7.08261811933716e-22
4	52773173	52773174	3.70399152153734e-31	3.70399152153734e-31	2.70660463448578e-28	1.90845376896264e-25	1.90845376896264e-25	1.1708318473432e-22
4	52775439	52775440	1.06577679672875e-28	1.06577679672875e-28	5.31135884404297e-26	2.52698166287541e-23	2.52698166287541e-23	1.16122193906737e-20
4	52776900	52776901	5.39788037423458e-28	5.39788037423458e-28	5.13999410156369e-25	1.0202128728194e-22	1.0131116231246e-22	8.48550811259968e-20
4	52780047	52780048	5.83842719306807e-30	5.83842719306807e-30	5.17129007489022e-27	1.90438828137231e-24	1.89674013566398e-24	1.43753101322031e-21
4	52780988	52780989	1.88804567337992e-23	1.88804567337992e-23	2.61647289728328e-20	2.0198533945803e-18	1.46573712986443e-18	1.67051714772349e-15
4	52781758	52781759	5.35613897894427e-24	5.35613897894427e-24	5.82643354256186e-22	6.22520862065127e-19	4.7612584615091e-19	4.6343961709181e-17
4	52784677	52784678	1.83755404904852e-30	1.83755404904852e-30	1.35474188118136e-27	7.3691461724104e-25	7.3691461724104e-25	4.62401807897019e-22
4	52788556	52788557	2.59185515846397e-30	2.59185515846397e-30	1.66792684971793e-27	9.8390084308115e-25	9.79324560090075e-25	5.57536040252831e-22
4	52788821	52788822	3.18549849262138e-24	3.18549849262138e-24	5.77300463685483e-22	3.77283674030772e-19	2.91498585252282e-19	4.59641793726789e-17
4	52788986	52788987	3.64090130557646e-30	3.64090130557646e-30	1.83719269498848e-27	1.29746114772769e-24	1.29177052865871e-24	6.09082604270488e-22
4	52792778	52792779	6.00610357658949e-28	6.00610357658949e-28	4.11165737813256e-25	1.10420943418682e-22	1.09673171792822e-22	7.00220176828708e-20
4	52795403	52795404	2.82584685049832e-28	2.82584685049832e-28	1.6464379437572e-25	5.75797038440285e-23	5.75797038440285e-23	3.04772124001303e-20
4	52797964	52797965	5.50705693838972e-28	5.50705693838972e-28	3.73567298969053e-25	1.03360263782851e-22	1.02645791913384e-22	6.40233162958628e-20
4	52798623	52798624	4.97515610668611e-28	4.97515610668611e-28	4.91965000245956e-25	9.5143178776343e-23	9.44731563905941e-23	8.20547602277961e-20
4	52800064	52800065	2.4303032193158e-27	2.4303032193158e-27	2.07628596166316e-24	4.01042117535309e-22	3.96999354253703e-22	3.12769354861358e-19
4	52800096	52800097	5.18745663518299e-29	5.18745663518299e-29	2.13569688697161e-26	1.30725634742793e-23	1.30725634742793e-23	5.23524471639029e-21
4	52800297	52800298	7.30018606474189e-28	7.30018606474189e-28	4.22826717592876e-25	1.30360806853864e-22	1.29219793227134e-22	7.18566194144623e-20
4	52800882	52800883	3.15490578186435e-27	3.15490578186435e-27	2.90583138484202e-24	5.08386476296518e-22	5.06369069644547e-22	4.22772695533077e-19
4	52801095	52801096	1.62267647869199e-19	1.62267647869199e-19	5.59850451940698e-18	9.2049986224059e-15	8.61307613881287e-15	2.97360612203021e-13
4	52801202	52801203	4.42651754357644e-29	4.42651754357644e-29	1.90741053662087e-26	1.12957283622158e-23	1.12957283622158e-23	4.70415524848168e-21
4	52802546	52802547	2.76649078942093e-09	2.76649078942093e-09	7.48945536489193e-09	4.50190968248827e-05	4.40618094736152e-05	0.000128248312786753
4	52802663	52802664	7.12634457861741e-21	7.12634457861741e-21	1.05500048781857e-19	4.48786512328332e-16	4.03562399119599e-16	6.32633263574064e-15
4	52802717	52802718	7.2455390607702e-22	7.2455390607702e-22	1.67061303774911e-20	4.99245222474514e-17	4.62965158913964e-17	1.08372907566109e-15
4	52803413	52803414	9.83917569703456e-26	9.83917569703456e-26	4.60606791095168e-23	1.31340118574809e-20	1.2920797379275e-20	5.30767762591596e-18
4	52804051	52804052	5.96849632937699e-30	5.96849632937699e-30	2.66644455311863e-27	1.92354575855992e-24	1.9159126404704e-24	8.07853495206365e-22
4	52804696	52804697	5.58538334535243e-28	5.58538334535243e-28	3.27500037691029e-25	1.03866390884378e-22	1.03154977248184e-22	5.70958688500927e-20
4	52804765	52804766	7.3382354126779e-30	7.3382354126779e-30	3.18101611197547e-27	2.31879837334374e-24	2.30977581157975e-24	9.25619265597638e-22
4	52804940	52804941	5.96849632937699e-30	5.96849632937699e-30	2.66644455311863e-27	1.92354575855992e-24	1.9159126404704e-24	8.07853495206365e-22
4	52805424	52805425	6.65288271730496e-30	6.65288271730496e-30	3.24747852098916e-27	2.11878779803094e-24	2.11047882627395e-24	9.41571699191377e-22
4	52806042	52806043	1.08963268247774e-28	1.08963268247774e-28	3.95375106840617e-26	2.56978809820195e-23	2.56978809820195e-23	8.95885316485726e-21
4	52806761	52806762	5.50705693838972e-28	5.50705693838972e-28	3.73567298969053e-25	1.03360263782851e-22	1.02645791913384e-22	6.40233162958628e-20
4	52806786	52806787	5.50705693838972e-28	5.50705693838972e-28	3.73567298969053e-25	1.03360263782851e-22	1.02645791913384e-22	6.40233162958628e-20
4	52807113	52807114	3.51119387718276e-27	3.51119387718276e-27	2.20849754857091e-24	5.60219425205764e-22	5.58018170096901e-22	3.31451103122222e-19
4	52807244	52807245	4.69407779290672e-28	4.69407779290672e-28	3.10979052964662e-25	9.10595584635422e-23	9.04091330459455e-23	5.43327213585854e-20
4	52809202	52809203	2.82584685049832e-28	2.82584685049832e-28	1.6464379437572e-25	5.75797038440285e-23	5.75797038440285e-23	3.04772124001303e-20
4	52809704	52809705	7.71695000277578e-29	7.71695000277578e-29	5.03352856687146e-26	1.89740963235286e-23	1.89740963235286e-23	1.10947567758421e-20
4	52809879	52809880	4.97515610668611e-28	4.97515610668611e-28	4.91965000245956e-25	9.5143178776343e-23	9.44731563905941e-23	8.20547602277961e-20
4	52810210	52810211	4.39779085091417e-29	4.39779085091417e-29	2.76217993352838e-26	1.12579366693218e-23	1.12579366693218e-23	6.57180035156843e-21
4	52810306	52810307	4.39779085091417e-29	4.39779085091417e-29	2.76217993352838e-26	1.12579366693218e-23	1.12579366693218e-23	6.57180035156843e-21
4	52811969	52811970	2.95001817119336e-28	2.95001817119336e-28	2.15189358145205e-25	5.96590058683996e-23	5.96590058683996e-23	3.86829502144573e-20
4	52812993	52812994	1.43850114080854e-28	1.43850114080854e-28	6.04098114874438e-26	3.30581738750011e-23	3.30581738750011e-23	1.29621619335034e-20
4	52813872	52813873	2.98393610839868e-26	2.98393610839868e-26	1.54566844958273e-23	4.2199256907043e-21	4.14030445125705e-21	1.99098510419138e-18
4	52814041	52814042	6.45788188835907e-28	6.45788188835907e-28	3.84982454289621e-25	1.17129570670153e-22	1.1634696774808e-22	6.58401950076948e-20
4	52814184	52814185	1.43850114080854e-28	1.43850114080854e-28	6.04098114874438e-26	3.30581738750011e-23	3.30581738750011e-23	1.29621619335034e-20
4	52814858	52814859	7.09397028550813e-27	7.09397028550813e-27	6.69415778549932e-24	1.08684285566204e-21	1.08070250054531e-21	9.27244807601513e-19
4	52815232	52815233	4.15096873043968e-27	4.15096873043968e-27	3.08489197843191e-24	6.54550877053215e-22	6.52008931899611e-22	4.45618535122927e-19
4	52815242	52815243	2.8748939408577e-27	2.8748939408577e-27	2.19609414672998e-24	4.67925541097553e-22	4.63264928138414e-22	3.30202221825138e-19
4	52815271	52815272	1.16580422358458e-28	1.16580422358458e-28	4.88414089863577e-26	2.73144803104858e-23	2.73144803104858e-23	1.08244697731251e-20
4	52815305	52815306	1.11197850477825e-28	1.11197850477825e-28	4.69121433399328e-26	2.6148649393472e-23	2.6148649393472e-23	1.04830586965057e-20
4	52815920	52815921	1.66912001123644e-27	1.66912001123644e-27	9.77009501394291e-25	2.82469121837301e-22	2.79545010845197e-22	1.55271703359418e-19
4	52818202	52818203	1.34070829838865e-29	1.34070829838865e-29	8.98850570969297e-27	3.90122334138222e-24	3.90122334138222e-24	2.36842935694165e-21
4	52818261	52818262	2.22289774323166e-29	2.22289774323166e-29	9.94117825152266e-27	6.09549222112485e-24	6.09549222112485e-24	2.5941045749733e-21
4	52818482	52818483	5.56322297522339e-28	5.56322297522339e-28	4.59100396985508e-25	1.03692668202104e-22	1.02980819221311e-22	7.68903521558511e-20
4	52818663	52818664	4.39712883871156e-27	4.39712883871156e-27	6.80952010104499e-24	6.89335749131365e-22	6.8667422114244e-22	9.41611930582426e-19
4	52819561	52819562	5.56322297522339e-28	5.56322297522339e-28	4.59100396985508e-25	1.03692668202104e-22	1.02980819221311e-22	7.68903521558511e-20
4	52820142	52820143	1.43850114080854e-28	1.43850114080854e-28	6.04098114874438e-26	3.30581738750011e-23	3.30581738750011e-23	1.29621619335034e-20
4	52820908	52820909	5.89029501502813e-28	5.89029501502813e-28	3.4761690968782e-25	1.08538505941008e-22	1.07801819249101e-22	6.0342915581424e-20
4	52821318	52821319	8.07690632968278e-24	8.07690632968278e-24	4.27908213183259e-21	9.24138247572229e-19	6.99535054639792e-19	3.09613672761181e-16
4	52822687	52822688	5.56322297522339e-28	5.56322297522339e-28	4.59100396985508e-25	1.03692668202104e-22	1.02980819221311e-22	7.68903521558511e-20
4	52824992	52824993	2.52750345093887e-28	2.52750345093887e-28	1.93673895730918e-25	5.35445626443775e-23	5.35445626443775e-23	3.52857563307657e-20
4	52825590	52825591	2.22289774323166e-29	2.22289774323166e-29	9.94117825152266e-27	6.09549222112485e-24	6.09549222112485e-24	2.5941045749733e-21
4	52827057	52827058	1.59863635596909e-26	1.59863635596909e-26	1.77319335143682e-23	2.35124729180575e-21	2.32587411959202e-21	2.26960525519177e-18
4	52827222	52827223	7.27197318678967e-28	7.27197318678967e-28	6.46836852857314e-25	1.30360806853864e-22	1.29219793227134e-22	1.05920279696214e-19
4	52828116	52828117	8.75514842134492e-29	8.75514842134492e-29	5.37579768378573e-26	2.10157514941571e-23	2.10157514941571e-23	1.16899132517344e-20
4	52828244	52828245	2.22289774323166e-29	2.22289774323166e-29	9.94117825152266e-27	6.09549222112485e-24	6.09549222112485e-24	2.5941045749733e-21
4	52829449	52829450	8.75514842134492e-29	8.75514842134492e-29	5.37579768378573e-26	2.10157514941571e-23	2.10157514941571e-23	1.16899132517344e-20
4	52830443	52830444	2.28693424734993e-27	2.28693424734993e-27	1.72526352331404e-24	3.79092479240453e-22	3.75247727929698e-22	2.63324266480426e-19
4	52830649	52830650	1.59863635596909e-26	1.59863635596909e-26	1.77319335143682e-23	2.35124729180575e-21	2.32587411959202e-21	2.26960525519177e-18
4	52830751	52830752	7.05115967464489e-27	7.05115967464489e-27	8.53816208026973e-24	1.08233386355041e-21	1.07620744545484e-21	1.16471860757579e-18
4	52833885	52833886	2.26380935303296e-28	2.26380935303296e-28	2.77967606564092e-25	4.87038527121651e-23	4.87038527121651e-23	4.89883502778953e-20
4	52835357	52835358	4.90456109572858e-28	4.90456109572858e-28	3.59788403022818e-25	9.46885439454624e-23	9.40154026377933e-23	6.2188863485309e-20
4	52835378	52835379	1.34763301804239e-30	1.34763301804239e-30	6.06742450148632e-28	5.6484026277296e-25	5.6484026277296e-25	2.33720280405249e-22
4	52835950	52835951	7.76983237425563e-29	7.76983237425563e-29	3.84726180639039e-26	1.90462298899726e-23	1.90462298899726e-23	8.74204535857872e-21
4	52837022	52837023	1.30386689020351e-27	1.30386689020351e-27	1.28697406691307e-24	2.23935869036195e-22	2.21583601504302e-22	2.00592065502909e-19
4	52838160	52838161	1.32158477380368e-28	1.32158477380368e-28	7.23227597817062e-26	3.07204161771984e-23	3.07204161771984e-23	1.51958701228363e-20
4	52838817	52838818	1.7451049827094e-28	1.7451049827094e-28	1.84003038403391e-25	3.94320943515518e-23	3.94320943515518e-23	3.38285692767617e-20
4	52841942	52841943	2.55757339968855e-27	2.55757339968855e-27	3.02050583789143e-24	4.205080518162e-22	4.1627758851825e-22	4.37881697418377e-19
4	52842147	52842148	2.57553830237193e-29	2.57553830237193e-29	1.37339889128993e-26	7.03862154074039e-24	7.03862154074039e-24	3.46101094322865e-21
4	52843037	52843038	1.82177409365426e-29	1.82177409365426e-29	1.01642735426239e-26	5.17083850738198e-24	5.17083850738198e-24	2.64379190038055e-21
4	52845907	52845908	4.19347353002937e-29	4.19347353002937e-29	2.3863028924323e-26	1.0907490148371e-23	1.0907490148371e-23	5.79685779376654e-21
4	52845911	52845912	5.76360528281422e-29	5.76360528281422e-29	3.12101974248613e-26	1.43899913528227e-23	1.43899913528227e-23	7.31793812693602e-21
4	52846028	52846029	3.42879120929493e-29	3.42879120929493e-29	2.85339846273223e-26	9.09394897967502e-24	9.09394897967502e-24	6.74912744825416e-21
4	52846599	52846600	5.92249977928538e-29	5.92249977928538e-29	3.22301646544548e-26	1.47412056399451e-23	1.47412056399451e-23	7.53525125223749e-21
4	52850765	52850766	1.11698040752939e-26	1.11698040752939e-26	1.17752638737662e-23	1.66708437597644e-21	1.65184594475179e-21	1.59021240907141e-18
4	52851085	52851086	1.51899194104553e-28	1.51899194104553e-28	8.79829817024578e-26	3.45157078363596e-23	3.45157078363596e-23	1.75300822898588e-20
4	52851318	52851319	1.51899194104553e-28	1.51899194104553e-28	8.79829817024578e-26	3.45157078363596e-23	3.45157078363596e-23	1.75300822898588e-20
4	52851501	52851502	3.44902776760171e-20	3.44902776760171e-20	1.49806534317828e-18	2.07745674748713e-15	1.89154197415269e-15	8.42719771712304e-14
4	52851945	52851946	4.60392461082671e-26	4.60392461082671e-26	5.76299257764953e-23	6.35538551560415e-21	6.24875153044301e-21	6.3773755982256e-18
4	52853285	52853286	4.38205312076864e-17	4.38205312076864e-17	7.94557650969167e-14	1.69099142358923e-12	1.68216746454773e-12	2.28165448648657e-09
4	52853433	52853434	1.11698040752939e-26	1.11698040752939e-26	1.17752638737662e-23	1.66708437597644e-21	1.65184594475179e-21	1.59021240907141e-18
4	52853958	52853959	6.31733748964928e-28	6.31733748964928e-28	5.10034681455688e-25	1.15096580505965e-22	1.14324120234113e-22	8.43727416756401e-20
4	52854400	52854401	2.47982615814804e-26	2.47982615814804e-26	2.3045439437905e-23	3.56940833663833e-21	3.49478655956575e-21	2.8060336108202e-18
4	52854656	52854657	2.87834439815968e-26	2.87834439815968e-26	3.77865183934089e-23	4.08487915800166e-21	4.00754065414965e-21	4.39176356274109e-18
4	52854745	52854746	6.31733748964928e-28	6.31733748964928e-28	5.10034681455688e-25	1.15096580505965e-22	1.14324120234113e-22	8.43727416756401e-20
4	52855400	52855401	1.3563825335785e-16	1.3563825335785e-16	2.84635717093405e-13	4.68496780013495e-12	4.66703300209104e-12	7.57652408775956e-09
4	52855534	52855535	1.08315106211471e-22	1.08315106211471e-22	3.23941438334178e-20	8.94988903013979e-18	7.58609641602325e-18	2.04244872354839e-15
4	52855623	52855624	1.11698040752939e-26	1.11698040752939e-26	1.17752638737662e-23	1.66708437597644e-21	1.65184594475179e-21	1.59021240907141e-18
4	52855844	52855845	7.48441634656809e-27	7.48441634656809e-27	5.94348773531092e-24	1.13804024050312e-21	1.13165870644423e-21	8.31811355489896e-19
4	52856147	52856148	7.48441634656809e-27	7.48441634656809e-27	5.94348773531092e-24	1.13804024050312e-21	1.13165870644423e-21	8.31811355489896e-19
4	52856659	52856660	9.91056433371528e-28	9.91056433371528e-28	7.49144262239768e-25	1.73152476128762e-22	1.71669371408173e-22	1.21444045082797e-19
4	52858082	52858083	3.21594682841531e-26	3.21594682841531e-26	5.2557916001663e-23	4.52430971637097e-21	4.43938240087595e-21	5.84007022749825e-18
4	52860155	52860156	2.55959732266791e-26	2.55959732266791e-26	2.67688519479473e-23	3.67768530790036e-21	3.6009336145181e-21	3.15658103159779e-18
4	52866467	52866468	2.20400156144717e-26	2.20400156144717e-26	2.86851551271538e-23	3.18941771710651e-21	3.12238967401495e-21	3.36294236663269e-18
4	52867436	52867437	7.40080600427941e-28	7.40080600427941e-28	3.67005952556401e-25	1.31866500167354e-22	1.3071482767681e-22	6.33011467879652e-20
4	52868517	52868518	1.31305229264024e-17	1.31305229264024e-17	1.38472498901421e-14	5.83288466277623e-13	5.75077583698728e-13	4.26073237285473e-10
4	52871784	52871785	4.97459778397063e-17	4.97459778397063e-17	4.38579848978257e-14	1.89191575827919e-12	1.88482661258072e-12	1.28497174883766e-09
4	52871893	52871894	6.17714325301522e-28	6.17714325301522e-28	1.57457159945903e-25	1.13307953602958e-22	1.12542359321857e-22	2.93483707466543e-20
4	52872237	52872238	1.20495229749037e-19	1.20495229749037e-19	3.9792818854336e-18	6.97226676270365e-15	6.42533219133797e-15	2.18382852190523e-13
4	52874815	52874816	1.23887745906706e-16	1.23887745906706e-16	2.35356882553474e-13	4.29561079206414e-12	4.28093121652526e-12	6.39957665210859e-09
4	52875594	52875595	1.98403324650344e-16	1.98403324650344e-16	1.62752469266316e-13	6.63200571519408e-12	6.60471351060481e-12	4.52424286126477e-09
4	52884238	52884239	1.53753577672409e-17	1.53753577672409e-17	1.59450678795023e-14	6.78537848753466e-13	6.6940789922772e-13	4.8673414195708e-10
4	52886169	52886170	3.38285473056141e-28	3.38285473056141e-28	9.29792914453289e-26	6.70709561608531e-23	6.65813871377812e-23	1.83896827346164e-20
4	52888025	52888026	4.00403399005484e-28	4.00403399005484e-28	1.72627035145901e-25	7.8236376288853e-23	7.76735246608757e-23	3.18094092604164e-20
4	52888498	52888499	2.25140699779872e-17	2.25140699779872e-17	2.27254411540327e-14	9.73920971230025e-13	9.64635707733129e-13	6.84157305295351e-10
4	52888556	52888557	2.22057252059682e-17	2.22057252059682e-17	2.25820959739837e-14	9.61096447983641e-13	9.51928596333558e-13	6.80094954500404e-10
4	52889601	52889602	2.09821391579731e-16	2.09821391579731e-16	3.8361213224462e-13	6.99344718036061e-12	6.96475022845105e-12	9.98441527763873e-09
4	52891525	52891526	2.01268349194927e-28	2.01268349194927e-28	9.92302924922557e-26	4.4003282321463e-23	4.4003282321463e-23	1.92034519078139e-20
4	52892174	52892175	2.01268349194927e-28	2.01268349194927e-28	9.92302924922557e-26	4.4003282321463e-23	4.4003282321463e-23	1.92034519078139e-20
4	52892674	52892675	8.38601127603596e-28	8.38601127603596e-28	7.19249532352207e-25	1.4811576174392e-22	1.46833374196354e-22	1.17067006134376e-19
4	52894725	52894726	5.26947986856368e-28	5.26947986856368e-28	5.74184513347097e-25	1.00534056274017e-22	9.98277280097969e-23	9.42140922047021e-20
4	52895414	52895415	2.01268349194927e-28	2.01268349194927e-28	9.92302924922557e-26	4.4003282321463e-23	4.4003282321463e-23	1.92034519078139e-20
4	52896049	52896050	1.54381430771481e-17	1.54381430771481e-17	1.63392623689622e-14	6.8056608892186e-13	6.71418695253556e-13	4.98579056288783e-10
4	52896650	52896651	2.01268349194927e-28	2.01268349194927e-28	9.92302924922557e-26	4.4003282321463e-23	4.4003282321463e-23	1.92034519078139e-20
4	52896789	52896790	5.77232351135989e-28	5.77232351135989e-28	2.24665388318543e-25	1.06851479197885e-22	1.06122946385172e-22	4.02968353861723e-20
4	52897567	52897568	2.27727531210509e-12	2.27727531210509e-12	9.00702303058688e-09	4.58590462917883e-08	4.5847632890521e-08	0.000152456193166507
4	52897653	52897654	6.59920277795047e-14	6.59920277795047e-14	5.80356857378352e-11	1.52261770011905e-09	1.52740991605648e-09	1.23284788100132e-06
4	52900234	52900235	3.25235583336058e-28	3.25235583336058e-28	8.67826007974886e-26	6.49527228967614e-23	6.44762970564428e-23	1.73894679722227e-20
4	52900403	52900404	3.19362088856166e-30	3.19362088856166e-30	5.22980644846416e-27	1.18505410503789e-24	1.17964289907881e-24	1.44387404058791e-21
4	52900411	52900412	1.13112382079866e-27	1.13112382079866e-27	4.42422146006135e-25	1.95512985648311e-22	1.93856095939427e-22	7.4645684154158e-20
4	52900446	52900447	1.14299962711932e-24	1.14299962711932e-24	5.48252503136439e-22	1.40411861239942e-19	1.22906934241859e-19	4.38239402822517e-17
4	52900452	52900453	1.14299962711932e-24	1.14299962711932e-24	5.48252503136439e-22	1.40411861239942e-19	1.22906934241859e-19	4.38239402822517e-17
4	52900475	52900476	8.15184009066953e-25	8.15184009066953e-25	2.48981558049696e-22	1.0160668149946e-19	9.0332515470068e-20	2.32573699249903e-17
4	52900543	52900544	3.50786837814958e-11	3.50786837814958e-11	1.29225764848361e-09	6.54433207464419e-07	6.50681583940775e-07	2.42650798512462e-05
4	52902151	52902152	1.10687458098677e-16	1.10687458098677e-16	2.20948521017594e-13	3.88116522991369e-12	3.86775299585783e-12	6.03009580166133e-09
4	52908837	52908838	9.19199742906912e-18	9.19199742906912e-18	1.4132250169856e-14	4.19384592373103e-13	4.10811537169895e-13	4.34512006125208e-10
4	52910410	52910411	1.76977320817757e-28	1.76977320817757e-28	1.16811918679623e-26	3.98256761083663e-23	3.98256761083663e-23	2.99027677144719e-21
4	52910991	52910992	5.78617737354145e-28	5.78617737354145e-28	4.00701268540516e-26	1.0686338938907e-22	1.06136427556491e-22	9.0541774760993e-21
4	52912588	52912589	2.64534823354995e-14	2.5247151890224e-14	9.03709936882512e-12	6.28459140045769e-10	6.04236568020524e-10	2.06100564646808e-07
4	52914233	52914234	1.83207136929782e-18	1.83207136929782e-18	1.09640919890578e-14	9.10330931753888e-14	8.91171832167968e-14	3.42175559333796e-10
4	52918702	52918703	8.56565976879638e-18	8.56565976879638e-18	5.19971919575854e-14	3.92134978329241e-13	3.84518594177453e-13	1.51357050623649e-09
4	52921453	52921454	7.41714584862932e-25	7.41714584862932e-25	5.66421128536606e-22	9.30225877389512e-20	8.60825955403494e-20	4.51424073239109e-17
4	52922725	52922726	8.14366508062158e-17	8.14366508062158e-17	5.09084588884671e-13	2.97143013657922e-12	2.96207761366732e-12	1.30320932833811e-08
4	52923204	52923205	3.77023760868753e-23	3.77023760868753e-23	8.84963270191862e-20	3.68127900006514e-18	2.76505975544837e-18	5.35032846622541e-15
4	52923462	52923463	8.04546426950385e-17	8.04546426950385e-17	5.05905983580342e-13	2.93824964465016e-12	2.93031200490774e-12	1.29753606966638e-08
4	52924435	52924436	3.73475900923537e-25	3.73475900923537e-25	1.30167006648698e-22	4.83385789171917e-20	4.69124407193243e-20	1.25203432227783e-17
4	52924437	52924438	1.6012478582577e-24	1.6012478582577e-24	1.6141861360161e-21	1.92752758160926e-19	1.68439341331785e-19	1.21692889542958e-16
4	52924777	52924778	9.3842811358639e-17	9.3842811358639e-17	1.05077134453624e-12	3.39652483865251e-12	3.38592016698857e-12	2.59542347715398e-08
4	52926215	52926216	1.60124785825479e-24	1.60124785825479e-24	1.6141861360161e-21	1.92752758160926e-19	1.68439341331785e-19	1.21692889542958e-16
4	52927112	52927113	1.14963751189456e-14	1.14963751189456e-14	1.99856801386834e-10	2.83270504339552e-10	2.84049195402184e-10	4.04884298139355e-06
4	52927228	52927229	1.60124785825479e-24	1.60124785825479e-24	1.6141861360161e-21	1.92752758160926e-19	1.68439341331785e-19	1.21692889542958e-16
4	52928978	52928979	1.14963751189456e-14	1.14963751189456e-14	1.99856801386834e-10	2.83270504339552e-10	2.84049195402184e-10	4.04884298139355e-06
4	52930348	52930349	9.18058036509639e-26	9.18058036509639e-26	8.31694575116418e-23	1.22751292716328e-20	1.20755336737201e-20	8.97044355357574e-18
4	52930672	52930673	3.55182527556614e-17	3.55182527556614e-17	2.28453390817075e-13	1.46516087247484e-12	1.45330322252057e-12	6.22651479334556e-09
4	52932824	52932825	1.60124785825479e-24	1.60124785825479e-24	1.6141861360161e-21	1.92752758160926e-19	1.68439341331785e-19	1.21692889542958e-16
4	52932978	52932979	2.9282165018249e-25	2.9282165018249e-25	1.47595594290198e-22	3.81437068484799e-20	3.73615803673597e-20	1.409617543449e-17
4	52935444	52935445	4.64934404675615e-17	4.64934404675615e-17	8.29165747580586e-13	1.77824921408503e-12	1.77071425978806e-12	2.0733774971089e-08
4	52935680	52935681	1.59892196901425e-24	1.59892196901425e-24	1.40433693587535e-21	1.92752758160926e-19	1.68439341331785e-19	1.06969043929391e-16
4	52936584	52936585	2.55205059990983e-06	2.55205059990983e-06	7.53286215277647e-06	0.0347313602405783	0.03402723014175	0.0778531158671312
4	52940625	52940626	3.1947951694161e-09	3.49569736214128e-09	4.01758929092465e-07	5.18013201203534e-05	5.52515998278258e-05	0.00550000216152359
4	52942404	52942405	1.03128004645598e-09	1.03128004645598e-09	1.31656551328099e-07	1.73365353192616e-05	1.70286605340451e-05	0.00191617533121374
4	52952085	52952086	1.72895944311242e-09	1.72895944311242e-09	1.21320194072498e-07	2.85255630287364e-05	2.79330608208298e-05	0.00177339407846042
4	52954348	52954349	1.13011129703569e-09	1.13011129703569e-09	1.759355294349e-07	1.89428452401135e-05	1.85847064705809e-05	0.00252339803583846
4	52954653	52954654	4.40038998146251e-10	4.40038998146251e-10	8.15085422064748e-08	7.5736393701565e-06	7.47817332767554e-06	0.00121382108409385
4	52954658	52954659	4.40038998146251e-10	4.40038998146251e-10	8.15085422064748e-08	7.5736393701565e-06	7.47817332767554e-06	0.00121382108409385
4	52966335	52966336	5.14675212627514e-09	5.14675212627514e-09	3.0247297032966e-06	8.21662867331106e-05	8.0234452664612e-05	0.035054393781536
4	52968476	52968477	1.95859535750712e-10	1.95859535750712e-10	3.59849944643202e-08	3.46916552217874e-06	3.41017626771208e-06	0.000560874111785524
4	52969038	52969039	3.45250446203021e-10	3.45250446203021e-10	6.3939032349514e-08	5.99836086060605e-06	5.90951505860808e-06	0.000964607339731904
4	52969220	52969221	3.72203937418007e-10	3.72203937418007e-10	6.84193093996137e-08	6.44588284984511e-06	6.35205037798028e-06	0.0010302769762091
4	52969380	52969381	6.56700744402183e-10	6.56700744402183e-10	5.38216777673305e-08	1.11625422629286e-05	1.09961785612248e-05	0.000819616094376587
4	53023018	53023019	1.15924101194003e-08	1.15924101194003e-08	5.47761930100773e-06	0.000180197085254602	0.000176466998807856	0.0594129037372151
4	53023480	53023481	1.09439989254488e-08	1.09439989254488e-08	5.23436886874261e-06	0.000170412639116892	0.000166942044165992	0.0570421880736425
4	53023671	53023672	9.64468335222093e-10	9.64468335222093e-10	9.60021892342943e-07	1.62437650613025e-05	1.59612936966931e-05	0.0123190223951155
4	53024139	53024140	8.11351862411961e-10	8.11351862411961e-10	7.05347376362945e-07	1.37249565431554e-05	1.34991242676613e-05	0.00925810708828439
4	53026470	53026471	7.24714845165643e-09	7.24714845165643e-09	4.0048424267898e-06	0.000114188562476254	0.000111857294362352	0.044920132385529
4	53028086	53028087	5.30983812568773e-09	5.30983812568773e-09	3.43680631650764e-06	8.45030694235861e-05	8.25224018981918e-05	0.039107302081993
4	53030791	53030792	5.30983812558873e-09	5.30983812558873e-09	3.43680631650701e-06	8.45030694235861e-05	8.25224018981918e-05	0.039107302081993
4	53032206	53032207	5.30983812558873e-09	5.30983812558873e-09	3.43680631650701e-06	8.45030694235861e-05	8.25224018981918e-05	0.039107302081993
4	53032256	53032257	3.49327731152194e-09	3.49327731152194e-09	2.18911230706178e-06	5.64599245948209e-05	5.5224139651569e-05	0.0262774911565362
4	53032415	53032416	5.30983812558873e-09	5.30983812558873e-09	3.43680631650701e-06	8.45030694235861e-05	8.25224018981918e-05	0.039107302081993
4	53032425	53032426	5.30983812558873e-09	5.30983812558873e-09	3.43680631650701e-06	8.45030694235861e-05	8.25224018981918e-05	0.039107302081993
4	53033411	53033412	5.30983812558873e-09	5.30983812558873e-09	3.43680631650701e-06	8.45030694235861e-05	8.25224018981918e-05	0.039107302081993
4	53033443	53033444	5.30983812558873e-09	5.30983812558873e-09	3.43680631650701e-06	8.45030694235861e-05	8.25224018981918e-05	0.039107302081993
4	53033835	53033836	5.30983812558873e-09	5.30983812558873e-09	3.43680631650701e-06	8.45030694235861e-05	8.25224018981918e-05	0.039107302081993
4	53034169	53034170	5.30983812558873e-09	5.30983812558873e-09	3.43680631650701e-06	8.45030694235861e-05	8.25224018981918e-05	0.039107302081993
4	53034895	53034896	4.19241091643174e-09	4.19241091643174e-09	1.8000782664822e-06	6.74030368020595e-05	6.58330902926948e-05	0.0219794498741049
4	53035940	53035941	3.99352518652708e-09	3.99352518652708e-09	2.96712093388928e-06	6.43010566216109e-05	6.28621343582356e-05	0.0344311459527256
4	53035979	53035980	1.09935476071745e-08	1.09935476071745e-08	8.19401937614166e-06	0.000171118300008072	0.000167634647529114	0.0837658757464381
4	53035992	53035993	3.99352518652708e-09	3.99352518652708e-09	2.96712093388928e-06	6.43010566216109e-05	6.28621343582356e-05	0.0344311459527256
4	53036197	53036198	5.30983812558873e-09	5.30983812558873e-09	3.43680631650701e-06	8.45030694235861e-05	8.25224018981918e-05	0.039107302081993
4	53037262	53037263	3.49327731152194e-09	3.49327731152194e-09	2.18911230706178e-06	5.64599245948209e-05	5.5224139651569e-05	0.0262774911565362
4	53037278	53037279	3.49327731152194e-09	3.49327731152194e-09	2.18911230706178e-06	5.64599245948209e-05	5.5224139651569e-05	0.0262774911565362
4	53037297	53037298	1.02865124782262e-08	1.02865124782262e-08	5.4271973152987e-06	0.00016051457632533	0.000157179366012564	0.0589371253729457
4	53037330	53037331	1.02865124782262e-08	1.02865124782262e-08	5.4271973152987e-06	0.00016051457632533	0.000157179366012564	0.0589371253729457
4	53037916	53037917	1.02865124782262e-08	1.02865124782262e-08	5.4271973152987e-06	0.00016051457632533	0.000157179366012564	0.0589371253729457
4	53039735	53039736	6.78655371666151e-09	6.78655371666151e-09	4.49107187758414e-06	0.000107202260073632	0.000104908287370489	0.0496849818486561
4	53041040	53041041	6.78655371666151e-09	6.78655371666151e-09	4.49107187758414e-06	0.000107202260073632	0.000104908287370489	0.0496849818486561
4	53041395	53041396	5.43358162323437e-09	5.43358162323437e-09	3.41455970732789e-06	8.64213710510086e-05	8.43969072898291e-05	0.0389418037515148
4	53043337	53043338	5.30983812558873e-09	5.30983812558873e-09	3.43680631650701e-06	8.45030694235861e-05	8.25224018981918e-05	0.039107302081993
4	53045446	53045447	3.49327731152194e-09	3.49327731152194e-09	2.18911230706178e-06	5.64599245948209e-05	5.5224139651569e-05	0.0262774911565362
4	53046727	53046728	6.96550257907504e-09	6.96550257907504e-09	3.49000575031455e-06	0.000109879266916692	0.000107571760356776	0.0396401679262274
4	53046979	53046980	6.96550257907504e-09	6.96550257907504e-09	3.49000575031455e-06	0.000109879266916692	0.000107571760356776	0.0396401679262274
4	53047051	53047052	7.60575980128399e-09	7.60575980128399e-09	6.00943883809436e-06	0.000119559512709423	0.000117124167599979	0.0639634145501641
4	53047894	53047895	7.59354960609514e-09	7.59354960609514e-09	5.79606192444484e-06	0.000119390774002095	0.00011695840293998	0.0619858854022196
4	53048487	53048488	5.45117536449271e-09	5.45117536449271e-09	2.66752128346713e-06	8.6667119671975e-05	8.46376784819595e-05	0.0312911808646281
4	57686617	57686618	2.059589607298e-07	2.059589607298e-07	6.50329485676886e-06	0.00295663751934055	0.00290761822364468	0.0684162548880257
4	65204812	65204813	1.38243686226729e-05	2.78004315864504e-06	9.27836655871219e-06	0.173271708223631	0.0370000366987909	0.0932135551715347
4	65204814	65204815	1.38243686226729e-05	2.78004315864504e-06	9.27836655871219e-06	0.173271708223631	0.0370000366987909	0.0932135551715347
4	65297553	65297554	3.97642862596305e-10	3.4560025696155e-09	1.90898152487857e-08	6.87466371475965e-06	5.47097170896446e-05	0.000307199920126217
4	67117027	67117028	2.87504674753478e-08	2.87504674753478e-08	2.66039695204654e-08	0.000434712812946835	0.000426345288591304	0.000420491743277238
4	71462752	71462753	1.33787375902272e-13	7.61943428596198e-13	8.4560962033868e-13	2.98633317610139e-09	1.58447152554059e-08	2.10863000509003e-08
4	82075756	82075757	5.57628523409299e-06	1.0742570013799e-06	6.39448304411166e-06	0.0741912543100601	0.0146025786819623	0.0674230133090009
4	82075980	82075981	2.38168265018448e-14	2.38168265018448e-14	6.26859820542509e-11	5.681557621866e-10	5.70849241355484e-10	1.32640896459516e-06
4	100434284	100434285	3.11400106784054e-14	4.63560713673102e-14	2.11276259238459e-13	7.36552933470463e-10	1.09103429726062e-09	5.78956131999951e-09
4	101207437	101207438	3.75932871602829e-08	5.40742881149391e-07	4.91837227795814e-07	0.000563467921473704	0.00747988221547135	0.00663214249122445
4	101338448	101338449	5.00884359319148e-08	7.48269914614734e-08	1.23648062232412e-06	0.000745639916073328	0.00108321134276224	0.0155387155971459
4	103722787	103722788	3.22668839400309e-08	3.22668839400309e-08	1.19286454676486e-06	0.00048624576545751	0.000476917096469196	0.0151055845474489
4	105724774	105724775	3.84219502027209e-09	3.84219502027209e-09	1.38451914199852e-09	6.19507568041313e-05	6.05743416266472e-05	2.59555046316355e-05
4	105724777	105724778	3.84219502027209e-09	3.84219502027209e-09	1.38451914199852e-09	6.19507568041313e-05	6.05743416266472e-05	2.59555046316355e-05
4	114269498	114269499	1.94727340852942e-16	5.51027164420922e-16	1.47762390666355e-14	6.51720820016697e-12	1.67888054359232e-11	4.53450427305706e-10
4	120358885	120358886	1.73475844459566e-07	1.73475844459566e-07	1.40352845685074e-06	0.00250187082469263	0.0024602022187414	0.0174804810321001
4	120358890	120358891	1.79972519790421e-09	1.79972519790421e-09	4.45595736864567e-07	2.96447352097544e-05	2.90415508907049e-05	0.0060662414487195
4	131242626	131242627	1.18578757625719e-08	2.08470005809863e-08	4.09389724428926e-08	0.000183970073313225	0.000311254680037055	0.000633571670673811
4	132627926	132627927	1.69665363187004e-22	1.69665363187004e-22	1.17884473292719e-16	1.29846281279057e-17	1.15918512932402e-17	4.835718474694e-12
4	138089370	138089371	3.74706068925058e-11	3.74706068925058e-11	1.63559125767557e-07	6.97609295472347e-07	6.93459709180358e-07	0.00235423481250795
4	141701135	141701136	6.53805062145501e-14	1.41381622598352e-13	2.16756008172808e-10	1.50893860213082e-09	3.15582724427096e-09	4.37149307536463e-06
4	141701267	141701268	1.30043161453703e-09	8.86051016243399e-09	2.57825342323704e-06	2.16586173202646e-05	0.000136161447557936	0.0303496554227881
4	144927038	144927039	1.13351176273704e-23	1.13351176273704e-23	4.51799786535503e-19	1.27706469687185e-18	9.68783771624503e-19	2.60867032879384e-14
4	144927062	144927063	5.03336009951882e-23	5.03336009951882e-23	1.88686752928352e-18	4.41131035571206e-18	3.6192350740642e-18	1.05556366002899e-13
4	144964910	144964911	1.07554338038815e-09	1.71336261835299e-10	1.29842094295973e-06	1.80506234195502e-05	3.00063131648515e-06	0.0162489565176186
4	148017229	148017230	3.02540119737508e-09	3.02540119737508e-09	1.02059904354735e-08	4.91433710465753e-05	4.80907816490361e-05	0.000171676832711603
4	170349705	170349706	1.48536939131359e-07	1.67254504458563e-07	4.13167516110659e-07	0.00214794581090487	0.00237488681230952	0.00564758168119266
4	174089946	174089947	3.23197726136821e-12	8.27520655298745e-12	4.68833751782124e-11	6.44905179107769e-08	1.60953800115428e-07	1.00677995838705e-06
4	175443334	175443335	6.394471429644e-09	6.00629338212533e-08	8.25730125301105e-08	0.000101206890740896	0.00087449154966614	0.00122825845924056
4	175443338	175443339	6.394471429644e-09	6.00629338212533e-08	8.25730125301105e-08	0.000101206890740896	0.00087449154966614	0.00122825845924056
4	180533345	180533346	3.3021721092145e-08	2.22612432472821e-09	3.67894385267329e-06	0.000496880275819502	3.5722679746641e-05	0.0415527867804281
4	183046291	183046292	2.85720478214113e-15	2.85720478214113e-15	4.708648242133e-11	7.60289682858133e-11	7.60539860443805e-11	1.01087316121973e-06
4	186570536	186570537	2.53201978250163e-07	2.53201978250163e-07	9.28220367073988e-07	0.00362261851742606	0.00356213653870034	0.0119317645321661
4	190585812	190585813	8.13347769404086e-16	8.13347769404086e-16	1.11432267044461e-10	2.36754937860384e-11	2.35990664388095e-11	2.31546315614025e-06
4	190656599	190656600	1.44212795040311e-14	1.44212795040311e-14	5.05602523357807e-12	3.51909972243702e-10	3.53081585347419e-10	1.17258428350221e-07
4	190657221	190657222	1.01061440592327e-30	1.01061440592327e-30	3.6925590536132e-26	4.41901085787811e-25	4.41901085787811e-25	8.50610108318181e-21
4	190657222	190657223	1.01061440592327e-30	1.01061440592327e-30	3.6925590536132e-26	4.41901085787811e-25	4.41901085787811e-25	8.50610108318181e-21
4	190657256	190657257	1.75424527651121e-12	1.75424527651121e-12	7.82197033141893e-09	3.56190472378879e-08	3.55922458479422e-08	0.000133686444979039
4	190657257	190657258	1.75424527651121e-12	1.75424527651121e-12	7.82197033141893e-09	3.56190472378879e-08	3.55922458479422e-08	0.000133686444979039
4	190770025	190770026	1.46318272423347e-11	1.46318272423347e-11	1.03626412068085e-08	2.80809824605044e-07	2.80610102112437e-07	0.000174058523705275
4	190880129	190880130	7.291643881994e-22	7.291643881994e-22	3.22364958809276e-17	5.01567560943511e-17	4.64825000950836e-17	1.39973649254648e-12
4	190880144	190880145	7.291643881994e-22	7.291643881994e-22	3.22364958809276e-17	5.01567560943511e-17	4.64825000950836e-17	1.39973649254648e-12
4	190897612	190897613	9.24867015658515e-16	9.24867015658515e-16	1.89373197368268e-10	2.65538747338622e-11	2.64412787985949e-11	3.84898972901053e-06
4	190897613	190897614	9.24867015658515e-16	9.24867015658515e-16	1.89373197368268e-10	2.65538747338622e-11	2.64412787985949e-11	3.84898972901053e-06
4	190899841	190899842	7.94531338377993e-12	7.94531338377993e-12	5.05534060900828e-08	1.54909805683474e-07	1.54797876633125e-07	0.000772755133603569
4	191018476	191018477	3.14398036180858e-10	3.14398036180858e-10	1.95658753611778e-07	5.47173451683362e-06	5.38940920412008e-06	0.00279094287715951
5	16011	16012	3.72498601489572e-12	3.72498601489572e-12	1.02792299471335e-06	7.39630708706418e-08	7.40175757128456e-08	0.0131320034330439
5	701420	701421	7.08579893121088e-08	7.08579893121088e-08	7.14318901163723e-07	0.00104635272337088	0.00102777841467199	0.00936370898717246
5	701424	701425	7.08579893121088e-08	7.08579893121088e-08	7.14318901163723e-07	0.00104635272337088	0.00102777841467199	0.00936370898717246
5	790833	790834	1.02808754985785e-06	1.02808754985785e-06	8.19523911628753e-07	0.0142528118438204	0.0139985115483407	0.0106393523239503
5	790836	790837	1.02808754985785e-06	1.02808754985785e-06	8.19523911628753e-07	0.0142528118438204	0.0139985115483407	0.0106393523239503
5	976329	976330	9.07027915017476e-09	9.07027915017476e-09	8.37424829486263e-06	0.000142166773327717	0.000139147111159558	0.0854355713380571
5	1644960	1644961	1.7167197484113e-16	1.7167197484113e-16	7.65797728760956e-13	5.8251144740729e-12	5.80078233341261e-12	1.91966930625049e-08
5	2146469	2146470	2.25831524974265e-13	2.25831524974265e-13	3.87631653228978e-09	4.92670041319268e-09	4.92935918297853e-09	6.96661054681977e-05
5	4003593	4003594	2.79780135526695e-07	2.79780135526695e-07	7.49267562949039e-09	0.00399087882348621	0.00392853216594173	0.000128276301945182
5	14271082	14271083	7.21991178830141e-08	7.21991178830141e-08	7.93067079079088e-08	0.00106479639464901	0.00104610571818911	0.00118255539077554
5	20304940	20304941	1.03093326729299e-14	1.216250424244e-13	2.17675049339462e-13	2.55660001955997e-10	2.73219187696887e-09	5.94677567909338e-09
5	20835066	20835067	1.55868681339893e-10	1.55868681339893e-10	2.18176920532437e-08	2.78399116682865e-06	2.73685608738159e-06	0.000347969256443966
5	21482619	21482620	9.41852700316571e-11	9.41852700316571e-11	3.08116949452748e-07	1.70866462154171e-06	1.68597821364339e-06	0.00428993556835639
5	21509753	21509754	1.5757190760441e-13	1.5757190760441e-13	4.33193921320538e-09	3.49889519470359e-09	3.50370401162869e-09	7.74759800304286e-05
5	25147205	25147206	2.24080295776179e-07	2.24080295776179e-07	2.46212323708367e-07	0.00320994206264616	0.00315848454918328	0.00347225775634436
5	33573762	33573763	1.57313286225631e-11	1.57313286225631e-11	1.32907089984891e-07	3.00627321456809e-07	3.0048534869579e-07	0.00193263749788549
5	33573766	33573767	1.57313286225631e-11	1.57313286225631e-11	1.32907089984891e-07	3.00627321456809e-07	3.0048534869579e-07	0.00193263749788549
5	33573770	33573771	1.57313286225631e-11	1.57313286225631e-11	1.32907089984891e-07	3.00627321456809e-07	3.0048534869579e-07	0.00193263749788549
5	34195716	34195717	4.79971978425576e-16	4.79971978425576e-16	3.4202501431163e-11	1.48760177658416e-11	1.4762892155455e-11	7.45150904455607e-07
5	34196536	34196537	2.95606450345871e-10	2.95606450345871e-10	8.3802815023778e-06	5.15689303098417e-06	5.07804480456012e-06	0.0854823050808076
5	36255549	36255550	2.95448407006145e-06	2.95448407006145e-06	5.5065101330178e-06	0.0400531730750598	0.0392764640491178	0.0596737082154846
5	41181490	41181491	1.94197227861759e-07	3.22249711820782e-06	8.44991658894663e-08	0.00278927729989879	0.0427571124540076	0.0012553529580788
5	44577754	44577755	1.71657638630057e-06	1.71657638630057e-06	1.58296598900337e-06	0.0235155177071605	0.0230739667764677	0.0195021286891719
5	44577758	44577759	1.49819405366476e-06	1.49819405366476e-06	1.39506522854043e-06	0.0205726557390075	0.0201821007424635	0.0173804262731899
5	44582136	44582137	2.47327304271039e-06	2.47327304271039e-06	8.06054423696129e-07	0.0336762576838599	0.0329877406265147	0.0104745728696877
5	44582137	44582138	2.47327304271039e-06	2.47327304271039e-06	8.06054423696129e-07	0.0336762576838599	0.0329877406265147	0.0104745728696877
5	44669434	44669435	1.131131537047e-06	1.131131537047e-06	2.83442692372784e-06	0.0156464947801674	0.0153627772791167	0.0330382554346648
5	44670740	44670741	9.53648536276224e-07	9.53648536276224e-07	2.21197596979563e-06	0.0132412558954242	0.0130024535389755	0.0264860220614408
5	44671467	44671468	5.12338442894022e-07	5.12338442894022e-07	1.19677428033212e-06	0.00721026948719184	0.00709668305006484	0.0151527225600769
5	44672236	44672237	9.94225861320583e-07	9.94225861320583e-07	5.44769473056908e-07	0.0137951940311133	0.013551134153562	0.00727916659614901
5	44672782	44672783	1.50850779230438e-06	1.50850779230438e-06	4.09717145077037e-06	0.0207037368391442	0.0203075095573167	0.045740101141595
5	44672941	44672942	1.13991672322202e-06	1.13991672322202e-06	3.09863451496646e-06	0.0157653209344935	0.0154794967510245	0.0358441377985076
5	44673353	44673354	8.82726841703319e-07	8.82726841703319e-07	2.15436264855991e-06	0.0122691552086011	0.0120456280894161	0.025937342816041
5	44965086	44965087	5.54453954889837e-07	5.54453954889837e-07	4.18843179474405e-06	0.00779077332468759	0.00766299026656868	0.046700910017095
5	44969225	44969226	6.95562183908096e-07	6.95562183908096e-07	7.68547271489694e-06	0.00972789760315842	0.00954472599434577	0.0792582196103742
5	44974236	44974237	1.18808835568016e-07	1.18808835568016e-07	1.48683134105465e-06	0.00172669984430707	0.00169862342407444	0.0184211496169234
5	44984161	44984162	1.76249533274873e-07	1.76249533274873e-07	1.74423632570119e-06	0.00254051419394549	0.00249866204984614	0.0213459348634271
5	44984579	44984580	3.12597478288185e-07	3.12597478288185e-07	9.46106872486648e-06	0.00444098513881141	0.0043794543436772	0.0948252862314913
5	45015043	45015044	2.62480993442101e-06	2.62480993442101e-06	1.13043238979236e-06	0.035709541059032	0.0349800545530485	0.0143667156806454
5	45016040	45016041	1.16909823565428e-07	8.53653315638828e-08	3.49301418927556e-08	0.00169940600619155	0.00123092043786186	0.000544957835739724
5	45025122	45025123	4.51288433838254e-07	4.51288433838254e-07	3.9075786445639e-07	0.00636327460648071	0.00626821882166549	0.00535755981216329
5	45029216	45029217	2.95789626603296e-06	2.95789626603296e-06	8.47304299131336e-06	0.0400792808614818	0.0393024485451785	0.0863563627738791
5	45033352	45033353	6.52469261023183e-07	6.52469261023183e-07	5.68228353690776e-07	0.00913785335047219	0.0089884606526443	0.00756513091225549
5	45035055	45035056	3.6323398623956e-07	5.64299769288945e-08	2.07386536720095e-06	0.00514140190936514	0.000822633630812303	0.0250315330118915
5	45042793	45042794	1.93732350351715e-08	1.93732350351715e-08	9.64937438371507e-08	0.000295523371384753	0.000289839178556195	0.00142595452654128
5	45046089	45046090	3.56964383929932e-06	3.56964383929932e-06	7.72514953890361e-07	0.0481506495577563	0.047190626801416	0.0100694659150153
5	45053295	45053296	3.73344230999384e-08	3.73344230999384e-08	1.81264563245546e-07	0.000559795377923728	0.000549408052373751	0.00259752822353885
5	45057319	45057320	4.34381277866969e-08	4.34381277866969e-08	1.97185602963346e-07	0.000648310603003707	0.000636450546690833	0.00280974961886922
5	45064198	45064199	8.7581626982585e-08	8.7581626982585e-08	5.62712055214075e-07	0.00128207502617345	0.00126175362326527	0.00749539026997596
5	45074632	45074633	7.37401763057993e-07	7.37401763057993e-07	4.74525265462741e-06	0.0102916997411615	0.010098305688128	0.0522852946684336
5	45078480	45078481	7.90369631832281e-08	7.90369631832281e-08	5.23872381917277e-07	0.00116216014719028	0.0011426559418991	0.00702081589423934
5	45083473	45083474	7.8636017309252e-08	7.8636017309252e-08	5.40136778624623e-07	0.00115677555447945	0.00113753733442105	0.00721845724479091
5	45104124	45104125	3.89609019565735e-07	3.89609019565735e-07	8.4015422974882e-07	0.00550990722076107	0.00542642377802227	0.0108914509739925
5	45104873	45104874	2.24231153453224e-06	2.24231153453224e-06	5.32330254773013e-06	0.0305881048368318	0.0299566410705883	0.0579021487564084
5	45108487	45108488	1.07276294489443e-06	1.07276294489443e-06	2.19673590797373e-06	0.0148467214579963	0.0145847204910905	0.0263533604298527
5	45108999	45109000	1.20758191267342e-10	2.05480282285211e-11	2.43434666485659e-09	2.17464396671957e-06	3.88908063945649e-07	4.46534632041188e-05
5	45109960	45109961	1.0926368017164e-06	1.0926368017164e-06	9.77781521500349e-07	0.0151165972623882	0.014842442349821	0.0125349838487564
5	45112192	45112193	1.07276294489443e-06	1.07276294489443e-06	2.19673590797373e-06	0.0148467214579963	0.0145847204910905	0.0263533604298527
5	45112352	45112353	1.34957663699318e-07	1.34957663699318e-07	1.54320853032815e-07	0.00195612607090266	0.00192474252498373	0.00222601416057817
5	45116427	45116428	1.00095075103557e-06	1.00095075103557e-06	1.88606894505667e-06	0.0138861221349892	0.0136404949745826	0.0229118344062511
5	45119646	45119647	3.32606565318954e-07	3.32606565318954e-07	1.94624893917538e-06	0.00471944673534453	0.00465091890029372	0.023614526732847
5	45138033	45138034	8.51959871107716e-07	8.51959871107716e-07	3.97747592604487e-06	0.0118517022594579	0.0116355982844416	0.044625552639582
5	45214698	45214699	3.90006045172005e-10	6.86638407055449e-11	1.09146418948868e-08	6.7455176229455e-06	1.24204579695855e-06	0.00018249666802674
5	45244928	45244929	1.1007748586116e-10	4.84112527033435e-11	2.25106427510942e-09	1.98983366684097e-06	8.88616928819606e-07	4.13759367711568e-05
5	45280563	45280564	8.10623288951932e-08	8.10623288951932e-08	7.14452510119499e-06	0.00118922389637642	0.00116991624703293	0.0744032135793289
5	45286096	45286097	2.64691751153364e-07	1.55187782372164e-07	7.48599588927225e-06	0.00378165455488872	0.00220625940024402	0.0774182027620323
5	45291513	45291514	1.71709126110389e-09	1.71709126110389e-09	5.21815607985205e-09	2.83413143978319e-05	2.7752403968786e-05	9.17835746510636e-05
5	45298610	45298611	3.84174953318944e-08	3.84174953318944e-08	7.26072553887314e-09	0.000575501685312984	0.000564729983770691	0.00012483366036262
5	45301034	45301035	3.52020804892629e-08	3.52020804892629e-08	6.94349908203825e-09	0.000528606706137274	0.000518783808701311	0.000120017297082213
5	45302378	45302379	2.6201179846234e-07	2.6201179846234e-07	1.1546422557792e-07	0.003746012458789	0.00368415409209598	0.00169271452116106
5	45304398	45304399	1.31061636380686e-08	1.31061636380686e-08	3.72402266313332e-09	0.000202753451807147	0.000198390306792585	6.70482132754078e-05
5	45305614	45305615	8.93735738224504e-08	8.93735738224504e-08	2.50589219173017e-08	0.00130712396926344	0.0012864239633445	0.000397703178285638
5	45307232	45307233	1.22746542236005e-08	1.22746542236005e-08	2.73621072462719e-09	0.000190144475499973	0.000186117047996412	4.98177994476271e-05
5	45307925	45307926	3.30365784700672e-09	3.30365784700672e-09	1.82716579116046e-08	5.35128198178426e-05	5.233901726798e-05	0.000294961182236645
5	45309476	45309477	1.11196533918236e-08	1.11196533918236e-08	2.67667149007734e-09	0.000173047881700822	0.000169525610456252	4.88106788857437e-05
5	45309512	45309513	1.94775746942468e-08	1.94775746942468e-08	4.42975822548842e-09	0.000297058973170128	0.000291346300609164	7.91204985179405e-05
5	45316261	45316262	1.04582917305691e-08	1.04582917305691e-08	2.30193220275281e-09	0.000163100696854262	0.000159773997088396	4.2272499548378e-05
5	45317215	45317216	1.22746542236005e-08	1.22746542236005e-08	2.73621072462719e-09	0.000190144475499973	0.000186117047996412	4.98177994476271e-05
5	45317993	45317994	9.7049486343492e-09	9.7049486343492e-09	1.99878649322437e-09	0.000151761662385437	0.000148573633520035	3.69910715425914e-05
5	45318119	45318120	0.00504086366819163	3.21690123860821e-09	5.5555455805305e-09	1	5.10145096767142e-05	9.7210714250162e-05
5	45321407	45321408	1.17034285715651e-08	1.17034285715651e-08	2.59006410445596e-09	0.000181713292701763	0.000177956062965449	4.73059910400043e-05
5	45322555	45322556	1.11040998320823e-09	1.11040998320823e-09	3.19551965081479e-10	1.86241906261564e-05	1.82755791230828e-05	6.33567136284845e-06
5	45324189	45324190	3.52245866952335e-11	3.52245866952335e-11	5.78457427975282e-11	6.57003671209132e-07	6.53238175615315e-07	1.22931600537824e-06
5	45325914	45325915	1.17034285715651e-08	1.17034285715651e-08	2.59006410445596e-09	0.000181713292701763	0.000177956062965449	4.73059910400043e-05
5	45326772	45326773	1.22746542236005e-08	1.22746542236005e-08	2.73621072462719e-09	0.000190144475499973	0.000186117047996412	4.98177994476271e-05
5	45332611	45332612	5.45725201549855e-09	5.45725201549855e-09	3.75735962323571e-08	8.67466818314233e-05	8.47157673844009e-05	0.000584733265217815
5	45332823	45332824	1.20347535443483e-08	1.20347535443483e-08	2.83103428003056e-09	0.000186642666576105	0.000182753547749383	5.14862975170588e-05
5	45335758	45335759	1.22746542236005e-08	1.22746542236005e-08	2.73621072462719e-09	0.000190144475499973	0.000186117047996412	4.98177994476271e-05
5	45336788	45336789	1.15183851773941e-09	1.15183851773941e-09	5.89069912931319e-07	1.92830614015629e-05	1.89150939286138e-05	0.00781559342505776
5	45338215	45338216	2.30844502553592e-11	2.30844502553592e-11	3.28173137343011e-11	4.36403839059088e-07	4.34879372923577e-07	7.15743657132237e-07
5	45338722	45338723	1.47044375634394e-11	1.47044375634394e-11	2.02007461706937e-11	2.82069500219468e-07	2.81868976878079e-07	4.48067001326408e-07
5	45339242	45339243	2.38250601739635e-11	2.38250601739635e-11	3.45435345683282e-11	4.4966921058833e-07	4.47996800693069e-07	7.51973230715732e-07
5	45341800	45341801	2.38250601739635e-11	2.38250601739635e-11	3.45435345683282e-11	4.4966921058833e-07	4.47996800693069e-07	7.51973230715732e-07
5	45341951	45341952	3.17791701284775e-09	3.17791701284775e-09	2.11854130292822e-08	5.1537983198991e-05	5.04259435458154e-05	0.000338485695826827
5	45342043	45342044	7.13989046107507e-08	7.13989046107507e-08	2.03977015249084e-08	0.0010541479315937	0.00103506747620105	0.000326933361778447
5	45343809	45343810	1.21435920331343e-08	1.21435920331343e-08	1.96925958965845e-09	0.000188294504167948	0.000184371701997782	3.64780059228653e-05
5	45344297	45344298	3.17791701284775e-09	3.17791701284775e-09	2.11854130292822e-08	5.1537983198991e-05	5.04259435458154e-05	0.000338485695826827
5	45345857	45345858	3.46055436395635e-09	3.46055436395635e-09	2.34462539956525e-08	5.5998172222799e-05	5.47603409510509e-05	0.000372987107622781
5	45346188	45346189	2.59973975183554e-09	2.59973975183554e-09	1.56251248665732e-08	4.23908339301099e-05	4.1471293063947e-05	0.000254728799670561
5	45346406	45346407	2.48127316436206e-09	6.3194328468879e-10	1.9121760588901e-06	4.05408606933122e-05	1.05969800440334e-05	0.0232150367510048
5	45346759	45346760	2.59973975183554e-09	2.59973975183554e-09	1.56251248665732e-08	4.23908339301099e-05	4.1471293063947e-05	0.000254728799670561
5	45348631	45348632	3.55152335008264e-09	3.55152335008264e-09	2.46344489622679e-08	5.73783949297676e-05	5.61120358229192e-05	0.000391350388782741
5	45349241	45349242	6.33609884823569e-10	6.33609884823569e-10	2.96159725994314e-07	1.0776839388586e-05	1.06139258919269e-05	0.00413484106832571
5	45349660	45349661	1.19622978900459e-12	4.75353837589112e-14	2.07890135684506e-10	2.45538439131702e-08	1.11813988902329e-09	4.20106697235726e-06
5	45351207	45351208	4.36031637485312e-09	4.36031637485312e-09	3.46314381847273e-08	6.9984002653338e-05	6.83962329596322e-05	0.00054061044358286
5	45351699	45351700	4.05631795085216e-08	4.05631795085216e-08	1.38940006728471e-08	0.000606857791537308	0.000595513625924179	0.000228812775878393
5	45351884	45351885	1.70924568116009e-08	1.70924568116009e-08	4.67591963772255e-09	0.000262066203229786	0.000257239309440065	8.32232100974137e-05
5	45352297	45352298	5.56812574473602e-09	5.56812574473602e-09	4.0468929291277e-08	8.84395798291002e-05	8.64037560079814e-05	0.000626656946691308
5	45354798	45354799	2.2266134649195e-08	2.2266134649195e-08	5.0091271241619e-09	0.000338694239665405	0.000332197706849986	8.84917375157458e-05
5	45356633	45356634	1.1942431071665e-08	1.1942431071665e-08	2.77685556564488e-09	0.000185246385562405	0.000181419699663463	5.05350661135535e-05
5	45364874	45364875	1.17034285715651e-08	1.17034285715651e-08	2.59006410445596e-09	0.000181713292701763	0.000177956062965449	4.73059910400043e-05
5	45371999	45372000	1.85899743867388e-08	1.85899743867388e-08	3.11349544230214e-08	0.000283896560463412	0.000278584675949369	0.000488385110811194
5	45372048	45372049	3.64378642038626e-10	3.64378642038626e-10	4.64352723822237e-10	6.31306631667528e-06	6.22112845769457e-06	9.07755363182459e-06
5	45372768	45372769	1.32595780705283e-08	1.32595780705283e-08	1.49919590606072e-08	0.000205087564774404	0.00020067501660807	0.000245246830886729
5	45373264	45373265	6.15141231325462e-08	6.15141231325462e-08	9.52944396071239e-08	0.000910866960833893	0.000894493296249426	0.00140926136717649
5	45373500	45373501	9.78100493687951e-09	9.78100493687951e-09	7.3533618228681e-09	0.000152832819634602	0.000149709651324188	0.00012613146847312
5	45373964	45373965	5.10645282933557e-10	5.10645282933557e-10	2.2415371961959e-08	8.74976998662757e-06	8.63635043003737e-06	0.000357079210472512
5	45374202	45374203	6.30925807884321e-09	6.30925807884321e-09	2.57415927119497e-08	9.99168459496224e-05	9.7698171728689e-05	0.000407737700297169
5	45374218	45374219	6.30925807884321e-09	6.30925807884321e-09	2.57415927119497e-08	9.99168459496224e-05	9.7698171728689e-05	0.000407737700297169
5	45374232	45374233	6.30925807884321e-09	6.30925807884321e-09	2.57415927119497e-08	9.99168459496224e-05	9.7698171728689e-05	0.000407737700297169
5	45374391	45374392	2.96277555529679e-08	2.96277555529679e-08	5.57780856482762e-09	0.000447392210987748	0.000438952394553364	9.75766892313852e-05
5	45374987	45374988	6.30925807884321e-09	6.30925807884321e-09	2.57415927119497e-08	9.99168459496224e-05	9.7698171728689e-05	0.000407737700297169
5	45375336	45375337	1.22641918229645e-11	1.64227420347561e-11	3.17355101291684e-11	2.36718710418588e-07	3.12658508963692e-07	6.92336248821202e-07
5	45378206	45378207	8.04041388935752e-08	8.04041388935752e-08	2.12092128135106e-08	0.00118042423873023	0.0011610384782941	0.000338799035457938
5	45379589	45379590	6.46508161005087e-08	6.46508161005087e-08	1.77471140550471e-08	0.000956437989708259	0.000939260583283901	0.000287238599801079
5	45387853	45387854	7.38631532320711e-08	7.38631532320711e-08	2.00595080123442e-08	0.0010883455648378	0.00106964145201566	0.000321831647312299
5	45388247	45388248	3.09878290511346e-09	1.33240715381559e-09	2.34713663148765e-06	5.03151463989088e-05	2.1761054679931e-05	0.0278520002175969
5	45388788	45388789	1.07958919037608e-08	1.07958919037608e-08	3.24193412398398e-09	0.000168235952357439	0.00016480710109218	5.86557818798682e-05
5	45389573	45389574	1.17034285715651e-08	1.17034285715651e-08	2.59006410445596e-09	0.000181713292701763	0.000177956062965449	4.73059910400043e-05
5	45391922	45391923	1.17034285715651e-08	1.17034285715651e-08	2.59006410445596e-09	0.000181713292701763	0.000177956062965449	4.73059910400043e-05
5	45392541	45392542	8.28631059162113e-09	8.28631059162113e-09	6.08941307778769e-09	0.000130181607000085	0.000127482901187417	0.000105933615542147
5	45392684	45392685	1.17034285715651e-08	1.17034285715651e-08	2.59006410445596e-09	0.000181713292701763	0.000177956062965449	4.73059910400043e-05
5	45393551	45393552	1.74022833905331e-09	1.74022833905331e-09	4.12720731278563e-10	2.8699778003424e-05	2.8103895209981e-05	8.09363553770842e-06
5	45393753	45393754	1.13798531966285e-09	1.13798531966285e-09	8.1555911384536e-10	1.90629788743993e-05	1.87027884974551e-05	1.55633592049709e-05
[truncated: 4,129 more rows]
