# Supplementary material for: Turning Vice into Virtue: Using Batch-Effects to Detect Errors in Large Genomic Data Sets
Source: Genome Biol Evol. 2018 Sep 10;10(10):2697–708. doi: 10.1093/gbe/evy199 (PMC6185451; doi:10.1093/gbe/evy199)
Supplement: Supplementary Data [file evy199_supp.zip › TableS8.bed]

#chr init end pvalue_glmm_all pvalue_glm_filt pvalue_glmm_filt fdr_glmm_all fdr_glm_filt fdr_glmm_filt
10	100344123	100344124	0.000553825484041303	0.000553825484041303	0.000553825484040273	0.0284121	0.0284121	0.0262963
10	127585802	127585803	0.0001582624560143	0.0001582624560143	0.000158262456014797	0.0106587	0.0106587	0.0104997
10	47135191	47135192	0.000697269019444722	0.000697269019444722	0.000697269019444722	0.0344373	0.0344373	0.0309936
11	114424010	114424011	0.00095546232768174	0.00095546232768174	0.000955462327677164	0.0451812	0.0451812	0.0392611
11	36899617	36899618	0.00032491378160282	0.00032491378160282	0.000324913781602208	0.0187564	0.0187564	0.0182815
11	36900482	36900483	0.000331195350012145	0.000331195350012145	0.000331195350011752	0.0188739	0.0188739	0.018402
11	36910658	36910659	0.000555906969165235	0.000555906969165235	0.000555906969164557	0.0284121	0.0284121	0.0262963
11	36912862	36912863	0.000286878812363983	0.000286878812363983	0.000286878812363235	0.0167786	0.0167786	0.0163484
11	36914775	36914776	0.000286878812363983	0.000286878812363983	0.000286878812363235	0.0167786	0.0167786	0.0163484
11	36924592	36924593	0.000286878812363983	0.000286878812363983	0.000286878812363235	0.0167786	0.0167786	0.0163484
11	36931305	36931306	0.000286878812363983	0.000286878812363983	0.000286878812363235	0.0167786	0.0167786	0.0163484
11	36934013	36934014	0.000286878812363983	0.000286878812363983	0.000286878812363235	0.0167786	0.0167786	0.0163484
11	36934747	36934748	0.000286878812363983	0.000286878812363983	0.000286878812363235	0.0167786	0.0167786	0.0163484
11	36943648	36943649	0.00118848278813541	0.00118848278813541	0.00118848278813303	0.0471679	0.0471679	0.040952
11	36951955	36951956	0.00118848278813541	0.00118848278813541	0.00118848278813303	0.0471679	0.0471679	0.040952
11	36953490	36953491	0.00118848278813541	0.00118848278813541	0.00118848278813303	0.0471679	0.0471679	0.040952
11	36955904	36955905	0.00118848278813541	0.00118848278813541	0.00118848278813303	0.0471679	0.0471679	0.040952
11	36963484	36963485	0.00118848278813541	0.00118848278813541	0.00118848278813303	0.0471679	0.0471679	0.040952
11	36963792	36963793	0.00118848278813541	0.00118848278813541	0.00118848278813303	0.0471679	0.0471679	0.040952
11	36967259	36967260	0.00108480439928895	0.00108480439928895	0.00108480439928855	0.0471679	0.0471679	0.0401683
11	48341682	48341683	2.24018312297682e-11	2.24018312297682e-11	2.24018312297422e-11	2.67217e-08	2.67217e-08	2.67217e-08
11	48349315	48349316	1.27732087000307e-06	1.27732087000307e-06	1.27732087000269e-06	0.000129038	0.000129038	0.000129038
11	48349319	48349320	4.14926903597156e-07	4.14926903597156e-07	4.14926903596716e-07	4.98473e-05	4.98473e-05	4.98473e-05
11	56467715	56467716	4.56884117431928e-05	4.56884117431928e-05	4.56884117430777e-05	0.00356289	0.00356289	0.00356289
11	56507811	56507812	8.67957981263337e-12	8.67957981263337e-12	8.67957981259358e-12	2.67217e-08	2.67217e-08	2.67217e-08
12	3327470	3327471	0.000123657583373656	0.000123657583373656	0.000123657583373484	0.00858841	0.00858841	0.00845628
12	4915532	4915533	0.000342437511389213	0.000342437511389213	0.000342437511388235	0.0192675	0.0192675	0.0187918
12	167550	167551	1.19283526229154e-06	1.19283526229154e-06	1.1928352622957e-06	0.000123306	0.000123306	0.000123306
13	21103839	21103840	8.8085891857323e-06	8.8085891857323e-06	8.80858918571762e-06	0.000752965	0.000752965	0.000752965
13	37999040	37999041	0.00110248288434002	0.00110248288434002	0.00110248288433436	0.0471679	0.0471679	0.0401683
13	63648925	63648926	4.1371031970973e-09	4.1371031970973e-09	4.13710319708884e-09	7.66226e-07	7.66226e-07	7.66226e-07
14	103827380	103827381	0.000193350313903251	0.000193350313903251	0.000193350313902491	0.0126389	0.0126389	0.0124557
15	32914704	32914705	3.86353637855284e-08	3.86353637855284e-08	3.86353637854786e-08	5.36669e-06	5.36669e-06	5.36669e-06
16	32557783	32557784	3.85501033197851e-09	3.85501033197851e-09	3.85501033197266e-09	7.45023e-07	7.45023e-07	7.45023e-07
16	32557786	32557787	8.78010517222025e-07	8.78010517222025e-07	8.78010517220886e-07	9.29228e-05	9.29228e-05	9.29228e-05
17	21311770	21311771	1.19001618614436e-10	1.19001618614436e-10	1.19001618613778e-10	8.81604e-08	8.81604e-08	8.81604e-08
17	41381653	41381654	1.71909163868921e-09	1.71909163868921e-09	1.71909163868621e-09	4.77585e-07	4.77585e-07	4.77585e-07
17	41381658	41381659	9.19942472750216e-10	9.19942472750216e-10	9.19942472749142e-10	2.99445e-07	2.99445e-07	2.99445e-07
17	41382432	41382433	2.22599323324123e-08	2.22599323324123e-08	2.22599323323615e-08	3.19179e-06	3.19179e-06	3.19179e-06
17	44982717	44982718	0.000556096803811691	0.000556096803811691	0.000556096803809655	0.0284121	0.0284121	0.0262963
18	36112486	36112487	0.000352188957600365	0.000352188957600365	0.000352188957599669	0.0195685	0.0195685	0.0190912
18	36118580	36118581	0.000236908367891751	0.000236908367891751	0.000236908367890975	0.0152617	0.0152617	0.0150437
18	36145322	36145323	0.00101110396476826	0.00101110396476826	0.00101110396476739	0.0471679	0.0471679	0.0392611
18	36149411	36149412	0.000720644824825082	0.000720644824825082	0.000720644824824289	0.0348934	0.0348934	0.0314725
18	36174917	36174918	0.00112289181247445	0.00112289181247445	0.00112289181247331	0.0471679	0.0471679	0.0405793
19	27851301	27851302	2.44901649085363e-10	2.44901649085363e-10	2.44901649084979e-10	1.20954e-07	1.20954e-07	1.20954e-07
19	27851304	27851305	0.000100512255487925	0.000100512255487925	0.000100512255487858	0.00720608	0.00720608	0.00720608
19	27857605	27857606	2.02784595883211e-08	2.02784595883211e-08	2.02784595883092e-08	3.00459e-06	3.00459e-06	3.00459e-06
19	27857609	27857610	7.56447566313132e-07	7.56447566313132e-07	7.56447566311482e-07	8.40602e-05	8.40602e-05	8.40602e-05
20	56446750	56446751	0.000119131425272677	0.000119131425272677	0.000119131425272354	0.00840538	0.00840538	0.00827405
21	11125765	11125766	5.74155308276313e-05	5.74155308276313e-05	5.74155308276313e-05	0.00432563	0.00432563	0.00432563
21	11125807	11125808	3.62931070397474e-10	3.62931070397474e-10	3.62931070397221e-10	1.61323e-07	1.61323e-07	1.61323e-07
21	11130289	11130290	2.03423965360284e-09	2.03423965360284e-09	2.03423965359834e-09	5.31894e-07	5.31894e-07	5.31894e-07
21	11130295	11130296	2.67673237969474e-09	2.67673237969474e-09	2.6767323796874e-09	6.26214e-07	6.26214e-07	6.26214e-07
21	11139944	11139945	6.93159764006374e-08	6.93159764006374e-08	6.93159764004504e-08	9.06204e-06	9.06204e-06	9.06204e-06
2	133071749	133071750	7.00119024133708e-07	7.00119024133708e-07	7.00119024133585e-07	7.97956e-05	7.97956e-05	7.97956e-05
2	228247858	228247859	0.000522130113713127	0.000522130113713127	0.000522130113713191	0.0276294	0.0276294	0.0260772
2	228251212	228251213	0.000671255484435726	0.000671255484435726	0.00067125548443388	0.0335251	0.0335251	0.0301387
2	91936319	91936320	7.55947249115759e-09	7.55947249115759e-09	7.55947249115008e-09	1.20007e-06	1.20007e-06	1.20007e-06
3	124641539	124641540	1.88290682413681e-10	1.88290682413681e-10	1.88290682413199e-10	1.04619e-07	1.04619e-07	1.04619e-07
3	151923599	151923600	0.000420402806427221	0.000420402806427221	0.000420402806425621	0.0230703	0.0230703	0.0222463
3	75960812	75960813	0.000269441532309563	0.000269441532309563	0.000269441532308722	0.0167786	0.0167786	0.0163484
4	102496301	102496302	0.00104627744694835	0.00104627744694835	0.000555256704315579	0.0471679	0.0471679	0.0262963
4	102512514	102512515	0.00104627744694835	0.00104627744694835	0.000555256704315579	0.0471679	0.0471679	0.0262963
4	146110900	146110901	4.76416644863404e-05	4.76416644863404e-05	4.76416644862032e-05	0.00365116	0.00365116	0.00365116
4	159348306	159348307	0.00113336608282492	0.00113336608282492	0.00057308985592376	0.0471679	0.0471679	0.0265353
4	159399962	159399963	0.00113336608282492	0.00113336608282492	0.00057308985592376	0.0471679	0.0471679	0.0265353
4	159435917	159435918	0.00106981701221919	0.00106981701221919	0.00102458538906921	0.0471679	0.0471679	0.0392611
4	190202802	190202803	2.14908035042381e-11	2.14908035042381e-11	2.14908035042432e-11	2.67217e-08	2.67217e-08	2.67217e-08
4	190475535	190475536	2.61818841567949e-06	2.61818841567949e-06	2.61818841567654e-06	0.000242455	0.000242455	0.000242455
4	190476411	190476412	2.63187830561407e-05	2.63187830561407e-05	2.63187830560997e-05	0.00212704	0.00212704	0.00212704
4	190478649	190478650	0.000840707049137804	0.000840707049137804	0.000840707049135537	0.0401822	0.0401822	0.0355899
4	190505826	190505827	0.000518090074813812	0.000518090074813812	0.000518090074812738	0.0276294	0.0276294	0.0260772
4	190506233	190506234	0.00013102760337173	0.00013102760337173	0.000131027603371303	0.00896027	0.00896027	0.00882451
4	190507967	190507968	2.85614381059967e-05	2.85614381059967e-05	2.85614381059848e-05	0.00226706	0.00226706	0.00226706
4	190508544	190508545	3.60298346822383e-09	3.60298346822383e-09	3.60298346822236e-09	7.27966e-07	7.27966e-07	7.27966e-07
4	190509118	190509119	2.43270473115043e-07	2.43270473115043e-07	2.43270473113941e-07	3.08954e-05	3.08954e-05	3.08954e-05
4	190511480	190511481	6.32690792933019e-09	6.32690792933019e-09	6.32690792931799e-09	1.0416e-06	1.0416e-06	1.0416e-06
4	190511848	190511849	8.50367618865792e-09	8.50367618865792e-09	8.50367618864549e-09	1.30341e-06	1.30341e-06	1.30341e-06
4	190515453	190515454	6.04476073008308e-08	6.04476073008308e-08	6.04476073008593e-08	8.14211e-06	8.14211e-06	8.14211e-06
4	190516358	190516359	1.84955119325106e-06	1.84955119325106e-06	1.84955119324483e-06	0.000182695	0.000182695	0.000182695
4	190519336	190519337	1.7054264501655e-10	1.7054264501655e-10	1.70542645016441e-10	1.04619e-07	1.04619e-07	1.04619e-07
4	190519655	190519656	4.36400700100741e-10	4.36400700100741e-10	4.36400700099725e-10	1.75246e-07	1.75246e-07	1.75246e-07
4	190520106	190520107	2.97202358803988e-07	2.97202358803988e-07	2.97202358802956e-07	3.66962e-05	3.66962e-05	3.66962e-05
4	190522605	190522606	1.14357354664162e-09	1.14357354664162e-09	1.14357354664255e-09	3.38879e-07	3.38879e-07	3.38879e-07
4	190524537	190524538	4.73103819367698e-10	4.73103819367698e-10	4.73103819366623e-10	1.75246e-07	1.75246e-07	1.75246e-07
4	190531896	190531897	2.78497223634819e-06	2.78497223634819e-06	2.78497223635314e-06	0.000252637	0.000252637	0.000252637
4	190543463	190543464	1.85399244573421e-05	1.85399244573421e-05	1.8539924457331e-05	0.00152611	0.00152611	0.00152611
4	190589925	190589926	0.00105111765348984	0.00105111765348984	0.0010511176534828	0.0471679	0.0471679	0.0399335
4	190596432	190596433	0.00122306890008768	0.00122306890008768	0.00122306890009182	0.048111	0.048111	0.0409975
4	190620212	190620213	9.43134361467282e-10	9.43134361467282e-10	9.43134361466898e-10	2.99445e-07	2.99445e-07	2.99445e-07
4	190842743	190842744	0.000426854876735968	0.000426854876735968	0.000426854876735657	0.0231387	0.0231387	0.022322
5	21549908	21549909	3.42174609767245e-09	3.42174609767245e-09	3.42174609768005e-09	7.2427e-07	7.2427e-07	7.2427e-07
5	41436314	41436315	0.0010820836820812	0.0010820836820812	0.00108208368208057	0.0471679	0.0471679	0.0401683
5	41437800	41437801	0.0010820836820812	0.0010820836820812	0.00108208368208057	0.0471679	0.0471679	0.0401683
5	68094457	68094458	0.000618021906916365	0.000618021906916365	0.00061802190691529	0.0312171	0.0312171	0.0283207
6	120622977	120622978	2.56939474802684e-11	2.56939474802684e-11	2.56939474802342e-11	2.67217e-08	2.67217e-08	2.67217e-08
6	151057837	151057838	0.000722202919620892	0.000722202919620892	0.000722202919619766	0.0348934	0.0348934	0.0314725
6	57271009	57271010	5.54586806597966e-09	5.54586806597966e-09	5.54586806598096e-09	9.51679e-07	9.51679e-07	9.51679e-07
6	57335652	57335653	3.00581825013007e-11	3.00581825013007e-11	3.00581825013077e-11	2.67217e-08	2.67217e-08	2.67217e-08
6	57335660	57335661	5.56662563880035e-09	5.56662563880035e-09	5.56662563879417e-09	9.51679e-07	9.51679e-07	9.51679e-07
6	57340060	57340061	2.90673221754634e-06	2.90673221754634e-06	2.90673221754996e-06	0.000258408	0.000258408	0.000258408
6	57340063	57340064	4.03786921034607e-06	4.03786921034607e-06	4.03786921033337e-06	0.000351928	0.000351928	0.000351928
6	57348754	57348755	6.5649432628813e-07	6.5649432628813e-07	6.56494326285689e-07	7.67926e-05	7.67926e-05	7.67926e-05
6	57350405	57350406	3.3195907214974e-09	3.3195907214974e-09	3.3195907214972e-09	7.2427e-07	7.2427e-07	7.2427e-07
6	57486920	57486921	8.3078872170151e-05	8.3078872170151e-05	8.30788721700661e-05	0.00615476	0.00615476	0.00615476
6	57497901	57497902	9.46567063831419e-05	9.46567063831419e-05	9.46567063831476e-05	0.00689753	0.00689753	0.00689753
6	57593879	57593880	2.01092149921177e-06	2.01092149921177e-06	2.01092149921058e-06	0.000194316	0.000194316	0.000194316
7	100618783	100618784	8.68566719451636e-07	8.68566719451636e-07	8.68566719451482e-07	9.29228e-05	9.29228e-05	9.29228e-05
7	152100308	152100309	2.45791089168221e-06	2.45791089168221e-06	2.4579108916614e-06	0.000232456	0.000232456	0.000232456
9	68415064	68415065	2.61910687049833e-09	2.61910687049833e-09	2.61910687050369e-09	6.26214e-07	6.26214e-07	6.26214e-07
9	68417769	68417770	1.43535740124983e-05	1.43535740124983e-05	1.43535740124401e-05	0.0012038	0.0012038	0.0012038
9	80199582	80199583	0.000176717774398651	0.000176717774398651	0.000176717774397839	0.011724	0.011724	0.0115516
